# Supplementary material for: Transcriptome profiles of metamorphosis in the ornamented pygmy frog Microhyla fissipes clarify the functions of thyroid hormone receptors in metamorphosis
Source: Sci Rep. 2016 Jun 2;6:27310. doi: 10.1038/srep27310 (PMC4890586; doi:10.1038/srep27310)
Supplement: Supplementary Dataset 1 [file srep27310-s2.xls]

## Sheet: Sheet1
Qyery ID	Evalue	Similarity
Query_4	2.3429e-73	0.53
Query_5	3.32993e-19	0.65
Query_13	1.36125e-44	0.98
Query_14	5.67718e-32	0.94
Query_15	1.49128e-20	0.55
Query_19	8.44557e-21	0.77
Query_21	1.55262e-20	0.76
Query_33	0	0.85
Query_34	4.04701e-44	0.97
Query_35	0	0.91
Query_36	1.62248e-158	0.83
Query_48	3.08609e-59	0.86
Query_56	1.30379e-36	0.77
Query_61	2.12825e-32	0.79
Query_62	4.60057e-23	0.6
Query_63	1.68013e-106	0.89
Query_65	0	0.93
Query_73	2.06403e-125	0.83
Query_74	0	0.81
Query_78	0	0.97
Query_81	0	0.91
Query_89	0	0.86
Query_92	0	0.92
Query_94	2.8409e-39	0.87
Query_97	5.25634e-34	0.89
Query_115	2.86738e-160	0.89
Query_117	5.56755e-25	0.84
Query_119	1.98305e-148	0.92
Query_120	0	0.73
Query_133	1.24999e-24	0.71
Query_135	2.52368e-47	0.89
Query_136	8.22736e-20	0.55
Query_147	7.72518e-08	0.72
Query_160	1.13188e-53	0.59
Query_161	3.07941e-100	0.84
Query_163	0	0.87
Query_166	2.6724e-122	0.73
Query_169	5.40839e-24	0.85
Query_174	9.33734e-07	0.6
Query_176	2.8217e-40	0.98
Query_178	1.13266e-10	0.59
Query_182	3.26319e-155	0.85
Query_187	0	0.85
Query_188	7.10945e-17	0.94
Query_197	2.75543e-13	0.64
Query_198	1.26784e-75	0.96
Query_200	0	0.72
Query_203	0	0.7
Query_204	0	0.79
Query_206	1.06935e-29	0.83
Query_209	3.43766e-101	0.89
Query_211	1.97947e-12	0.69
Query_212	9.58842e-56	0.69
Query_214	1.48792e-08	0.47
Query_217	3.59402e-30	0.89
Query_224	2.02183e-53	0.79
Query_226	0	0.89
Query_228	2.23825e-108	0.76
Query_232	1.68407e-08	0.61
Query_236	5.70143e-111	0.86
Query_240	1.64631e-101	0.89
Query_255	2.75704e-158	0.69
Query_259	1.24959e-46	0.94
Query_263	3.75653e-30	0.6
Query_267	1.57966e-84	0.57
Query_269	9.42673e-168	0.81
Query_275	5.26603e-22	0.58
Query_277	2.54658e-36	0.63
Query_278	9.63643e-12	0.6
Query_288	1.11222e-14	0.64
Query_289	2.17069e-09	0.66
Query_291	0	0.89
Query_293	8.10543e-10	0.67
Query_296	3.94702e-38	0.84
Query_309	0	0.73
Query_310	0	0.89
Query_314	0	0.91
Query_315	1.33588e-107	0.55
Query_321	1.99388e-18	0.6
Query_322	3.01976e-169	0.78
Query_330	0	0.89
Query_332	7.67618e-64	0.67
Query_336	9.14636e-27	0.74
Query_349	2.49589e-35	0.81
Query_354	3.53853e-57	0.69
Query_359	5.44153e-64	0.89
Query_363	0	0.94
Query_364	0	0.68
Query_365	0	0.96
Query_366	0	0.99
Query_369	0	0.67
Query_373	4.39428e-43	0.54
Query_382	0	0.93
Query_383	0	0.96
Query_388	0	0.87
Query_390	1.85897e-61	0.93
Query_393	4.79167e-112	0.78
Query_413	0	0.83
Query_414	5.91355e-15	0.68
Query_415	2.67926e-17	0.6
Query_427	0	0.87
Query_428	0	0.94
Query_435	7.7735e-41	0.63
Query_440	3.53273e-88	0.71
Query_446	0	0.96
Query_448	7.57108e-158	0.81
Query_455	0	0.94
Query_457	0	0.88
Query_461	1.08345e-30	0.6
Query_466	0	0.8
Query_467	2.8418e-102	0.66
Query_474	0	0.94
Query_475	1.04786e-29	0.71
Query_481	1.73769e-31	0.77
Query_487	0	0.9
Query_489	1.01555e-37	0.88
Query_492	0	0.71
Query_494	2.91087e-10	0.8
Query_495	3.96934e-169	0.69
Query_498	4.81913e-178	0.87
Query_500	0	0.87
Query_501	4.58006e-120	0.62
Query_504	0	0.76
Query_505	0	0.89
Query_506	0	0.93
Query_511	5.06396e-156	0.76
Query_512	1.5684e-61	1
Query_514	2.32713e-44	0.95
Query_516	6.36029e-88	0.55
Query_531	3.57243e-78	0.66
Query_536	1.43495e-16	0.63
Query_542	5.19578e-07	0.43
Query_547	1.68104e-127	0.71
Query_549	2.19487e-47	0.87
Query_551	1.42431e-23	0.75
Query_554	3.15954e-56	0.76
Query_558	2.18807e-147	0.9
Query_567	0	0.91
Query_569	2.96214e-36	0.69
Query_576	7.13453e-89	0.89
Query_580	1.2065e-71	0.76
Query_581	1.23118e-163	0.76
Query_583	1.76773e-16	0.65
Query_598	2.87131e-15	0.78
Query_606	1.19024e-27	0.78
Query_612	1.58964e-123	0.73
Query_620	3.31533e-180	0.87
Query_622	2.32769e-35	0.58
Query_623	1.68696e-10	0.69
Query_624	0	0.89
Query_629	0	0.74
Query_634	0	0.89
Query_639	0	0.88
Query_644	7.25486e-146	0.78
Query_646	2.08293e-09	0.76
Query_648	2.16438e-26	0.91
Query_650	0	0.77
Query_653	2.80073e-10	0.63
Query_659	1.51291e-29	0.98
Query_663	1.08917e-178	0.8
Query_665	0	0.97
Query_667	4.88771e-95	0.6
Query_669	9.26509e-40	0.79
Query_671	3.25945e-158	0.91
Query_674	8.27743e-08	0.6
Query_675	2.45654e-175	0.93
Query_685	1.70946e-63	0.77
Query_695	6.34632e-29	0.5
Query_700	0	0.8
Query_716	5.83234e-37	0.78
Query_717	0	0.68
Query_720	0	0.78
Query_722	8.27547e-78	0.74
Query_731	3.68836e-28	0.84
Query_733	4.99902e-171	0.69
Query_736	1.43504e-36	0.61
Query_737	0	0.94
Query_747	1.2475e-09	0.61
Query_749	1.36612e-67	0.99
Query_754	0	0.88
Query_756	0	0.86
Query_759	3.53644e-14	0.57
Query_760	5.47148e-141	0.72
Query_768	7.15618e-37	0.61
Query_778	1.91174e-31	0.91
Query_780	2.01505e-08	0.65
Query_781	2.40123e-22	0.66
Query_782	1.80488e-12	0.79
Query_783	4.50715e-33	0.62
Query_787	0	0.81
Query_800	1.58145e-17	0.83
Query_801	0	0.88
Query_802	3.17231e-58	0.72
Query_804	3.13444e-117	0.9
Query_808	1.6824e-146	0.65
Query_815	4.75439e-101	0.98
Query_816	1.01496e-12	0.56
Query_817	4.82182e-09	0.59
Query_821	0	0.6
Query_824	0	0.89
Query_825	3.81679e-06	0.66
Query_826	3.27705e-56	0.64
Query_831	1.81485e-14	0.6
Query_839	2.88038e-41	1
Query_842	4.79617e-35	0.63
Query_844	0	0.52
Query_845	0	0.93
Query_851	1.63156e-42	0.98
Query_858	5.60004e-150	0.78
Query_860	2.85596e-29	0.82
Query_865	0	0.88
Query_869	0	0.98
Query_873	4.30357e-23	0.8
Query_875	0	0.69
Query_877	1.38979e-147	0.73
Query_894	3.24381e-138	0.9
Query_898	5.2996e-19	1
Query_899	4.34563e-107	0.67
Query_900	6.59254e-118	0.67
Query_904	1.65137e-29	0.59
Query_908	0	0.63
Query_909	0	0.5
Query_913	0	0.87
Query_914	6.01955e-09	0.61
Query_916	9.66349e-08	0.54
Query_919	1.20967e-54	0.51
Query_922	4.50992e-102	0.88
Query_926	2.40583e-25	0.87
Query_927	0	0.98
Query_928	0	0.86
Query_939	7.97856e-18	0.59
Query_945	1.50892e-07	0.53
Query_946	1.96468e-169	0.96
Query_948	2.91382e-26	0.81
Query_950	3.88766e-151	0.8
Query_952	0	0.82
Query_956	8.32975e-15	0.71
Query_960	0	0.95
Query_963	4.26145e-163	0.86
Query_966	1.00511e-55	0.82
Query_973	1.60092e-09	0.65
Query_975	2.96685e-15	0.71
Query_985	2.79336e-173	0.97
Query_988	3.32255e-15	0.65
Query_996	1.63235e-08	0.55
Query_998	6.77443e-27	0.56
Query_1000	0	0.91
Query_1002	0	0.74
Query_1004	8.83467e-76	0.55
Query_1010	2.81867e-38	0.78
Query_1011	3.89038e-162	0.57
Query_1012	1.57839e-172	0.88
Query_1023	2.89531e-38	0.74
Query_1026	3.20609e-42	0.97
Query_1031	1.50243e-64	0.6
Query_1034	3.76637e-31	0.58
Query_1042	0	0.83
Query_1046	3.39275e-148	0.91
Query_1052	6.59848e-42	1
Query_1062	1.87207e-41	0.87
Query_1066	0	0.88
Query_1068	0	0.78
Query_1069	0	0.9
Query_1070	1.13958e-73	0.54
Query_1073	7.56558e-29	0.78
Query_1074	2.15774e-25	0.52
Query_1075	0	0.77
Query_1079	0	1
Query_1083	0	0.95
Query_1085	3.06471e-30	0.8
Query_1086	0	0.81
Query_1089	1.3256e-179	0.86
Query_1092	0	0.85
Query_1097	0	0.87
Query_1099	4.60559e-09	0.61
Query_1101	4.84983e-06	0.52
Query_1103	0	0.93
Query_1110	0	0.94
Query_1121	0	0.87
Query_1126	9.63871e-27	0.55
Query_1127	1.16974e-14	0.57
Query_1130	0	0.94
Query_1133	0	0.99
Query_1140	9.56582e-67	0.78
Query_1150	0	0.8
Query_1152	3.43112e-80	0.89
Query_1161	2.04239e-33	0.7
Query_1163	9.25442e-119	0.49
Query_1164	6.55078e-45	1
Query_1169	0	0.86
Query_1170	0	0.89
Query_1171	6.21976e-116	0.93
Query_1172	0	0.84
Query_1177	7.86268e-179	0.88
Query_1182	2.1738e-22	0.85
Query_1183	4.92511e-57	0.8
Query_1187	1.57151e-66	0.89
Query_1188	0	0.96
Query_1189	1.44911e-167	0.97
Query_1196	1.61907e-62	0.7
Query_1202	0	0.85
Query_1207	0	0.96
Query_1211	5.75261e-33	0.93
Query_1215	5.89685e-40	0.68
Query_1223	3.19905e-53	0.8
Query_1226	1.68817e-30	0.59
Query_1227	1.33749e-10	0.69
Query_1237	2.72379e-106	0.88
Query_1243	5.41527e-149	0.86
Query_1244	3.69009e-19	0.72
Query_1247	8.1746e-07	0.64
Query_1249	2.56929e-24	0.89
Query_1253	0	0.95
Query_1258	6.79772e-165	0.85
Query_1263	5.1894e-153	0.94
Query_1264	7.81296e-141	0.86
Query_1268	0	0.67
Query_1278	6.8318e-22	0.54
Query_1279	1.75443e-52	0.97
Query_1280	1.75437e-57	0.78
Query_1287	5.38426e-34	0.91
Query_1291	3.53047e-96	0.95
Query_1293	1.19311e-167	0.91
Query_1296	4.78831e-34	0.84
Query_1307	0	0.92
Query_1310	9.19154e-43	0.87
Query_1318	8.70273e-23	0.86
Query_1323	4.74515e-19	0.71
Query_1324	0	0.95
Query_1332	0	0.93
Query_1339	7.89217e-45	0.98
Query_1340	0	0.66
Query_1345	1.2134e-121	0.95
Query_1351	2.28665e-50	0.64
Query_1353	0	0.91
Query_1361	6.61327e-138	0.81
Query_1362	1.64797e-96	0.88
Query_1363	5.96443e-93	0.87
Query_1368	2.18864e-136	0.91
Query_1370	1.23276e-12	0.66
Query_1371	2.06426e-39	0.73
Query_1376	2.18677e-53	0.93
Query_1378	1.06679e-36	0.6
Query_1380	1.48938e-42	0.65
Query_1384	0	0.86
Query_1395	0	0.95
Query_1400	1.29823e-06	0.68
Query_1402	1.09244e-102	0.93
Query_1404	4.27617e-101	0.95
Query_1408	3.9485e-112	0.82
Query_1412	0	0.87
Query_1414	3.40163e-13	0.64
Query_1416	0	0.81
Query_1418	3.49145e-75	0.94
Query_1433	1.5547e-06	0.59
Query_1438	9.79249e-11	0.6
Query_1439	1.43529e-08	0.72
Query_1444	0	0.94
Query_1446	4.69236e-167	0.81
Query_1447	6.25067e-19	0.8
Query_1448	1.73398e-172	0.81
Query_1455	8.31119e-38	0.78
Query_1457	2.88915e-174	0.56
Query_1461	3.3219e-82	0.77
Query_1463	1.15934e-76	0.94
Query_1464	0	0.9
Query_1466	6.43836e-145	0.89
Query_1468	5.0774e-20	0.83
Query_1471	0	0.77
Query_1472	4.95551e-60	0.71
Query_1486	1.46936e-38	0.56
Query_1487	7.40848e-71	0.71
Query_1490	1.2338e-173	0.82
Query_1491	5.047e-06	0.67
Query_1492	2.80979e-39	0.97
Query_1496	3.29515e-50	0.68
Query_1508	4.93639e-35	0.88
Query_1510	3.52362e-121	0.84
Query_1511	4.60437e-46	0.81
Query_1514	0	0.8
Query_1519	4.57477e-48	0.91
Query_1520	1.8536e-65	0.73
Query_1524	3.59906e-22	0.83
Query_1525	1.06988e-25	0.63
Query_1527	5.07992e-79	0.95
Query_1530	1.56468e-165	0.83
Query_1534	3.73582e-80	0.97
Query_1537	6.14909e-07	0.6
Query_1540	0	0.96
Query_1542	0	0.88
Query_1543	0	0.87
Query_1545	7.18706e-83	0.87
Query_1551	5.51645e-59	0.71
Query_1552	0	0.92
Query_1561	3.97735e-09	0.6
Query_1564	2.47415e-45	0.65
Query_1567	2.09442e-08	0.62
Query_1568	4.30906e-23	0.49
Query_1570	4.78788e-16	0.72
Query_1571	5.94792e-20	0.45
Query_1575	8.23891e-32	0.76
Query_1577	0	0.75
Query_1578	8.80048e-77	0.95
Query_1580	9.44292e-09	0.56
Query_1582	2.56226e-74	0.86
Query_1585	7.18534e-24	0.81
Query_1586	1.37263e-60	0.86
Query_1589	2.12781e-08	0.47
Query_1598	1.53862e-12	0.38
Query_1599	8.99234e-118	0.74
Query_1600	2.39576e-104	0.82
Query_1605	0	0.79
Query_1607	0	0.91
Query_1619	2.59707e-78	0.67
Query_1622	0	0.5
Query_1625	0	0.97
Query_1630	2.91239e-09	0.96
Query_1633	6.83131e-91	0.66
Query_1640	0	0.96
Query_1643	5.23149e-36	0.54
Query_1644	0	0.85
Query_1648	0	0.87
Query_1652	0	0.94
Query_1653	6.44218e-10	0.56
Query_1655	1.08755e-34	0.55
Query_1657	2.66275e-15	0.77
Query_1666	4.14627e-10	0.56
Query_1669	0	0.94
Query_1673	6.4612e-44	0.97
Query_1676	9.04451e-13	0.73
Query_1680	2.69591e-166	0.88
Query_1683	1.19494e-39	0.78
Query_1686	0	0.75
Query_1694	6.24162e-09	0.54
Query_1696	1.39421e-39	0.86
Query_1699	2.28415e-71	0.82
Query_1703	4.68345e-06	0.68
Query_1704	0	0.91
Query_1711	2.55923e-09	0.7
Query_1716	3.82971e-48	0.94
Query_1717	1.30713e-115	0.88
Query_1719	6.42228e-38	0.93
Query_1722	5.18073e-62	0.88
Query_1723	4.35645e-07	0.47
Query_1728	4.75342e-103	0.97
Query_1738	2.98584e-09	0.65
Query_1742	4.07176e-22	0.75
Query_1749	0	0.97
Query_1751	0	0.76
Query_1756	4.60744e-100	0.76
Query_1757	1.02658e-07	0.53
Query_1762	4.28815e-84	1
Query_1766	0	0.75
Query_1774	3.87652e-31	0.75
Query_1776	0	0.69
Query_1786	3.23125e-12	0.68
Query_1788	2.02826e-77	0.68
Query_1789	0	0.89
Query_1801	0	0.94
Query_1803	0	0.87
Query_1804	2.24076e-19	0.75
Query_1805	0	0.79
Query_1810	3.16056e-16	0.65
Query_1813	3.04688e-160	0.83
Query_1824	1.36317e-15	0.5
Query_1826	3.72662e-120	0.46
Query_1828	0	0.9
Query_1831	0	0.92
Query_1833	3.30676e-28	0.56
Query_1836	0	0.85
Query_1838	2.11221e-15	0.58
Query_1842	4.05766e-15	0.66
Query_1844	3.13249e-78	0.94
Query_1849	0	0.68
Query_1857	8.92439e-25	0.6
Query_1865	1.3238e-158	0.98
Query_1868	0	0.9
Query_1874	1.56072e-22	0.57
Query_1879	6.69253e-114	0.88
Query_1885	0	0.95
Query_1889	0	0.84
Query_1892	7.39607e-30	0.72
Query_1893	0	0.9
Query_1894	2.44654e-08	0.42
Query_1905	7.70313e-48	0.68
Query_1906	2.24689e-45	1
Query_1910	0	0.88
Query_1911	0	0.9
Query_1913	1.31109e-18	0.83
Query_1914	1.7302e-25	0.67
Query_1916	0	0.71
Query_1917	2.57148e-53	0.86
Query_1918	7.27383e-33	0.86
Query_1922	6.08947e-102	0.91
Query_1927	2.16504e-167	0.99
Query_1929	4.07839e-101	0.87
Query_1932	2.94765e-06	0.51
Query_1937	1.01878e-27	0.53
Query_1939	2.65164e-164	0.87
Query_1942	0	0.86
Query_1945	0	0.82
Query_1949	2.1005e-100	0.83
Query_1954	0	0.8
Query_1955	1.99947e-30	0.65
Query_1964	0	0.99
Query_1965	3.16153e-31	0.74
Query_1973	0	0.89
Query_1974	1.34379e-52	0.66
Query_1979	5.86251e-56	0.47
Query_1982	5.71114e-17	0.77
Query_1993	1.68982e-06	0.44
Query_1995	3.89849e-42	0.58
Query_2001	0	0.83
Query_2007	1.84919e-17	0.67
Query_2008	1.18615e-34	0.96
Query_2017	1.32792e-14	0.68
Query_2019	0	0.57
Query_2025	5.25947e-108	0.88
Query_2028	4.06775e-129	0.57
Query_2029	0	0.8
Query_2034	1.13184e-63	0.54
Query_2036	9.98758e-39	0.62
Query_2037	6.23661e-07	0.43
Query_2043	0	0.92
Query_2044	2.51061e-30	0.8
Query_2051	2.90967e-29	0.59
Query_2056	2.4586e-156	0.6
Query_2059	3.27698e-53	0.82
Query_2062	4.64259e-13	0.72
Query_2065	0	0.79
Query_2070	0	0.93
Query_2071	0	0.95
Query_2087	1.58144e-110	0.8
Query_2088	0	0.86
Query_2095	1.76252e-08	0.72
Query_2105	0	0.77
Query_2110	1.60167e-127	0.61
Query_2111	6.21291e-176	0.97
Query_2118	3.5848e-48	0.92
Query_2119	3.08311e-52	0.93
Query_2125	4.22662e-11	0.65
Query_2127	0	0.87
Query_2137	1.03503e-136	0.98
Query_2145	0	0.71
Query_2148	0	0.92
Query_2151	8.72768e-156	0.94
Query_2153	1.41594e-152	0.96
Query_2156	3.07424e-52	0.69
Query_2157	2.09086e-13	0.66
Query_2160	3.26671e-70	0.88
Query_2169	2.74779e-88	0.96
Query_2176	2.00012e-78	0.82
Query_2178	4.04071e-19	0.76
Query_2180	5.58567e-52	0.61
Query_2182	6.52817e-18	0.67
Query_2187	2.63689e-137	0.75
Query_2192	0	0.89
Query_2196	0	0.97
Query_2197	0	0.9
Query_2199	7.91404e-27	0.69
Query_2208	1.85243e-56	0.5
Query_2218	2.76687e-15	0.73
Query_2226	2.71003e-142	0.92
Query_2230	0	0.99
Query_2234	2.0738e-29	0.75
Query_2235	0	0.77
Query_2238	2.76861e-42	0.94
Query_2241	5.79472e-12	0.68
Query_2256	1.3651e-171	0.75
Query_2258	1.34654e-10	0.56
Query_2264	4.04252e-138	0.71
Query_2266	0	0.87
Query_2296	2.31986e-100	0.76
Query_2309	1.12368e-45	0.74
Query_2313	0	0.76
Query_2315	7.38076e-148	0.64
Query_2328	2.28049e-12	0.58
Query_2331	8.15606e-31	0.55
Query_2337	8.45847e-46	0.81
Query_2341	1.01982e-93	0.66
Query_2351	1.42133e-08	0.59
Query_2358	3.03468e-19	0.67
Query_2360	3.26344e-87	0.94
Query_2361	3.17448e-17	0.44
Query_2368	0	0.77
Query_2374	0	0.92
Query_2382	0	0.68
Query_2383	0	0.89
Query_2387	2.46689e-38	0.91
Query_2393	6.87412e-09	0.58
Query_2394	3.50256e-140	0.78
Query_2396	1.24798e-64	0.94
Query_2398	0	0.9
Query_2402	0	0.94
Query_2404	0	0.89
Query_2408	5.70699e-66	0.65
Query_2410	5.47821e-143	0.64
Query_2413	2.31525e-66	0.93
Query_2415	2.03986e-18	0.55
Query_2420	0	0.99
Query_2432	0	0.81
Query_2433	0	0.83
Query_2442	0	0.95
Query_2448	3.52527e-152	0.83
Query_2449	0	0.86
Query_2458	2.6477e-168	0.88
Query_2459	2.60435e-175	0.91
Query_2469	2.02142e-52	0.67
Query_2471	0	0.97
Query_2473	4.58663e-112	0.7
Query_2476	7.00671e-10	0.61
Query_2480	1.33717e-147	0.86
Query_2485	4.52975e-21	0.79
Query_2489	6.50755e-34	0.84
Query_2490	8.14718e-119	0.73
Query_2492	1.91519e-37	0.92
Query_2500	4.42816e-81	0.96
Query_2504	3.81281e-10	1
Query_2508	6.45398e-63	0.85
Query_2509	1.04722e-23	0.85
Query_2513	7.61369e-96	0.87
Query_2514	1.66901e-19	0.61
Query_2516	1.05807e-132	0.63
Query_2530	6.56567e-37	0.81
Query_2532	8.13503e-89	0.96
Query_2534	8.36989e-100	0.91
Query_2544	0	0.89
Query_2552	1.89168e-09	0.69
Query_2557	2.1523e-175	0.73
Query_2579	1.54592e-09	0.55
Query_2582	0	0.84
Query_2583	9.5701e-69	0.7
Query_2589	3.1357e-77	0.76
Query_2593	0	0.88
Query_2604	3.58666e-81	0.93
Query_2606	4.51897e-10	0.56
Query_2611	0	0.83
Query_2615	7.65486e-109	0.82
Query_2620	8.17767e-47	0.98
Query_2621	3.25956e-43	0.95
Query_2627	0	0.86
Query_2628	4.02142e-08	0.75
Query_2629	0	0.82
Query_2630	0	0.89
Query_2635	1.01884e-20	0.61
Query_2644	0	0.79
Query_2646	0	0.91
Query_2648	2.07974e-12	0.66
Query_2653	1.06495e-74	0.53
Query_2661	0	0.79
Query_2666	3.10739e-63	0.9
Query_2672	0	0.7
Query_2680	0	0.86
Query_2681	0	0.97
Query_2688	0	0.75
Query_2692	8.65601e-33	0.91
Query_2700	1.75397e-106	0.89
Query_2706	1.57222e-78	0.58
Query_2711	4.93076e-68	0.8
Query_2712	5.15498e-28	0.57
Query_2713	1.37218e-64	1
Query_2721	7.39265e-15	0.74
Query_2725	2.18956e-154	0.76
Query_2728	8.25421e-114	0.79
Query_2730	0	0.89
Query_2733	6.75697e-85	0.64
Query_2742	6.29599e-45	0.8
Query_2749	1.05635e-64	0.98
Query_2753	3.5894e-29	0.64
Query_2754	4.34759e-14	0.44
Query_2757	0	0.77
Query_2762	0	0.82
Query_2769	1.92759e-26	0.59
Query_2776	2.66656e-09	0.6
Query_2777	0	0.5
Query_2778	1.12772e-07	0.66
Query_2796	2.44599e-74	0.87
Query_2799	3.33375e-58	0.79
Query_2805	9.9789e-97	0.76
Query_2810	6.48244e-41	0.78
Query_2811	1.0097e-64	0.86
Query_2813	1.00007e-49	0.98
Query_2816	6.65472e-40	0.61
Query_2819	0	0.84
Query_2821	0	0.92
Query_2822	1.71397e-131	0.71
Query_2824	5.60955e-130	0.7
Query_2825	1.07412e-47	0.62
Query_2832	0	0.53
Query_2839	0	0.82
Query_2845	1.60041e-77	0.93
Query_2847	0	0.86
Query_2848	0	0.95
Query_2858	0	0.93
Query_2863	8.0009e-18	0.55
Query_2867	1.41824e-14	0.59
Query_2873	0	0.92
Query_2883	0	0.81
Query_2884	7.21743e-38	0.93
Query_2894	7.97506e-34	1
Query_2898	2.33657e-52	0.81
Query_2899	3.29078e-64	0.76
Query_2901	2.22971e-79	0.65
Query_2904	1.4357e-19	0.59
Query_2908	4.00943e-12	0.58
Query_2910	1.61496e-137	0.98
Query_2911	3.01201e-66	0.75
Query_2920	8.66064e-08	0.54
Query_2927	1.16369e-19	0.73
Query_2928	0	0.97
Query_2933	5.73349e-46	0.98
Query_2937	2.70961e-16	0.68
Query_2938	4.06557e-19	0.87
Query_2941	3.49842e-134	0.9
Query_2945	0	0.9
Query_2952	1.35908e-17	0.64
Query_2956	3.80847e-96	0.92
Query_2961	8.3304e-24	0.64
Query_2962	0	0.96
Query_2971	5.43214e-114	0.67
Query_2981	0	0.85
Query_2985	1.32254e-165	0.95
Query_3000	0	0.97
Query_3001	2.24915e-72	0.98
Query_3002	0	0.92
Query_3011	3.90203e-172	0.77
Query_3012	1.0099e-138	0.92
Query_3024	9.09738e-46	1
Query_3026	2.08346e-12	0.82
Query_3033	1.37587e-12	0.49
Query_3041	0	0.97
Query_3048	3.32212e-150	0.87
Query_3051	2.81149e-68	0.93
Query_3053	1.02789e-163	0.79
Query_3060	7.78151e-07	0.67
Query_3062	1.62459e-84	0.75
Query_3066	9.02341e-35	0.59
Query_3071	1.65339e-72	1
Query_3073	0	0.92
Query_3078	6.21499e-150	0.77
Query_3081	1.14067e-15	0.69
Query_3082	0	0.89
Query_3084	2.65331e-37	0.63
Query_3085	3.97112e-42	0.73
Query_3095	0	0.89
Query_3100	2.08256e-16	0.7
Query_3101	0	0.84
Query_3105	3.63243e-14	0.64
Query_3106	5.73546e-152	0.54
Query_3118	0	0.95
Query_3121	2.72629e-08	0.64
Query_3139	8.93058e-42	0.86
Query_3141	0	0.76
Query_3145	2.66931e-07	0.54
Query_3149	0	0.9
Query_3156	0	0.89
Query_3157	0	0.89
Query_3164	1.48946e-165	0.87
Query_3165	2.0205e-17	0.68
Query_3166	4.447e-105	0.74
Query_3167	9.62902e-14	0.89
Query_3172	1.28718e-28	0.97
Query_3178	4.87113e-33	0.7
Query_3180	2.7371e-07	0.56
Query_3188	2.92191e-23	0.65
Query_3195	2.57148e-19	0.85
Query_3196	3.61111e-32	0.83
Query_3199	0	0.86
Query_3212	6.93303e-116	0.78
Query_3217	0	0.94
Query_3219	8.878e-51	0.86
Query_3223	2.1943e-10	0.63
Query_3226	2.35708e-163	0.67
Query_3232	1.105e-71	0.85
Query_3233	0	0.84
Query_3234	0	0.94
Query_3238	1.91829e-58	0.61
Query_3240	1.46257e-38	0.71
Query_3241	0	0.98
Query_3246	8.72583e-126	0.95
Query_3254	1.9967e-64	0.8
Query_3266	8.18226e-22	0.76
Query_3269	0	0.96
Query_3277	1.2781e-80	0.78
Query_3284	2.96898e-16	0.53
Query_3287	0	0.92
Query_3296	0	0.73
Query_3297	0	0.92
Query_3301	8.60463e-15	0.47
Query_3312	0	0.9
Query_3313	3.54489e-73	0.76
Query_3322	1.71666e-112	0.98
Query_3324	1.15842e-33	0.81
Query_3327	8.33854e-34	0.83
Query_3331	5.92182e-100	0.97
Query_3334	7.33747e-160	0.75
Query_3350	3.18006e-55	0.82
Query_3360	6.5392e-138	0.98
Query_3363	1.49899e-22	0.7
Query_3364	2.39654e-24	0.8
Query_3369	8.71757e-10	0.62
Query_3373	8.26555e-69	0.78
Query_3374	1.99543e-146	0.75
Query_3382	3.3925e-18	0.77
Query_3385	1.65215e-12	0.68
Query_3391	3.44239e-30	0.88
Query_3392	1.93269e-06	0.66
Query_3401	6.56554e-48	0.8
Query_3412	1.3892e-45	1
Query_3413	7.09742e-79	0.99
Query_3414	4.23087e-160	0.85
Query_3416	0	0.91
Query_3417	5.73583e-19	0.71
Query_3419	1.03886e-68	0.62
Query_3422	1.74864e-24	0.64
Query_3423	2.22164e-27	0.86
Query_3427	1.37014e-147	0.9
Query_3433	0	0.73
Query_3434	2.56982e-14	0.68
Query_3436	5.68336e-26	0.46
Query_3442	0	0.8
Query_3444	0	0.81
Query_3447	6.20283e-15	0.68
Query_3451	3.94404e-09	0.54
Query_3457	1.31977e-137	0.91
Query_3460	0	0.89
Query_3469	8.64116e-34	0.7
Query_3471	5.893e-175	0.91
Query_3479	1.78883e-158	0.71
Query_3484	1.3529e-09	0.45
Query_3485	9.32821e-09	0.5
Query_3487	0	0.78
Query_3489	4.42389e-25	0.64
Query_3492	2.65308e-11	0.65
Query_3494	3.94691e-109	0.68
Query_3495	0	0.76
Query_3504	8.65179e-23	0.71
Query_3505	0	0.95
Query_3506	1.22921e-32	0.72
Query_3507	0	0.8
Query_3511	0	0.86
Query_3515	7.73806e-08	0.55
Query_3519	1.7346e-16	0.66
Query_3525	4.56283e-38	0.55
Query_3526	1.01169e-08	1
Query_3527	7.42643e-44	0.75
Query_3528	0	0.93
Query_3532	1.96731e-67	0.88
Query_3540	4.34321e-14	0.5
Query_3542	4.20114e-39	0.83
Query_3548	1.60914e-12	0.6
Query_3552	1.37867e-21	0.73
Query_3557	0	0.83
Query_3566	1.46017e-15	1
Query_3572	0	0.84
Query_3577	2.98425e-30	0.55
Query_3584	0	0.84
Query_3586	0	0.73
Query_3587	0	0.77
Query_3591	2.9856e-29	0.87
Query_3594	2.73737e-09	0.8
Query_3599	0	0.91
Query_3605	2.19132e-148	0.8
Query_3617	1.92264e-13	0.97
Query_3622	1.26009e-11	0.52
Query_3626	2.4636e-58	0.84
Query_3627	1.98621e-136	1
Query_3631	1.76297e-83	0.74
Query_3632	4.08662e-43	0.86
Query_3635	3.67195e-103	0.87
Query_3644	1.76082e-43	0.69
Query_3661	2.58052e-107	0.67
Query_3672	3.49675e-155	0.92
Query_3673	9.76354e-17	0.72
Query_3675	0	0.93
Query_3676	1.47791e-25	0.6
Query_3677	1.45844e-42	0.51
Query_3692	0	0.97
Query_3695	7.93015e-27	0.7
Query_3698	3.20224e-45	0.65
Query_3703	0	0.86
Query_3708	1.46185e-95	0.81
Query_3710	5.16962e-20	0.58
Query_3712	1.00879e-31	0.52
Query_3713	2.549e-135	0.94
Query_3714	0	0.85
Query_3715	0	0.88
Query_3717	0	0.93
Query_3719	2.00627e-18	0.54
Query_3720	1.48388e-10	0.69
Query_3726	3.6064e-56	0.65
Query_3729	3.3335e-75	0.74
Query_3742	0	0.94
Query_3749	4.83307e-13	0.66
Query_3753	0	0.99
Query_3754	6.39708e-12	0.85
Query_3781	1.31921e-154	0.83
Query_3783	6.09091e-19	0.58
Query_3786	1.85866e-25	0.83
Query_3790	7.27496e-44	0.5
Query_3796	2.21658e-124	0.9
Query_3802	0	0.85
Query_3807	7.66251e-33	1
Query_3808	6.21162e-174	0.85
Query_3809	1.38823e-74	0.52
Query_3810	0	0.85
Query_3820	0	0.99
Query_3824	1.198e-07	0.63
Query_3825	7.73068e-98	0.87
Query_3827	0	0.9
Query_3829	2.11242e-14	0.71
Query_3831	0	0.9
Query_3836	5.04105e-105	0.87
Query_3839	9.50494e-18	0.54
Query_3843	0	0.7
Query_3846	6.00419e-62	0.53
Query_3847	2.82818e-07	0.56
Query_3850	2.01661e-14	0.51
Query_3855	0	0.89
Query_3857	1.52114e-81	0.76
Query_3859	2.27602e-71	0.77
Query_3867	0	0.95
Query_3873	3.56045e-23	0.66
Query_3875	5.13808e-36	0.85
Query_3876	1.64513e-06	0.57
Query_3877	1.12208e-57	0.76
Query_3882	3.08147e-21	0.67
Query_3883	0	0.83
Query_3889	2.50603e-43	0.58
Query_3895	3.17948e-09	0.62
Query_3900	3.20755e-08	0.69
Query_3908	7.71744e-137	0.98
Query_3911	0	0.93
Query_3916	1.3616e-31	0.94
Query_3921	7.84133e-95	0.96
Query_3923	7.85775e-31	0.88
Query_3925	0	0.89
Query_3932	0	0.95
Query_3934	6.99998e-11	0.75
Query_3935	5.30521e-33	0.58
Query_3937	4.46412e-35	0.76
Query_3942	4.98144e-155	0.84
Query_3950	4.68287e-171	0.86
Query_3951	0	0.9
Query_3952	1.23176e-68	0.63
Query_3958	1.5671e-56	0.98
Query_3959	1.80355e-11	0.67
Query_3962	7.95041e-126	0.81
Query_3964	8.86243e-107	0.56
Query_3972	3.68531e-08	0.56
Query_3979	4.81174e-06	0.75
Query_3986	0	0.92
Query_4000	0	0.94
Query_4009	1.08834e-56	0.68
Query_4010	9.97071e-172	0.98
Query_4012	0	0.97
Query_4014	0	0.93
Query_4023	1.54196e-11	0.52
Query_4026	1.61335e-10	0.62
Query_4027	0	0.93
Query_4031	1.00047e-179	0.87
Query_4041	1.59212e-39	0.98
Query_4049	0	0.78
Query_4051	0	0.95
Query_4053	4.02346e-35	0.65
Query_4054	0	0.73
Query_4059	4.62596e-119	0.83
Query_4062	0	0.93
Query_4066	3.82425e-29	1
Query_4067	1.24558e-81	0.96
Query_4070	0	0.89
Query_4078	8.97348e-27	0.58
Query_4089	3.48658e-49	0.53
Query_4101	2.11793e-124	0.73
Query_4102	0	0.92
Query_4105	1.95505e-132	0.79
Query_4107	5.08961e-84	0.87
Query_4108	6.55082e-132	0.61
Query_4116	0	0.78
Query_4125	0	0.91
Query_4136	0	0.9
Query_4139	1.11643e-15	0.5
Query_4140	5.18701e-95	0.97
Query_4142	7.42382e-34	0.75
Query_4144	5.1141e-25	0.79
Query_4148	0	0.93
Query_4153	5.17699e-152	0.96
Query_4154	8.94041e-89	0.92
Query_4159	1.96886e-147	0.88
Query_4161	5.56876e-26	0.68
Query_4167	0	0.84
Query_4168	1.35045e-95	0.9
Query_4174	0	0.86
Query_4181	3.17604e-16	0.51
Query_4182	1.10758e-101	0.74
Query_4187	0	0.78
Query_4194	6.00715e-32	0.63
Query_4201	0	0.85
Query_4206	2.32209e-17	0.85
Query_4207	0	0.85
Query_4208	0	0.91
Query_4210	1.61428e-49	0.81
Query_4212	0	0.91
Query_4214	8.21091e-14	0.62
Query_4221	2.53949e-61	0.82
Query_4223	0	0.94
Query_4228	2.31956e-50	0.58
Query_4229	9.00386e-47	0.7
Query_4232	1.67881e-06	0.63
Query_4235	0	0.81
Query_4242	0	0.97
Query_4243	1.0654e-22	0.62
Query_4250	3.48374e-110	0.85
Query_4253	0	0.96
Query_4257	5.95627e-16	0.61
Query_4258	1.99549e-138	0.9
Query_4262	1.08889e-30	0.65
Query_4263	0	0.96
Query_4266	0	0.88
Query_4271	1.12553e-171	0.93
Query_4278	1.94687e-29	0.72
Query_4291	1.27392e-98	0.98
Query_4298	1.28031e-06	0.61
Query_4302	1.61581e-48	0.97
Query_4306	1.12968e-70	0.86
Query_4307	2.72639e-92	0.93
Query_4312	4.43424e-36	0.78
Query_4317	2.31164e-12	0.53
Query_4332	7.21991e-27	0.58
Query_4335	9.13406e-145	0.94
Query_4340	4.47014e-06	0.77
Query_4345	1.24766e-42	0.92
Query_4346	3.88919e-164	0.93
Query_4347	8.33147e-72	0.68
Query_4354	3.53127e-80	0.79
Query_4360	0	0.91
Query_4363	3.65043e-81	0.96
Query_4365	9.57565e-105	0.8
Query_4370	1.97402e-12	0.47
Query_4371	0	0.93
Query_4373	0	0.89
Query_4375	0	0.97
Query_4388	1.09235e-11	0.52
Query_4389	3.56645e-32	0.68
Query_4390	9.22794e-15	0.79
Query_4393	0	0.97
Query_4396	0	0.62
Query_4401	1.77068e-145	0.84
Query_4409	5.86496e-55	0.64
Query_4416	0	0.79
Query_4426	4.06295e-20	0.74
Query_4427	7.06918e-95	0.73
Query_4430	0	0.7
Query_4432	2.0818e-13	0.57
Query_4434	0	0.68
Query_4435	1.38265e-120	0.64
Query_4442	3.55866e-08	0.75
Query_4444	0	0.82
Query_4447	2.99004e-25	0.45
Query_4454	3.02405e-19	0.7
Query_4456	8.89605e-71	0.74
Query_4459	0	0.85
Query_4462	4.13906e-90	0.54
Query_4471	4.21037e-78	0.57
Query_4478	2.76377e-109	0.88
Query_4479	0	0.99
Query_4480	5.00687e-28	0.61
Query_4483	1.24407e-07	0.46
Query_4485	1.57737e-28	0.74
Query_4495	1.81501e-07	0.61
Query_4496	2.019e-17	0.73
Query_4501	0	0.97
Query_4509	6.97607e-30	0.74
Query_4516	3.66178e-54	0.97
Query_4522	4.51822e-24	0.68
Query_4523	3.80414e-15	0.66
Query_4525	9.13079e-147	0.88
Query_4533	7.00622e-131	0.94
Query_4536	1.78716e-108	0.97
Query_4538	4.35376e-23	0.59
Query_4540	4.71663e-11	0.54
Query_4542	2.5025e-91	0.96
Query_4549	6.30174e-10	0.56
Query_4555	0	0.87
Query_4557	1.56925e-49	0.54
Query_4558	2.77293e-15	0.69
Query_4559	8.12453e-11	0.56
Query_4568	7.75931e-88	0.68
Query_4569	0	0.76
Query_4571	6.31302e-139	0.76
Query_4577	4.26602e-14	0.79
Query_4586	1.96614e-56	0.85
Query_4589	3.70367e-21	0.6
Query_4591	8.5401e-10	0.89
Query_4593	0	0.81
Query_4598	0	0.87
Query_4601	9.74835e-71	0.96
Query_4608	2.09095e-34	0.65
Query_4609	0	0.91
Query_4611	7.47523e-12	0.54
Query_4624	3.32536e-23	0.57
Query_4632	0	0.92
Query_4636	3.4431e-129	0.76
Query_4643	1.23486e-28	0.84
Query_4645	5.40651e-107	0.72
Query_4646	5.12691e-106	0.65
Query_4654	1.79795e-95	0.72
Query_4656	4.10685e-07	0.76
Query_4657	0	0.75
Query_4661	2.34262e-37	0.95
Query_4690	0	0.8
Query_4691	0	0.94
Query_4696	2.19411e-06	0.78
Query_4699	1.06875e-39	0.85
Query_4709	3.35802e-21	0.71
Query_4710	0	0.96
Query_4715	1.89698e-37	0.67
Query_4724	0	0.58
Query_4728	6.91455e-14	0.55
Query_4730	3.95275e-64	0.83
Query_4735	0	0.75
Query_4737	1.09741e-09	0.55
Query_4740	6.72157e-83	0.73
Query_4742	0	0.92
Query_4747	0	0.97
Query_4748	4.20243e-16	0.69
Query_4750	0	0.86
Query_4755	7.14989e-81	0.63
Query_4758	7.33224e-115	0.72
Query_4760	1.70423e-27	0.59
Query_4762	1.49309e-32	0.91
Query_4764	3.7478e-131	0.88
Query_4771	9.96189e-34	0.81
Query_4777	0	0.61
Query_4778	8.44731e-94	0.88
Query_4786	1.46465e-114	0.91
Query_4792	0	0.81
Query_4797	0	0.51
Query_4799	0	0.87
Query_4803	0	0.83
Query_4809	0	0.86
Query_4812	7.59668e-10	0.61
Query_4814	0	0.85
Query_4828	0	0.94
Query_4829	2.89718e-60	0.95
Query_4831	0	0.92
Query_4841	0	0.98
Query_4845	0	0.91
Query_4851	5.56176e-06	0.62
Query_4860	0	0.93
Query_4862	2.52342e-65	0.93
Query_4864	5.60666e-16	0.63
Query_4866	1.68193e-176	0.95
Query_4867	1.17343e-31	0.67
Query_4870	0	0.81
Query_4871	0	0.85
Query_4874	9.76909e-45	0.7
Query_4875	0	0.93
Query_4896	9.77673e-46	0.97
Query_4898	1.03659e-27	0.76
Query_4902	1.02507e-40	0.7
Query_4903	4.58448e-173	0.88
Query_4904	9.72271e-179	0.91
Query_4916	9.08551e-140	0.81
Query_4922	2.11958e-102	0.98
Query_4926	6.19255e-151	0.84
Query_4927	1.03664e-163	0.5
Query_4941	1.61314e-51	0.67
Query_4942	0	0.83
Query_4955	3.78418e-32	0.72
Query_4956	0	0.89
Query_4957	3.14389e-08	0.66
Query_4959	1.11996e-89	0.96
Query_4961	1.26527e-23	0.72
Query_4963	7.65942e-104	0.84
Query_4968	0	0.91
Query_4975	1.81538e-14	0.62
Query_4976	0	0.95
Query_4983	9.04526e-14	0.61
Query_4985	0	0.76
Query_4988	1.22178e-29	0.76
Query_4989	0	0.65
Query_4995	5.13582e-13	0.92
Query_4996	0	0.93
Query_5002	6.20105e-133	0.66
Query_5011	3.40884e-44	0.52
Query_5012	0	0.82
Query_5015	5.4569e-42	0.64
Query_5017	9.94906e-108	0.98
Query_5018	2.5273e-06	1
Query_5021	3.05413e-69	0.65
Query_5030	8.18717e-157	0.79
Query_5033	1.75832e-20	0.73
Query_5042	8.43756e-155	0.8
Query_5064	3.06177e-25	0.71
Query_5070	0	0.94
Query_5073	2.6705e-16	0.64
Query_5074	1.16033e-180	0.87
Query_5075	0	0.92
Query_5078	5.48195e-72	0.99
Query_5079	2.49284e-50	0.66
Query_5090	3.8393e-83	0.91
Query_5097	3.78987e-16	0.82
Query_5100	2.00351e-65	0.7
Query_5117	9.47511e-22	0.84
Query_5125	3.5295e-73	0.69
Query_5126	0	0.9
Query_5127	6.6406e-17	0.65
Query_5140	2.94203e-10	0.68
Query_5142	3.44324e-08	0.77
Query_5144	3.52219e-23	0.59
Query_5145	4.44579e-116	0.8
Query_5149	0	0.96
Query_5153	6.64514e-58	0.97
Query_5154	1.54479e-76	0.9
Query_5160	2.24435e-14	0.56
Query_5165	3.16608e-29	0.72
Query_5172	1.37146e-18	0.59
Query_5175	1.70321e-39	0.55
Query_5177	4.57148e-116	0.79
Query_5178	0	0.84
Query_5184	1.71586e-51	0.96
Query_5185	7.5796e-25	0.68
Query_5186	9.70903e-41	0.96
Query_5194	0	0.85
Query_5195	2.11383e-25	0.84
Query_5197	7.14063e-28	0.73
Query_5201	8.89681e-34	0.63
Query_5204	2.01632e-49	0.89
Query_5206	7.81421e-11	0.73
Query_5210	0	0.67
Query_5214	0	0.96
Query_5223	1.30786e-47	0.74
Query_5224	1.76219e-09	0.88
Query_5227	5.14707e-82	0.94
Query_5228	0	0.88
Query_5237	1.50594e-30	0.82
Query_5238	5.81249e-43	0.97
Query_5240	9.52035e-13	0.58
Query_5244	2.71901e-71	0.85
Query_5251	2.94864e-123	0.82
Query_5255	0	0.65
Query_5260	2.24104e-17	0.72
Query_5263	6.10296e-103	0.61
Query_5266	1.92792e-90	0.92
Query_5269	2.49391e-42	0.76
Query_5273	0	0.96
Query_5275	0	0.91
Query_5278	3.957e-161	0.87
Query_5281	5.67932e-171	0.81
Query_5285	0	0.59
Query_5288	8.40193e-152	0.87
Query_5289	1.95769e-30	0.73
Query_5296	6.4534e-178	0.75
Query_5298	0	0.69
Query_5305	0	0.79
Query_5314	9.54048e-14	0.63
Query_5315	4.45399e-129	0.82
Query_5317	1.03841e-154	0.76
Query_5321	1.03246e-148	0.9
Query_5324	0	0.88
Query_5325	1.76473e-10	0.7
Query_5326	5.66001e-27	0.86
Query_5340	0	0.85
Query_5342	3.0109e-150	0.76
Query_5352	0	0.79
Query_5355	0	0.65
Query_5359	2.66909e-175	0.92
Query_5360	1.27433e-26	0.56
Query_5367	0	0.76
Query_5373	5.40783e-35	0.81
Query_5375	1.43186e-07	0.58
Query_5377	0	0.95
Query_5378	0	0.94
Query_5385	0	0.73
Query_5392	2.24251e-85	0.57
Query_5396	3.90637e-06	0.56
Query_5400	2.57439e-81	0.95
Query_5405	6.05784e-128	0.71
Query_5407	8.48096e-13	0.67
Query_5414	0	0.91
Query_5420	1.29574e-99	1
Query_5423	1.54686e-06	0.51
Query_5426	6.31935e-43	1
Query_5428	1.22767e-14	0.65
Query_5435	0	0.92
Query_5437	2.06644e-61	0.83
Query_5439	1.78179e-40	0.92
Query_5443	0	0.94
Query_5446	6.3196e-74	0.83
Query_5449	3.78372e-27	0.93
Query_5450	2.31178e-88	0.86
Query_5455	0	0.91
Query_5456	7.06045e-95	0.75
Query_5457	7.95851e-09	0.74
Query_5463	7.86853e-08	0.63
Query_5464	1.06211e-36	0.82
Query_5471	2.43934e-129	0.68
Query_5474	0	0.52
Query_5480	7.1066e-17	0.54
Query_5483	7.44484e-09	0.58
Query_5485	2.89033e-108	0.89
Query_5494	1.72698e-59	0.86
Query_5498	4.07668e-25	0.72
Query_5506	0	0.72
Query_5512	0	0.94
Query_5513	1.10923e-133	0.86
Query_5517	1.11423e-28	0.89
Query_5521	1.81238e-120	0.76
Query_5524	4.69783e-67	0.95
Query_5526	0	0.97
Query_5533	1.77414e-09	0.74
Query_5536	2.52009e-12	0.62
Query_5540	0	0.98
Query_5541	0	0.63
Query_5542	1.09077e-98	0.9
Query_5544	0	0.88
Query_5545	3.09264e-06	0.57
Query_5549	2.48011e-12	0.47
Query_5550	0	0.62
Query_5557	3.85685e-10	0.59
Query_5558	3.77444e-09	0.96
Query_5569	1.09736e-23	0.69
Query_5573	1.19904e-128	0.9
Query_5576	1.88335e-121	0.94
Query_5586	0	0.86
Query_5595	0	0.8
Query_5597	8.49243e-47	0.63
Query_5598	0	0.89
Query_5604	0	0.95
Query_5606	1.86935e-33	0.51
Query_5612	1.27529e-47	0.75
Query_5617	2.14164e-45	0.93
Query_5618	0	0.5
Query_5626	1.01151e-49	0.97
Query_5635	2.8323e-06	0.53
Query_5636	2.14938e-37	0.93
Query_5637	0	0.86
Query_5638	3.53395e-06	0.5
Query_5640	4.52724e-120	0.74
Query_5641	0	0.92
Query_5646	0	0.98
Query_5647	1.24817e-123	0.99
Query_5649	8.96384e-19	0.63
Query_5651	0	0.88
Query_5655	1.34019e-29	0.76
Query_5656	0	0.97
Query_5658	0	0.84
Query_5659	1.59327e-19	0.58
Query_5663	4.31703e-19	0.56
Query_5665	4.8694e-178	0.76
Query_5666	0	0.73
Query_5667	1.16853e-130	0.9
Query_5673	1.58107e-08	0.6
Query_5675	0	0.97
Query_5690	3.63245e-12	0.67
Query_5691	0	0.83
Query_5693	1.70643e-42	0.7
Query_5701	0	0.77
Query_5704	1.417e-135	0.87
Query_5705	2.18034e-20	0.51
Query_5710	2.99346e-50	1
Query_5711	7.66557e-19	0.68
Query_5713	5.07051e-07	0.42
Query_5718	0	0.75
Query_5723	6.25037e-92	0.73
Query_5725	0	0.81
Query_5733	7.52771e-46	0.79
Query_5734	1.18665e-58	0.65
Query_5738	6.37814e-84	0.81
Query_5739	1.35355e-39	0.66
Query_5753	1.64298e-10	0.59
Query_5754	7.47818e-26	0.56
Query_5757	7.24482e-23	0.77
Query_5765	0	0.75
Query_5767	0	0.54
Query_5771	1.64045e-105	0.53
Query_5773	3.32735e-36	0.9
Query_5774	6.82416e-49	0.59
Query_5776	3.29407e-11	0.59
Query_5780	0	0.71
Query_5781	2.17725e-10	0.63
Query_5782	6.22217e-10	0.73
Query_5784	1.24224e-24	0.39
Query_5789	0	0.88
Query_5793	8.63591e-44	0.93
Query_5795	0	0.96
Query_5800	0	1
Query_5802	2.31999e-50	0.79
Query_5809	3.42105e-43	0.76
Query_5811	0	0.6
Query_5813	4.16677e-17	0.64
Query_5815	6.44765e-93	0.97
Query_5818	7.77132e-100	0.92
Query_5820	0	0.97
Query_5825	7.95608e-89	1
Query_5826	0	0.79
Query_5830	7.25733e-166	0.71
Query_5831	0	0.95
Query_5841	0	0.98
Query_5842	1.10761e-117	0.9
Query_5843	1.64317e-33	0.58
Query_5845	1.12238e-15	0.75
Query_5847	1.07672e-62	0.93
Query_5853	3.06026e-44	0.76
Query_5854	0	0.76
Query_5856	1.01783e-62	0.68
Query_5861	0	0.91
Query_5871	0	0.71
Query_5872	0	0.98
Query_5875	0	0.71
Query_5880	2.16128e-96	0.89
Query_5884	6.54192e-37	0.94
Query_5886	0	0.83
Query_5890	7.4474e-29	0.69
Query_5894	9.6116e-115	0.81
Query_5895	0	0.73
Query_5896	1.97835e-58	0.63
Query_5899	1.13694e-06	0.64
Query_5901	4.40954e-80	0.93
Query_5907	0	0.89
Query_5911	0	0.92
Query_5915	0	0.88
Query_5916	1.45416e-44	0.66
Query_5926	1.83914e-125	0.83
Query_5927	7.09319e-138	0.92
Query_5938	6.10256e-150	0.84
Query_5939	8.58182e-13	0.73
Query_5946	2.09733e-52	0.6
Query_5947	1.71729e-127	0.5
Query_5949	3.7476e-70	0.8
Query_5952	9.57088e-153	0.81
Query_5954	3.12164e-13	0.54
Query_5955	3.79551e-38	0.91
Query_5967	2.96101e-15	0.87
Query_5969	0	0.83
Query_5978	0	0.74
Query_5986	8.53656e-38	0.88
Query_5993	3.06366e-06	0.41
Query_5994	0	0.5
Query_5995	0	0.92
Query_5998	4.35305e-33	0.97
Query_6006	0	0.91
Query_6011	7.39244e-53	0.88
Query_6013	3.1149e-18	0.62
Query_6016	2.48131e-84	0.92
Query_6020	7.32172e-17	0.9
Query_6023	1.65348e-49	0.9
Query_6027	0	0.96
Query_6037	3.12274e-06	0.51
Query_6044	0	0.79
Query_6048	3.69442e-117	0.93
Query_6051	0	0.67
Query_6053	3.81112e-175	0.89
Query_6058	0	1
Query_6059	9.51384e-53	0.72
Query_6074	3.28777e-118	0.72
Query_6079	1.80403e-42	0.75
Query_6082	1.34902e-107	0.88
Query_6089	1.97001e-114	0.72
Query_6090	2.50712e-07	0.79
Query_6092	1.78525e-124	0.85
Query_6099	3.69229e-09	0.59
Query_6102	0	0.89
Query_6118	2.06223e-16	0.59
Query_6122	3.53812e-123	0.92
Query_6126	3.92309e-24	0.6
Query_6132	0	0.87
Query_6155	1.5682e-48	0.81
Query_6165	7.14352e-06	0.51
Query_6166	4.49926e-127	0.68
Query_6167	1.51025e-20	0.71
Query_6168	3.88022e-66	0.62
Query_6170	0	0.85
Query_6174	4.43481e-86	0.86
Query_6181	0	0.86
Query_6182	2.77567e-36	0.5
Query_6184	8.0168e-44	0.65
Query_6187	4.78021e-41	0.54
Query_6189	2.65959e-122	0.62
Query_6191	1.764e-113	0.73
Query_6193	0	0.94
Query_6195	0	0.9
Query_6196	2.05076e-97	0.88
Query_6206	0	0.87
Query_6207	0	0.89
Query_6208	1.20458e-118	0.52
Query_6211	5.42561e-08	0.93
Query_6212	2.4742e-127	0.72
Query_6214	0	0.96
Query_6216	3.64469e-50	0.73
Query_6217	0	0.91
Query_6218	0	0.95
Query_6226	1.80637e-171	0.76
Query_6228	3.25637e-08	0.55
Query_6229	3.95884e-154	0.92
Query_6231	6.42483e-113	0.99
Query_6232	0	0.96
Query_6236	1.98028e-31	0.75
Query_6241	2.63499e-24	0.79
Query_6246	1.25597e-13	0.84
Query_6249	1.0187e-38	1
Query_6256	8.83786e-68	0.88
Query_6257	4.81943e-167	0.85
Query_6272	9.34631e-57	0.73
Query_6274	1.86391e-52	0.93
Query_6276	1.0593e-97	0.82
Query_6279	3.48305e-47	0.99
Query_6292	1.83302e-94	0.78
Query_6293	8.33005e-139	0.7
Query_6295	8.77866e-78	0.88
Query_6296	1.36053e-09	0.5
Query_6299	0	0.89
Query_6301	4.89957e-55	0.68
Query_6305	1.55738e-112	0.99
Query_6317	0	0.79
Query_6327	5.4731e-22	0.95
Query_6334	0	0.94
Query_6336	3.57973e-08	0.57
Query_6353	1.03774e-25	0.82
Query_6362	0	0.87
Query_6367	0	0.82
Query_6399	1.04926e-25	0.66
Query_6400	1.58136e-109	0.68
Query_6402	1.01068e-09	0.65
Query_6405	9.71304e-159	0.81
Query_6416	1.63366e-87	0.61
Query_6417	4.12639e-148	0.79
Query_6421	1.35858e-63	0.7
Query_6424	9.16994e-15	0.93
Query_6427	3.02028e-57	0.71
Query_6432	2.33146e-101	0.86
Query_6436	1.96309e-55	0.82
Query_6438	0	0.88
Query_6441	1.6373e-09	0.69
Query_6450	8.42737e-52	0.96
Query_6451	2.6909e-43	0.88
Query_6452	2.78383e-114	0.93
Query_6468	1.58203e-17	0.97
Query_6472	6.49982e-33	0.78
Query_6476	0	0.83
Query_6479	2.42867e-06	0.61
Query_6486	4.08645e-14	0.65
Query_6493	2.47811e-98	0.72
Query_6494	5.78133e-08	0.9
Query_6499	6.67327e-31	0.61
Query_6503	4.21009e-100	0.94
Query_6507	6.74621e-135	0.9
Query_6510	4.12884e-74	0.89
Query_6521	0	0.94
Query_6525	1.68452e-36	0.76
Query_6540	4.43142e-18	0.74
Query_6558	7.87661e-41	0.46
Query_6560	2.12097e-15	0.77
Query_6564	2.30679e-07	0.82
Query_6571	0	0.95
Query_6572	0	0.96
Query_6579	2.18438e-71	0.73
Query_6585	9.77889e-75	0.88
Query_6586	3.34722e-12	0.8
Query_6594	8.41932e-37	0.56
Query_6598	0	0.9
Query_6600	8.72998e-27	0.45
Query_6607	1.67073e-15	0.7
Query_6608	0	0.93
Query_6610	9.41601e-27	0.71
Query_6614	1.38042e-174	0.88
Query_6618	2.46118e-21	0.75
Query_6623	2.28339e-99	0.94
Query_6624	0	0.97
Query_6629	0	0.95
Query_6631	0	0.82
Query_6636	0	0.83
Query_6643	0	0.7
Query_6646	4.43724e-39	0.87
Query_6647	1.38255e-43	0.79
Query_6648	4.94043e-34	0.75
Query_6649	1.66087e-14	0.81
Query_6653	1.21321e-31	0.72
Query_6657	1.10432e-07	0.6
Query_6658	1.11226e-93	0.94
Query_6668	3.73167e-17	0.52
Query_6672	1.29238e-64	0.57
Query_6673	4.41615e-16	0.67
Query_6674	3.52603e-10	0.57
Query_6677	1.12819e-22	0.63
Query_6678	1.57457e-61	0.62
Query_6684	3.42508e-31	0.51
Query_6692	1.59518e-30	0.78
Query_6694	1.31642e-48	1
Query_6697	3.79368e-67	0.96
Query_6701	2.30144e-94	0.72
Query_6703	5.35084e-123	0.72
Query_6709	0	0.93
Query_6714	0	0.95
Query_6715	0	0.92
Query_6717	4.44746e-79	0.6
Query_6719	0	0.93
Query_6720	1.56898e-73	0.86
Query_6725	2.07163e-19	0.53
Query_6727	1.28133e-28	0.92
Query_6728	3.34695e-09	0.45
Query_6731	2.72086e-21	0.62
Query_6734	2.30082e-64	0.81
Query_6737	1.28327e-17	0.85
Query_6741	2.59983e-18	0.85
Query_6742	0	0.88
Query_6748	3.27022e-15	0.59
Query_6752	3.38878e-45	0.72
Query_6753	5.31271e-07	0.66
Query_6754	6.80464e-79	0.91
Query_6755	1.07709e-39	0.85
Query_6767	4.07654e-119	0.74
Query_6772	2.19768e-107	0.83
Query_6779	5.04363e-07	0.63
Query_6781	6.87287e-11	0.81
Query_6786	4.17539e-70	0.95
Query_6790	0	0.8
Query_6791	6.7132e-45	0.62
Query_6792	0	0.91
Query_6795	1.46935e-43	0.73
Query_6807	0	0.86
Query_6809	1.33174e-08	0.78
Query_6813	2.82443e-35	0.74
Query_6816	1.39426e-41	0.64
Query_6824	7.91422e-41	0.69
Query_6828	0	0.9
Query_6832	1.91879e-99	0.74
Query_6841	8.26214e-44	0.71
Query_6842	5.72814e-46	0.52
Query_6847	1.01154e-30	0.97
Query_6849	4.62307e-46	1
Query_6851	5.19086e-52	0.94
Query_6853	3.06892e-81	0.59
Query_6854	2.78326e-92	0.96
Query_6860	9.87044e-09	0.7
Query_6861	0	0.86
Query_6863	1.28732e-11	0.6
Query_6873	3.18571e-98	0.83
Query_6874	0	0.8
Query_6886	4.36113e-42	0.91
Query_6887	7.49501e-12	0.59
Query_6888	0	0.9
Query_6891	2.93828e-35	1
Query_6894	4.43579e-106	0.82
Query_6895	3.58064e-06	0.56
Query_6896	2.06257e-15	0.62
Query_6897	3.51777e-06	0.5
Query_6899	1.03274e-70	0.54
Query_6904	0	0.95
Query_6907	0	0.75
Query_6914	1.51541e-137	0.99
Query_6916	2.66443e-23	0.54
Query_6919	1.13575e-104	0.82
Query_6920	2.58379e-40	0.67
Query_6924	5.43647e-162	0.89
Query_6928	0	0.83
Query_6931	4.26402e-105	0.94
Query_6934	2.42566e-06	0.78
Query_6944	5.98946e-137	0.93
Query_6945	2.32367e-31	0.86
Query_6949	0	0.77
Query_6952	1.2294e-18	0.59
Query_6954	3.43228e-168	0.51
Query_6963	4.00218e-108	0.94
Query_6964	2.90566e-160	0.8
Query_6971	1.51022e-102	0.92
Query_6974	0	0.96
Query_6979	2.77571e-07	0.64
Query_6980	8.12193e-95	0.64
Query_6986	5.51355e-136	0.76
Query_6991	3.0204e-13	0.58
Query_6998	1.92579e-14	0.52
Query_7005	1.00042e-115	0.59
Query_7006	8.90544e-57	0.75
Query_7008	1.53529e-13	0.43
Query_7009	2.08794e-54	0.56
Query_7012	4.22838e-97	0.73
Query_7016	4.84647e-152	0.98
Query_7017	5.69201e-26	0.82
Query_7019	6.58733e-104	0.97
Query_7025	5.04947e-33	0.77
Query_7032	2.38436e-20	0.82
Query_7033	1.10581e-95	0.91
Query_7043	1.72175e-122	0.84
Query_7048	2.66864e-22	0.64
Query_7050	1.89874e-71	0.81
Query_7058	8.47983e-10	0.61
Query_7059	2.75349e-178	0.84
Query_7061	0	0.86
Query_7065	1.76709e-86	0.66
Query_7066	4.20089e-20	0.56
Query_7067	1.20548e-80	0.9
Query_7068	2.74425e-23	0.73
Query_7070	4.09499e-16	0.48
Query_7071	5.07912e-75	0.65
Query_7072	7.42074e-10	0.61
Query_7082	3.1758e-100	0.68
Query_7083	9.54191e-09	0.59
Query_7084	4.9124e-165	0.98
Query_7087	0	0.9
Query_7097	6.95331e-47	0.98
Query_7102	8.97165e-122	0.96
Query_7103	1.0688e-09	0.91
Query_7106	0	0.91
Query_7119	8.19571e-51	0.57
Query_7123	2.58557e-15	0.72
Query_7127	1.4988e-153	0.84
Query_7130	2.92012e-14	0.5
Query_7147	4.20681e-19	0.9
Query_7149	0	0.85
Query_7150	1.80044e-35	0.89
Query_7151	2.38937e-07	0.67
Query_7155	0	0.97
Query_7156	4.48578e-56	0.67
Query_7157	0	0.67
Query_7159	3.76044e-37	0.98
Query_7163	9.99549e-55	0.98
Query_7174	5.9785e-07	0.66
Query_7178	2.23239e-23	0.54
Query_7180	7.58769e-40	0.57
Query_7185	0	0.83
Query_7186	0	0.91
Query_7188	0	0.78
Query_7195	0	0.78
Query_7196	0	0.82
Query_7205	2.76118e-10	1
Query_7209	0	0.63
Query_7210	8.04812e-162	0.89
Query_7212	0	0.86
Query_7217	0	0.94
Query_7219	6.10967e-56	0.91
Query_7220	0	0.81
Query_7222	0	0.76
Query_7234	2.77746e-75	0.97
Query_7238	3.66028e-15	0.71
Query_7251	3.39063e-148	0.78
Query_7256	4.56586e-20	0.59
Query_7266	0	0.82
Query_7268	0	0.81
Query_7281	3.64626e-57	0.93
Query_7282	1.34886e-11	0.71
Query_7288	5.6767e-59	0.86
Query_7292	0	0.91
Query_7293	2.11686e-80	0.71
Query_7294	1.72192e-31	1
Query_7295	8.43456e-06	0.8
Query_7300	6.23938e-30	0.98
Query_7301	3.45541e-24	0.92
Query_7303	4.26944e-62	0.73
Query_7321	0	0.92
Query_7322	9.33823e-23	0.52
Query_7324	2.65163e-19	0.59
Query_7333	0	0.95
Query_7336	2.4179e-127	0.88
Query_7340	4.15072e-11	0.55
Query_7342	1.62597e-30	0.97
Query_7358	4.369e-27	0.68
Query_7363	1.13787e-34	0.9
Query_7365	1.02128e-45	0.86
Query_7370	1.53918e-11	0.5
Query_7373	1.55138e-23	0.88
Query_7386	0	0.96
Query_7388	1.48597e-81	0.97
Query_7390	1.92634e-164	0.85
Query_7393	8.6467e-07	0.51
Query_7408	0	0.93
Query_7413	0	0.83
Query_7414	6.031e-173	0.99
Query_7416	0	0.94
Query_7419	2.65501e-46	1
Query_7420	0	0.42
Query_7426	0	0.85
Query_7427	4.82061e-56	0.74
Query_7437	2.65496e-172	0.79
Query_7440	8.30051e-149	0.96
Query_7444	1.97124e-69	0.82
Query_7448	0	0.91
Query_7451	9.41319e-21	0.55
Query_7456	7.14695e-43	0.51
Query_7469	0	0.76
Query_7471	4.73639e-81	0.7
Query_7473	6.73357e-24	0.89
Query_7474	0	0.98
Query_7477	3.48289e-138	0.77
Query_7478	2.48901e-155	0.74
Query_7481	4.53769e-80	0.91
Query_7482	9.29958e-34	0.6
Query_7484	1.36382e-179	0.9
Query_7486	9.70337e-115	0.86
Query_7501	4.06891e-08	0.52
Query_7502	4.00956e-07	0.62
Query_7511	1.94918e-12	0.58
Query_7529	3.87081e-22	0.88
Query_7534	9.23852e-111	0.83
Query_7547	6.54672e-28	0.68
Query_7548	0	0.59
Query_7550	0	0.73
Query_7560	0	0.96
Query_7567	0	0.66
Query_7569	4.79678e-180	0.87
Query_7577	0	0.85
Query_7583	2.27191e-15	0.52
Query_7585	4.49231e-87	0.92
Query_7590	5.90262e-125	0.52
Query_7592	0	0.96
Query_7593	0	0.82
Query_7597	0	0.96
Query_7599	1.75248e-122	0.85
Query_7600	0	0.84
Query_7604	4.19162e-06	0.64
Query_7606	1.82112e-79	0.79
Query_7612	1.0069e-56	0.85
Query_7618	0	0.96
Query_7620	5.64597e-46	0.75
Query_7630	8.16645e-66	0.81
Query_7639	5.61198e-86	0.68
Query_7643	1.13918e-45	0.92
Query_7652	2.85755e-15	0.55
Query_7655	1.84096e-77	0.95
Query_7659	3.30489e-19	0.64
Query_7660	2.06602e-13	0.76
Query_7662	0	0.96
Query_7663	1.2816e-30	0.98
Query_7664	0	0.94
Query_7670	6.58189e-83	0.96
Query_7672	2.29374e-29	0.6
Query_7674	9.66132e-26	1
Query_7675	0	0.77
Query_7677	0	0.95
Query_7679	6.23153e-142	0.94
Query_7684	1.62987e-59	0.54
Query_7687	4.5141e-12	0.66
Query_7688	6.72607e-121	0.91
Query_7689	2.86026e-14	0.68
Query_7694	1.24624e-28	0.98
Query_7696	1.92407e-152	0.74
Query_7700	6.30134e-120	0.59
Query_7701	8.59536e-20	0.56
Query_7704	1.48961e-10	0.57
Query_7706	0	0.94
Query_7711	4.28526e-83	0.65
Query_7713	0	0.89
Query_7715	1.72171e-104	0.93
Query_7716	2.46223e-102	0.8
Query_7717	3.92238e-06	0.94
Query_7718	3.15959e-07	0.68
Query_7720	1.04914e-38	0.59
Query_7721	7.11375e-29	0.53
Query_7729	0	0.86
Query_7743	1.01313e-18	0.77
Query_7745	1.47722e-61	0.56
Query_7746	3.38143e-27	0.77
Query_7756	6.27115e-52	0.95
Query_7758	0	0.91
Query_7760	2.13263e-122	0.93
Query_7766	1.85297e-58	0.78
Query_7768	2.57632e-06	0.58
Query_7781	1.62288e-28	0.69
Query_7782	0	0.82
Query_7785	2.70357e-15	0.65
Query_7790	4.64242e-145	0.52
Query_7792	6.90605e-09	0.6
Query_7805	4.7645e-42	0.61
Query_7811	3.54457e-08	0.63
Query_7817	3.7475e-17	0.71
Query_7823	4.25836e-67	0.57
Query_7828	6.0927e-25	0.88
Query_7830	2.72887e-06	0.59
Query_7834	4.17853e-180	0.96
Query_7837	9.74565e-20	0.67
Query_7838	0	0.78
Query_7842	1.39408e-42	0.91
Query_7843	0	0.81
Query_7847	0	0.9
Query_7852	0	0.9
Query_7853	2.13157e-135	0.8
Query_7859	1.23238e-12	0.66
Query_7865	0	0.96
Query_7867	4.96997e-48	0.94
Query_7869	2.86358e-12	0.71
Query_7870	2.15226e-30	0.6
Query_7873	2.84508e-08	0.51
Query_7874	6.75953e-93	0.44
Query_7885	3.39294e-08	0.7
Query_7888	3.09722e-56	0.51
Query_7890	0	0.91
Query_7894	0	0.78
Query_7906	2.1217e-09	0.47
Query_7908	0	0.86
Query_7915	5.256e-12	0.78
Query_7920	0	0.75
Query_7926	4.69693e-77	0.86
Query_7932	4.38194e-41	0.65
Query_7933	9.09135e-06	0.63
Query_7934	5.09801e-16	0.56
Query_7940	2.67109e-38	0.84
Query_7945	5.06261e-21	0.65
Query_7947	3.85052e-13	0.66
Query_7949	2.05686e-114	0.89
Query_7951	0	0.86
Query_7953	3.24984e-18	0.67
Query_7965	0	0.89
Query_7971	7.1195e-69	0.87
Query_7973	9.72268e-71	0.99
Query_7974	1.35134e-08	0.63
Query_7980	8.13443e-20	0.56
Query_7985	0	0.93
Query_7986	1.10625e-35	0.88
Query_8003	2.92209e-36	0.94
Query_8014	2.92713e-89	0.89
Query_8027	7.02267e-69	0.8
Query_8031	0	0.9
Query_8033	9.39894e-177	0.91
Query_8034	5.41353e-77	0.97
Query_8036	2.95648e-22	0.59
Query_8039	0	0.71
Query_8040	2.81281e-171	0.78
Query_8048	2.26921e-36	0.67
Query_8052	8.57275e-27	0.53
Query_8059	5.98966e-38	0.67
Query_8060	3.55757e-17	0.63
Query_8064	1.85958e-15	0.87
Query_8065	1.19601e-38	0.9
Query_8070	8.64462e-16	0.88
Query_8073	0	0.89
Query_8079	0	0.92
Query_8083	1.46207e-141	0.8
Query_8085	1.12872e-31	0.55
Query_8086	0	0.9
Query_8090	5.8326e-117	0.83
Query_8094	8.84497e-49	0.56
Query_8098	0	0.89
Query_8099	2.14425e-12	0.64
Query_8104	2.46632e-94	0.92
Query_8115	0	0.96
Query_8135	0	0.77
Query_8139	1.0895e-48	0.79
Query_8140	0	0.97
Query_8142	0	0.77
Query_8143	7.78513e-98	0.55
Query_8144	6.7911e-139	0.76
Query_8146	9.47966e-29	0.8
Query_8152	0	0.89
Query_8157	9.23773e-49	0.67
Query_8158	1.6989e-07	0.5
Query_8159	0	0.82
Query_8162	1.86659e-69	0.82
Query_8171	8.32796e-37	0.57
Query_8176	8.1297e-09	0.71
Query_8187	0	0.74
Query_8188	4.13875e-07	0.77
Query_8193	1.25188e-14	0.66
Query_8197	1.75086e-115	0.94
Query_8198	0	0.93
Query_8199	2.85309e-09	0.61
Query_8201	7.83476e-44	0.9
Query_8202	0	0.88
Query_8204	6.35616e-11	0.56
Query_8207	0	0.74
Query_8208	1.22735e-16	0.93
Query_8211	6.28626e-13	0.69
Query_8215	1.30746e-31	0.78
Query_8220	2.60902e-131	0.7
Query_8235	7.01165e-104	0.96
Query_8237	1.64978e-43	0.74
Query_8249	2.39894e-16	0.71
Query_8252	1.55684e-156	0.9
Query_8254	3.95163e-24	0.54
Query_8255	5.30032e-15	0.42
Query_8257	3.50803e-55	0.53
Query_8261	8.67993e-25	0.91
Query_8265	1.23305e-11	0.48
Query_8267	1.21954e-143	0.81
Query_8270	0	0.85
Query_8277	1.51603e-16	0.79
Query_8282	7.98613e-07	0.77
Query_8283	2.35607e-99	0.93
Query_8288	7.10629e-17	1
Query_8290	7.39429e-16	0.98
Query_8293	2.0043e-83	0.9
Query_8300	0	0.99
Query_8310	0	0.91
Query_8322	0	0.97
Query_8328	7.64787e-105	0.96
Query_8332	5.87411e-08	0.6
Query_8339	1.7045e-173	0.93
Query_8340	0	0.63
Query_8345	1.75764e-54	1
Query_8346	3.40271e-52	0.82
Query_8348	1.6873e-132	0.69
Query_8350	0	0.88
Query_8354	0	0.8
Query_8355	1.22081e-146	0.92
Query_8361	0	0.88
Query_8362	1.9232e-87	0.81
Query_8366	0	0.85
Query_8367	7.28732e-07	0.72
Query_8370	1.20111e-10	0.54
[truncated: 25,268 more rows]
