# Supplementary material for: Transcriptome profiles of metamorphosis in the ornamented pygmy frog Microhyla fissipes clarify the functions of thyroid hormone receptors in metamorphosis
Source: Sci Rep. 2016 Jun 2;6:27310. doi: 10.1038/srep27310 (PMC4890586; doi:10.1038/srep27310)
Supplement: Supplementary Dataset 2 [file srep27310-s3.xls]

## Sheet: MCvsPM.DEG 
DOWN or UP	Gene_id	CM.readcount	PM.readcount	log2.Foldchange	p.value	q.value			DOWN or UP	Gene_id	CM.readcount	PM.readcount	log2.Foldchange	p.value	q.value			DOWN or UP	Gene_id	CM.readcount	MC.readcount	log2.Foldchange	p.value	q.value
CMvsPM.down	comp101262_c0	73.1398	164.695	-1.1711	2.24e-11	2.1e-09			CMvsPM.down	comp101262_c0	73.1398	164.695	-1.1711	2.24e-11	2.1e-09			CMvsMC.down	comp103131_c0	2.32024	23.9259	-3.3662	8.38e-06	0.00063899
	comp102034_c0	7.77845	41.0445	-2.3996	1.56e-07	9.51e-06				comp102034_c0	7.77845	41.0445	-2.3996	1.56e-07	9.51e-06				comp103183_c0	92.3892	235.09	-1.3474	6.08e-15	1.25e-12
	comp103077_c0	6.51557	46.8046	-2.8447	1.07e-09	8.53e-08				comp103077_c0	6.51557	46.8046	-2.8447	1.07e-09	8.53e-08				comp103188_c0	4.93579	65.1534	-3.7225	1.99e-14	3.91e-12
	comp103183_c0	97.9026	212.532	-1.1183	1.87e-13	2e-11				comp103183_c0	97.9026	212.532	-1.1183	1.87e-13	2e-11				comp103288_c0	12.445	449.84	-5.1758	2.83e-105	3.91e-102
	comp103188_c0	5.23034	29.8471	-2.5126	4.6e-06	0.00022739				comp103188_c0	5.23034	29.8471	-2.5126	4.6e-06	0.00022739				comp103323_c0	2.02494	48.2004	-4.5731	2.76e-12	4.66e-10
	comp103288_c0	13.1876	47.5816	-1.8512	1.14e-06	6.15e-05				comp103288_c0	13.1876	47.5816	-1.8512	1.14e-06	6.15e-05				comp103442_c0	76.8634	420.33	-2.4512	1.02e-56	6.78e-54
	comp103323_c0	2.14578	551.384	-8.0054	4.19e-121	4.07e-118				comp103323_c0	2.14578	551.384	-8.0054	4.19e-121	4.07e-118				comp103537_c0	5.86389	60.1878	-3.3595	1.66e-12	2.86e-10
	comp103368_c0	0.0894075	152.755	-10.739	1.22e-24	2.31e-22				comp103368_c0	0.0894075	152.755	-10.739	1.22e-24	2.31e-22				comp103557_c0	3.03741	175.75	-5.8545	9.09e-43	4.6e-40
	comp103442_c0	81.4502	438.489	-2.4285	1.01e-66	4.92e-64				comp103442_c0	81.4502	438.489	-2.4285	1.01e-66	4.92e-64				comp103930_c0	1.05466	34.4289	-5.0288	1.89e-09	2.42e-07
	comp103557_c0	3.21867	148.471	-5.5276	1.72e-38	4.68e-36				comp103557_c0	3.21867	148.471	-5.5276	1.72e-38	4.68e-36				comp103976_c0	1.77182	22.3138	-3.6546	8.7e-06	0.00066111
	comp103560_c0	5.49633	63.3407	-3.5266	9.37e-15	1.1e-12				comp103560_c0	5.49633	63.3407	-3.5266	9.37e-15	1.1e-12				comp104363_c0	18.0135	75.8307	-2.0737	1.27e-09	1.67e-07
	comp103976_c0	1.87756	21.8025	-3.5376	5.35e-06	0.00026239				comp103976_c0	1.87756	21.8025	-3.5376	5.35e-06	0.00026239				comp104520_c0	29.4882	118.889	-2.0114	9.37e-14	1.77e-11
	comp104303_c0	19.8042	69.8412	-1.8183	5.56e-09	4.04e-07				comp104303_c0	19.8042	69.8412	-1.8183	5.56e-09	4.04e-07				comp104554_c0	7.6779	33.4265	-2.1222	4.27e-05	0.0027295
	comp104525_c0	0.447038	16.7738	-5.2297	1.36e-05	0.00061624				comp104525_c0	0.447038	16.7738	-5.2297	1.36e-05	0.00061624				comp104598_c0	31.5131	75.6128	-1.2627	2.67e-05	0.0018136
	comp104685_c0	1.47522	20.1113	-3.769	8.07e-06	0.00038275				comp104685_c0	1.47522	20.1113	-3.769	8.07e-06	0.00038275				comp104739_c0	7.10079	32.5113	-2.1949	3.72e-05	0.0024213
	comp104923_c0	0.0894075	23.6308	-8.0461	1.34e-06	7.11e-05				comp104923_c0	0.0894075	23.6308	-8.0461	1.34e-06	7.11e-05				comp105244_c0	9.11223	53.9474	-2.5657	5.29e-09	6.45e-07
	comp104937_c1	1.11759	17.8717	-3.9992	1.85e-05	0.00082117				comp104937_c1	1.11759	17.8717	-3.9992	1.85e-05	0.00082117				comp105443_c0	9.91377	37.6539	-1.9253	4.7e-05	0.00298
	comp105113_c0	0.0894075	271	-11.566	4.26e-37	1.12e-34				comp105113_c0	0.0894075	271	-11.566	4.26e-37	1.12e-34				comp105618_c0	176.943	481.537	-1.4444	4.23e-32	1.65e-29
	comp105209_c0	53.3763	121.899	-1.1914	5.74e-09	4.15e-07				comp105209_c0	53.3763	121.899	-1.1914	5.74e-09	4.15e-07				comp105672_c0	275.252	688.412	-1.3225	1.57e-39	7.41e-37
	comp105212_c0	24.4521	64.7832	-1.4057	2e-06	0.00010371				comp105212_c0	24.4521	64.7832	-1.4057	2e-06	0.00010371				comp105764_c0	21.6837	74.3925	-1.7785	6.23e-08	6.76e-06
	comp105239_c0	0.536445	14.2617	-4.7326	7.29e-05	0.0028527				comp105239_c0	0.536445	14.2617	-4.7326	7.29e-05	0.0028527				comp106057_c0	0.168745	25.5815	-7.2441	3.54e-07	3.4e-05
	comp105266_c0	2.72693	19.7914	-2.8595	7.04e-05	0.0027615				comp105266_c0	2.72693	19.7914	-2.8595	7.04e-05	0.0027615				comp106373_c0	8.22632	61.5	-2.9023	2.7e-11	4.18e-09
	comp105268_c0	42.9156	96.9097	-1.1751	2.7e-07	1.6e-05				comp105268_c0	42.9156	96.9097	-1.1751	2.7e-07	1.6e-05				comp106465_c0	4.30216	36.1747	-3.0719	1.48e-07	1.5e-05
	comp105335_c0	14.5734	42.5071	-1.5444	4.16e-05	0.0017289				comp105335_c0	14.5734	42.5071	-1.5444	4.16e-05	0.0017289				comp106625_c0	436.514	1424.2	-1.7061	5.82e-117	9.28e-114
	comp105754_c0	0.402334	64.8134	-7.3318	1.34e-16	1.76e-14				comp105754_c0	0.402334	64.8134	-7.3318	1.34e-16	1.76e-14				comp106627_c0	328.81	977.822	-1.5723	6.52e-72	5.57e-69
	comp105791_c1	0.491741	65.6818	-7.0615	4.16e-17	5.69e-15				comp105791_c1	0.491741	65.6818	-7.0615	4.16e-17	5.69e-15				comp106663_c1	1.13903	22.0955	-4.2779	3.22e-06	0.00026153
	comp106057_c0	0.178815	13.3018	-6.217	0.00011069	0.0041471				comp106057_c0	0.178815	13.3018	-6.217	0.00011069	0.0041471				comp106681_c0	15.6089	61.2311	-1.9719	1.33e-07	1.36e-05
	comp106247_c0	5.31975	96.193	-4.1765	9.51e-24	1.73e-21				comp106247_c0	5.31975	96.193	-4.1765	9.51e-24	1.73e-21				comp106780_c0	1.94057	20.9306	-3.4311	2.66e-05	0.0018104
	comp106250_c1	1.02819	16.5919	-4.0123	3.64e-05	0.0015277				comp106250_c1	1.02819	16.5919	-4.0123	3.64e-05	0.0015277				comp106931_c1	18.562	62.3638	-1.7484	9.83e-07	8.79e-05
	comp106303_c0	0.134111	21.0255	-7.2926	2.39e-06	0.00012297				comp106303_c0	0.134111	21.0255	-7.2926	2.39e-06	0.00012297				comp106964_c0	0.843725	120.68	-7.1602	1.37e-28	4.75e-26
	comp106345_c0	0.670556	57.4544	-6.4209	1.2e-15	1.49e-13				comp106345_c0	0.670556	57.4544	-6.4209	1.2e-15	1.49e-13				comp107044_c0	30.6272	440.71	-3.8469	3.76e-90	4.25e-87
	comp106373_c0	8.71723	55.5599	-2.6721	1.13e-10	1e-08				comp106373_c0	8.71723	55.5599	-2.6721	1.13e-10	1e-08				comp107456_c0	3.0796	34.0284	-3.4659	7.51e-08	8.04e-06
	comp106399_c0	39.8623	94.425	-1.2441	1.28e-07	7.92e-06				comp106399_c0	39.8623	94.425	-1.2441	1.28e-07	7.92e-06				comp107562_c0	0	37.0263	-6.2105	3.44e-10	4.79e-08
	comp106421_c0	8.22549	46.9321	-2.5124	9.15e-09	6.49e-07				comp106421_c0	8.22549	46.9321	-2.5124	9.15e-09	6.49e-07				comp107648_c0	0	15.1644	-4.9226	7.06e-05	0.0043148
	comp106494_c0	3.03986	29.4851	-3.2779	2.7e-07	1.6e-05				comp106494_c0	3.03986	29.4851	-3.2779	2.7e-07	1.6e-05				comp107648_c1	0.0421863	19.2192	-8.8316	4.3e-05	0.0027448
	comp106598_c0	39.3442	115.986	-1.5597	9.46e-12	9.12e-10				comp106598_c0	39.3442	115.986	-1.5597	9.46e-12	9.12e-10				comp107898_c0	20.9666	64.7612	-1.627	2.21e-06	0.0001855
	comp106627_c0	348.431	851.975	-1.2899	1.65e-59	7.51e-57				comp106627_c0	348.431	851.975	-1.2899	1.65e-59	7.51e-57				comp107936_c0	5.87444	35.7799	-2.6066	1.61e-06	0.00013974
	comp106659_c0	0.536445	66.8245	-6.9608	1.75e-17	2.42e-15				comp106659_c0	0.536445	66.8245	-6.9608	1.75e-17	2.42e-15				comp108089_c0	55.7703	113.833	-1.0294	1.39e-05	0.0010133
	comp106663_c1	1.207	80.497	-6.0594	1.56e-21	2.65e-19				comp106663_c1	1.207	80.497	-6.0594	1.56e-21	2.65e-19				comp108111_c0	1.56089	19.0448	-3.609	4.33e-05	0.0027641
	comp106703_c0	175.108	432.508	-1.3045	1.63e-31	3.72e-29				comp106703_c0	175.108	432.508	-1.3045	1.63e-31	3.72e-29				comp108165_c0	25.143	83.9149	-1.7388	1.55e-08	1.82e-06
	comp107044_c0	32.4549	269.122	-3.0518	1.92e-51	7.25e-49				comp107044_c0	32.4549	269.122	-3.0518	1.92e-51	7.25e-49				comp108222_c0	28.4335	109.313	-1.9428	3e-12	5.02e-10
	comp107113_c0	9.38779	37.983	-2.0165	4.74e-06	0.00023387				comp107113_c0	9.38779	37.983	-2.0165	4.74e-06	0.00023387				comp108248_c0	16.0308	59.7058	-1.897	3.92e-07	3.73e-05
	comp107145_c0	0.0447038	191.013	-12.061	1.61e-24	3.02e-22				comp107145_c0	0.0447038	191.013	-12.061	1.61e-24	3.02e-22				comp108462_c0	0.0843725	46.4158	-9.1036	4.05e-10	5.6e-08
	comp107145_c1	0	147.59	-8.2054	4.43e-33	1.05e-30				comp107145_c1	0	147.59	-8.2054	4.43e-33	1.05e-30				comp108522_c0	3.37448	26.4209	-2.9689	1e-05	0.00075041
	comp107356_c0	3.71041	366.497	-6.6261	4.74e-90	3.27e-87				comp107356_c0	3.71041	366.497	-6.6261	4.74e-90	3.27e-87				comp108803_c0	3.58583	25.66	-2.8391	2.09e-05	0.0014607
	comp107472_c0	0.0447038	86.3874	-10.916	3.1e-14	3.51e-12				comp107472_c0	0.0447038	86.3874	-10.916	3.1e-14	3.51e-12				comp108859_c0	50.8003	103.429	-1.0257	3.64e-05	0.0023758
	comp107472_c1	0.0447038	51.7913	-10.178	4.49e-10	3.73e-08				comp107472_c1	0.0447038	51.7913	-10.178	4.49e-10	3.73e-08				comp108879_c0	1.2234	39.6586	-5.0187	1.15e-10	1.68e-08
	comp107648_c1	0.0447038	20.4313	-8.8362	1.72e-05	0.00076637				comp107648_c1	0.0447038	20.4313	-8.8362	1.72e-05	0.00076637				comp108983_c0	25.1835	62.7852	-1.3179	7.45e-05	0.0045166
	comp107736_c4	4.06804	63.305	-3.9599	9.26e-16	1.16e-13				comp107736_c4	4.06804	63.305	-3.9599	9.26e-16	1.16e-13				comp109105_c0	13.5418	46.9366	-1.7933	1.53e-05	0.001103
	comp107825_c0	0	31.2183	-5.9643	2.83e-09	2.13e-07				comp107825_c0	0	31.2183	-5.9643	2.83e-09	2.13e-07				comp109165_c0	1.2234	33.7891	-4.7876	3.52e-09	4.39e-07
	comp107936_c0	6.225	151.811	-4.6081	5.46e-38	1.46e-35				comp107936_c0	6.225	151.811	-4.6081	5.46e-38	1.46e-35				comp109235_c0	5.31547	35.6727	-2.7466	8.24e-07	7.47e-05
	comp108050_c0	2.99515	41.4696	-3.7914	1.35e-10	1.19e-08				comp108050_c0	2.99515	41.4696	-3.7914	1.35e-10	1.19e-08				comp109238_c0	14.6479	48.5552	-1.7289	1.83e-05	0.001294
	comp108111_c0	1.65404	1098.45	-9.3753	1.86e-203	3.33e-200				comp108111_c0	1.65404	1098.45	-9.3753	1.86e-203	3.33e-200				comp109257_c0	45.5608	152.098	-1.7391	2.63e-14	5.09e-12
	comp108162_c0	1.25171	37.5259	-4.9059	1e-10	8.94e-09				comp108162_c0	1.25171	37.5259	-4.9059	1e-10	8.94e-09				comp109463_c0	0.126559	22.0519	-7.445	2.68e-06	0.00022097
	comp108222_c0	30.1303	67.3273	-1.16	2.15e-05	0.00094306				comp108222_c0	30.1303	67.3273	-1.16	2.15e-05	0.00094306				comp109555_c0	46.7799	103.181	-1.1412	6.35e-06	0.00049301
	comp108344_c0	43.9952	90.3292	-1.0378	5.34e-06	0.00026198				comp108344_c0	43.9952	90.3292	-1.0378	5.34e-06	0.00026198				comp109745_c1	49.6503	290.901	-2.5507	1.34e-41	6.56e-39
	comp108462_c0	0.0894075	35.1034	-8.617	1.13e-08	7.91e-07				comp108462_c0	0.0894075	35.1034	-8.617	1.13e-08	7.91e-07				comp109862_c0	0.168745	22.4877	-7.0581	1.56e-06	0.00013549
	comp108527_c0	1.43052	129.102	-6.4958	4.54e-33	1.07e-30				comp108527_c0	1.43052	129.102	-6.4958	4.54e-33	1.07e-30				comp110120_c1	9.87159	36.5208	-1.8874	7.7e-05	0.0046563
	comp108544_c0	0	21.7568	-5.4434	6.89e-07	3.84e-05				comp108544_c0	0	21.7568	-5.4434	6.89e-07	3.84e-05				comp110338_c0	38.5536	100.883	-1.3877	1.68e-07	1.69e-05
	comp108879_c0	1.29641	102.934	-6.311	6.82e-27	1.38e-24				comp108879_c0	1.29641	102.934	-6.311	6.82e-27	1.38e-24				comp110444_c0	55.6019	506.164	-3.1864	5.48e-89	6.1e-86
	comp108918_c1	0.367912	29.39	-6.3198	9.68e-09	6.82e-07				comp108918_c1	0.367912	29.39	-6.3198	9.68e-09	6.82e-07				comp110495_c0	69.7293	1412.39	-4.3402	9.25e-306	5.22e-302
	comp108935_c0	11.4889	40.2675	-1.8094	1.02e-05	0.00047435				comp108935_c0	11.4889	40.2675	-1.8094	1.02e-05	0.00047435				comp110530_c0	28.7693	213.693	-2.8929	2.65e-35	1.13e-32
	comp108957_c0	10.103	110.375	-3.4495	3.44e-24	6.37e-22				comp108957_c0	10.103	110.375	-3.4495	3.44e-24	6.37e-22				comp110541_c0	8.18414	59.6626	-2.8659	7.04e-11	1.04e-08
	comp108977_c0	6.03501	38.7952	-2.6845	6.64e-08	4.29e-06				comp108977_c0	6.03501	38.7952	-2.6845	6.64e-08	4.29e-06				comp110633_c0	222.709	2917.15	-3.7113	0	0
	comp109307_c0	9.38779	51.6989	-2.4613	2.42e-09	1.84e-07				comp109307_c0	9.38779	51.6989	-2.4613	2.42e-09	1.84e-07				comp110635_c0	4.09207	24.8847	-2.6044	6.37e-05	0.0039247
	comp109463_c0	0.134111	363.941	-11.406	1.47e-50	5.39e-48				comp109463_c0	0.134111	363.941	-11.406	1.47e-50	5.39e-48				comp110810_c0	37.1661	153.755	-2.0486	9.83e-18	2.33e-15
	comp109577_c0	85.8759	179.389	-1.0628	6.94e-11	6.27e-09				comp109577_c0	85.8759	179.389	-1.0628	6.94e-11	6.27e-09				comp110905_c0	0.801539	17.7374	-4.4679	2.47e-05	0.0016909
	comp109629_c0	3.93393	33.5037	-3.0903	8.69e-08	5.55e-06				comp109629_c0	3.93393	33.5037	-3.0903	8.69e-08	5.55e-06				comp110915_c0	3.3749	220.175	-6.0277	4.63e-53	2.83e-50
	comp109630_c0	0.223519	14.0629	-5.9753	6.69e-05	0.0026419				comp109630_c0	0.223519	14.0629	-5.9753	6.69e-05	0.0026419				comp110932_c0	112.384	227.676	-1.0185	1.13e-09	1.49e-07
	comp109862_c0	0.178815	643.96	-11.814	4.59e-82	2.8e-79				comp109862_c0	0.178815	643.96	-11.814	4.59e-82	2.8e-79				comp110935_c0	154.131	310.748	-1.0116	1.52e-12	2.62e-10
	comp110052_c0	1.74345	25.0021	-3.842	5.55e-07	3.15e-05				comp110052_c0	1.74345	25.0021	-3.842	5.55e-07	3.15e-05				comp111026_c0	11.77	54.6068	-2.214	7.68e-08	8.21e-06
	comp110075_c0	2.99649	23.3122	-2.9597	1.18e-05	0.00053997				comp110075_c0	2.99649	23.3122	-2.9597	1.18e-05	0.00053997				comp111369_c0	3.50146	39.092	-3.4808	7.7e-09	9.28e-07
	comp110187_c0	49.3132	253.585	-2.3624	3.02e-38	8.17e-36				comp110187_c0	49.3132	253.585	-2.3624	3.02e-38	8.17e-36				comp111620_c0	0.295304	27.4124	-6.5365	7.7e-08	8.21e-06
	comp110205_c0	18.2834	46.1053	-1.3344	0.00010795	0.0040571				comp110205_c0	18.2834	46.1053	-1.3344	0.00010795	0.0040571				comp111630_c1	36.0688	95.616	-1.4065	2.65e-07	2.58e-05
	comp110261_c1	82.2111	234.63	-1.513	2.08e-21	3.48e-19				comp110261_c1	82.2111	234.63	-1.513	2.08e-21	3.48e-19				comp111682_c0	91.038	672.538	-2.8851	5.92e-107	8.61e-104
	comp110338_c0	40.8543	125.56	-1.6198	3.7e-13	3.88e-11				comp110338_c0	40.8543	125.56	-1.6198	3.7e-13	3.88e-11				comp111682_c1	249.992	1526.3	-2.6101	6.31e-216	2.02e-212
	comp110444_c0	58.92	276.988	-2.233	3.15e-39	8.71e-37				comp110444_c0	58.92	276.988	-2.233	3.15e-39	8.71e-37				comp111682_c2	1269.3	3144.7	-1.3089	2.09e-171	5.47e-168
	comp110476_c0	0.178815	14.1694	-6.3082	6.78e-05	0.0026724				comp110476_c0	0.178815	14.1694	-6.3082	6.78e-05	0.0026724				comp111682_c3	14.5146	219.875	-3.9211	1.84e-46	9.84e-44
	comp110507_c0	0	167.016	-8.3838	1.59e-36	4.14e-34				comp110507_c0	0	167.016	-8.3838	1.59e-36	4.14e-34				comp111682_c4	5.10454	105.161	-4.3647	1.75e-24	5.29e-22
	comp110541_c0	8.67253	186.226	-4.4245	1.58e-45	5.14e-43				comp110541_c0	8.67253	186.226	-4.4245	1.58e-45	5.14e-43				comp111682_c5	32.61	181.305	-2.475	1.04e-25	3.32e-23
	comp110678_c0	3.5763	22.0324	-2.6231	5.73e-05	0.0022968				comp110678_c0	3.5763	22.0324	-2.6231	5.73e-05	0.0022968				comp111704_c0	6.60046	51.7283	-2.9703	6.33e-10	8.58e-08
	comp110712_c0	3.71041	28.1102	-2.9214	1.72e-06	8.99e-05				comp110712_c0	3.71041	28.1102	-2.9214	1.72e-06	8.99e-05				comp111739_c0	9.44972	38.9613	-2.0437	1.63e-05	0.0011681
	comp110810_c0	39.384	3610.96	-6.5186	0	0				comp110810_c0	39.384	3610.96	-6.5186	0	0				comp111754_c0	13.5418	45.4984	-1.7484	2.9e-05	0.0019527
	comp110846_c1	0	45.4009	-6.5046	1.22e-12	1.25e-10				comp110846_c1	0	45.4009	-6.5046	1.22e-12	1.25e-10				comp111771_c0	14.3433	358.238	-4.6425	1.87e-81	1.91e-78
	comp110905_c0	0.849371	558.198	-9.3602	1.38e-104	1.15e-101				comp110905_c0	0.849371	558.198	-9.3602	1.38e-104	1.15e-101				comp111972_c0	18.0557	57.0909	-1.6608	6.43e-06	0.0004982
	comp110915_c0	3.5763	142.671	-5.3181	5.92e-37	1.55e-34				comp110915_c0	3.5763	142.671	-5.3181	5.92e-37	1.55e-34				comp112064_c0	1.56089	18.5219	-3.5688	5.95e-05	0.0036904
	comp110975_c0	0.35763	26.2444	-6.1974	5.58e-08	3.64e-06				comp110975_c0	0.35763	26.2444	-6.1974	5.58e-08	3.64e-06				comp112123_c0	171.031	849.499	-2.3124	3.23e-105	4.39e-102
	comp111026_c0	12.4723	88.7911	-2.8317	5.25e-17	7.09e-15				comp111026_c0	12.4723	88.7911	-2.8317	5.25e-17	7.09e-15				comp112178_c1	28.4757	103.797	-1.866	3.78e-11	5.75e-09
	comp111051_c2	2.81634	19.0601	-2.7587	0.00012528	0.0046334				comp111051_c2	2.81634	19.0601	-2.7587	0.00012528	0.0046334				comp112370_c0	174.482	508.211	-1.5424	3.53e-37	1.57e-34
	comp111066_c0	20.9214	58.8595	-1.4923	2.41e-06	0.00012399				comp111066_c0	20.9214	58.8595	-1.4923	2.41e-06	0.00012399				comp112497_c0	10.6309	449.174	-5.4009	6.38e-106	9.01e-103
	comp111104_c1	2.23519	28.8415	-3.6897	1.1e-07	6.9e-06				comp111104_c1	2.23519	28.8415	-3.6897	1.1e-07	6.9e-06				comp112524_c0	4.13425	33.4701	-3.0172	5.41e-07	5.02e-05
	comp111162_c0	0.35763	33.1773	-6.5356	1.3e-09	1.02e-07				comp111162_c0	0.35763	33.1773	-6.5356	1.3e-09	1.02e-07				comp112525_c0	235.04	507.682	-1.111	1.21e-22	3.48e-20
	comp111196_c1	5.67738	31.7668	-2.4842	2.61e-06	0.00013334				comp111196_c1	5.67738	31.7668	-2.4842	2.61e-06	0.00013334				comp112525_c1	10.42	44.1919	-2.0844	3.31e-06	0.0002684
	comp111236_c0	4.91741	48.9528	-3.3154	2.79e-11	2.61e-09				comp111236_c0	4.91741	48.9528	-3.3154	2.79e-11	2.61e-09				comp112528_c0	5.69515	42.4913	-2.8994	3.11e-08	3.5e-06
	comp111369_c0	3.71041	25.5048	-2.7811	8.43e-06	0.00039894				comp111369_c0	3.71041	25.5048	-2.7811	8.43e-06	0.00039894				comp112799_c0	17.6427	73.826	-2.0651	2.32e-09	2.94e-07
	comp111463_c0	1.51635	30.4586	-4.3282	1.19e-08	8.33e-07				comp111463_c0	1.51635	30.4586	-4.3282	1.19e-08	8.33e-07				comp112810_c0	1.72964	23.6644	-3.7742	3.58e-06	0.0002898
	comp111476_c0	0.983483	44.5192	-5.5004	1.22e-12	1.24e-10				comp111476_c0	0.983483	44.5192	-5.5004	1.22e-12	1.24e-10				comp112869_c0	21.0493	262.868	-3.6425	1.77e-52	1.06e-49
	comp111682_c3	15.3808	584.302	-5.2475	1.89e-145	2.3e-142				comp111682_c3	15.3808	584.302	-5.2475	1.89e-145	2.3e-142				comp112901_c0	0.632794	41.9248	-6.0499	2.24e-11	3.5e-09
	comp111682_c4	5.40915	301.919	-5.8026	2.16e-76	1.24e-73				comp111682_c4	5.40915	301.919	-5.8026	2.16e-76	1.24e-73				comp113023_c0	3.33272	25.4076	-2.9305	1.68e-05	0.0012018
	comp111692_c0	12.07	71.6238	-2.569	7e-13	7.22e-11				comp111692_c0	12.07	71.6238	-2.569	7e-13	7.22e-11				comp113372_c0	24.3474	71.0368	-1.5448	1.86e-06	0.0001591
	comp111739_c0	10.0136	37.1603	-1.8918	1.32e-05	0.00059957				comp111739_c0	10.0136	37.1603	-1.8918	1.32e-05	0.00059957				comp113433_c0	2.99523	27.8865	-3.2188	2.41e-06	0.00020058
	comp111771_c0	15.1993	386.68	-4.6691	2.21e-94	1.65e-91				comp111771_c0	15.1993	386.68	-4.6691	2.21e-94	1.65e-91				comp113507_c0	9.95596	54.0777	-2.4414	1.36e-08	1.6e-06
	comp111897_c0	35.3607	88.835	-1.329	8.33e-08	5.34e-06				comp111897_c0	35.3607	88.835	-1.329	8.33e-08	5.34e-06				comp113564_c0	15.3558	53.2122	-1.793	4.15e-06	0.00033242
	comp111949_c0	250.163	1098.04	-2.134	1.06e-142	1.27e-139				comp111949_c0	250.163	1098.04	-2.134	1.06e-142	1.27e-139				comp113635_c0	2.91085	27.6303	-3.2467	2.45e-06	0.00020349
	comp111972_c0	19.1332	57.2762	-1.5819	1.35e-06	7.16e-05				comp111972_c0	19.1332	57.2762	-1.5819	1.35e-06	7.16e-05				comp113652_c0	0.234556	20.0982	-6.421	4e-06	0.00032112
	comp112000_c0	4.55978	26.5959	-2.5442	1.34e-05	0.00060828				comp112000_c0	4.55978	26.5959	-2.5442	1.34e-05	0.00060828				comp113710_c0	49.3579	106.939	-1.1154	6.52e-06	0.0005052
	comp112013_c0	0.402334	36.0537	-6.4856	2.42e-10	2.06e-08				comp112013_c0	0.402334	36.0537	-6.4856	2.42e-10	2.06e-08				comp113772_c0	4.17644	38.6998	-3.212	2.86e-08	3.22e-06
	comp112109_c0	10.3266	60.6083	-2.5532	4.59e-11	4.22e-09				comp112109_c0	10.3266	60.6083	-2.5532	4.59e-11	4.22e-09				comp113780_c0	1.64526	28.9673	-4.138	1.27e-07	1.31e-05
	comp112123_c0	181.237	790.469	-2.1248	9.04e-103	7.39e-100				comp112123_c0	181.237	790.469	-2.1248	9.04e-103	7.39e-100				comp113801_c0	36.9552	95.2242	-1.3656	5.21e-07	4.86e-05
	comp112135_c0	0.223519	22.8081	-6.673	5.34e-07	3.03e-05				comp112135_c0	0.223519	22.8081	-6.673	5.34e-07	3.03e-05				comp113828_c0	2.82648	32.0319	-3.5024	1.6e-07	1.62e-05
	comp112178_c1	30.175	125.99	-2.0619	3.07e-17	4.21e-15				comp112178_c1	30.175	125.99	-2.0619	3.07e-17	4.21e-15				comp113839_c1	1.05466	18.0046	-4.0935	3.31e-05	0.0021769
	comp112237_c0	1.68623	20.157	-3.5794	1.12e-05	0.00051526				comp112237_c0	1.68623	20.157	-3.5794	1.12e-05	0.00051526				comp113861_c0	0.295304	21.311	-6.1733	1.9e-06	0.00016213
	comp112351_c1	1.07289	17.7345	-4.047	1.88e-05	0.00083064				comp112351_c1	1.07289	17.7345	-4.047	1.88e-05	0.00083064				comp114150_c1	2.06713	202.159	-6.6117	4.23e-48	2.39e-45
	comp112373_c0	10.5501	35.6519	-1.7567	4.57e-05	0.0018869				comp112373_c0	10.5501	35.6519	-1.7567	4.57e-05	0.0018869				comp114212_c0	39.0223	197.63	-2.3404	3.54e-26	1.14e-23
	comp112497_c0	11.2653	212.862	-4.24	7.4e-51	2.76e-48				comp112497_c0	11.2653	212.862	-4.24	7.4e-51	2.76e-48				comp114358_c1	9.78721	36.8258	-1.9117	6.19e-05	0.0038296
	comp112509_c0	0.134111	20.2645	-7.2394	3.47e-06	0.00017432				comp112509_c0	0.134111	20.2645	-7.2394	3.47e-06	0.00017432				comp114447_c0	28.8554	115.751	-2.0041	2.26e-13	4.16e-11
	comp112524_c0	4.38097	87.3011	-4.3167	5.15e-22	8.9e-20				comp112524_c0	4.38097	87.3011	-4.3167	5.15e-22	8.9e-20				comp114507_c0	22.1267	271.054	-3.6147	9.4e-54	5.95e-51
	comp112525_c1	11.0418	36.7032	-1.7329	4.11e-05	0.0017123				comp112525_c1	11.0418	36.7032	-1.7329	4.11e-05	0.0017123				comp114572_c0	5.18891	29.8529	-2.5244	1.69e-05	0.0012054
	comp112551_c0	2.45871	198.059	-6.3319	3.94e-50	1.42e-47				comp112551_c0	2.45871	198.059	-6.3319	3.94e-50	1.42e-47				comp114631_c0	3.79676	27.1945	-2.8405	1.18e-05	0.00087191
	comp112655_c0	0	15.9062	-4.9915	2.46e-05	0.0010656				comp112655_c0	0	15.9062	-4.9915	2.46e-05	0.0010656				comp114879_c1	54.7578	193.066	-1.818	8.33e-19	2.07e-16
	comp112702_c0	13.007	125.418	-3.2694	3.06e-26	6.1e-24				comp112702_c0	13.007	125.418	-3.2694	3.06e-26	6.1e-24				comp114916_c0	25.3961	65.6328	-1.3698	2.96e-05	0.0019887
	comp112810_c0	1.83285	16.9018	-3.205	0.00011366	0.0042494				comp112810_c0	1.83285	16.9018	-3.205	0.00011366	0.0042494				comp115035_c0	7.0025	35.983	-2.3614	5.61e-06	0.00044009
	comp112829_c1	1.92226	50.4456	-4.7139	8.96e-14	9.88e-12				comp112829_c1	1.92226	50.4456	-4.7139	8.96e-14	9.88e-12				comp115061_c0	31.7241	129.653	-2.031	4.88e-15	1.01e-12
	comp112859_c0	18.7394	69.567	-1.8923	2.49e-09	1.89e-07				comp112859_c0	18.7394	69.567	-1.8923	2.49e-09	1.89e-07				comp115184_c0	33.285	82.2362	-1.3049	6.87e-06	0.00052845
	comp112869_c0	22.3054	97.3572	-2.1259	4.18e-14	4.71e-12				comp112869_c0	22.3054	97.3572	-2.1259	4.18e-14	4.71e-12				comp115224_c0	348.523	1041.17	-1.5789	6.4e-77	5.8e-74
	comp112901_c0	0.670556	91.1016	-7.086	4.41e-23	7.91e-21				comp112901_c0	0.670556	91.1016	-7.086	4.41e-23	7.91e-21				comp115351_c0	387.526	1131.57	-1.546	6.83e-81	6.87e-78
	comp112940_c0	0	108.333	-7.7593	8.93e-26	1.76e-23				comp112940_c0	0	108.333	-7.7593	8.93e-26	1.76e-23				comp115371_c0	1.72964	32.4834	-4.2312	1.81e-08	2.09e-06
	comp112940_c1	0.0447038	73.9298	-10.692	8.32e-13	8.55e-11				comp112940_c1	0.0447038	73.9298	-10.692	8.32e-13	8.55e-11				comp115460_c0	127.755	278.168	-1.1226	2.65e-13	4.87e-11
	comp112948_c0	8.40431	34.8749	-2.053	9.37e-06	0.00043983				comp112948_c0	8.40431	34.8749	-2.053	9.37e-06	0.00043983				comp115473_c0	2.91085	171.709	-5.8824	8.05e-42	4.05e-39
	comp113025_c0	25.3001	71.1599	-1.4919	2.17e-07	1.3e-05				comp113025_c0	25.3001	71.1599	-1.4919	2.17e-07	1.3e-05				comp115483_c0	7.96139	53.0379	-2.7359	1.99e-09	2.55e-07
	comp113076_c0	1.43052	21.7111	-3.9238	2.68e-06	0.00013649				comp113076_c0	1.43052	21.7111	-3.9238	2.68e-06	0.00013649				comp115566_c0	18.4354	145.124	-2.9767	3.55e-25	1.1e-22
	comp113280_c2	0.402334	13.5752	-5.0764	9.47e-05	0.0036156				comp113280_c2	0.402334	13.5752	-5.0764	9.47e-05	0.0036156				comp115678_c0	18.3105	77.5003	-2.0815	7.61e-10	1.02e-07
	comp113372_c0	25.8003	58.1487	-1.1724	6.96e-05	0.0027323				comp113372_c0	25.8003	58.1487	-1.1724	6.96e-05	0.0027323				comp115762_c0	74.2483	422.693	-2.5092	1.47e-58	1.01e-55
	comp113421_c0	0.71526	184.434	-8.0104	1.03e-41	3e-39				comp113421_c0	0.71526	184.434	-8.0104	1.03e-41	3e-39				comp115777_c1	1.05466	22.8887	-4.4398	1.72e-06	0.00014826
	comp113433_c0	3.17397	51.3744	-4.0167	3.64e-13	3.82e-11				comp113433_c0	3.17397	51.3744	-4.0167	3.64e-13	3.82e-11				comp115806_c2	5.35766	38.865	-2.8588	1.48e-07	1.5e-05
	comp113526_c0	3.08456	23.0819	-2.9036	1.54e-05	0.00069144				comp113526_c0	3.08456	23.0819	-2.9036	1.54e-05	0.00069144				comp115806_c4	44.2893	103.331	-1.2222	1.74e-06	0.00015004
	comp113586_c0	12.0132	56.6614	-2.2377	2.97e-09	2.22e-07				comp113586_c0	12.0132	56.6614	-2.2377	2.97e-09	2.22e-07				comp115953_c0	1.60308	22.5749	-3.8158	5.53e-06	0.00043445
	comp113652_c0	0.248553	354.03	-10.476	3.86e-57	1.66e-54				comp113652_c0	0.248553	354.03	-10.476	3.86e-57	1.66e-54				comp116060_c0	57.332	153.165	-1.4177	5.58e-11	8.3e-09
	comp113670_c0	30.4889	69.5121	-1.189	1.12e-05	0.0005183				comp113670_c0	30.4889	69.5121	-1.189	1.12e-05	0.0005183				comp116086_c1	8.01539	55.5656	-2.7933	5.36e-10	7.32e-08
	comp113710_c0	52.3034	119.068	-1.1868	9.42e-09	6.66e-07				comp113710_c0	52.3034	119.068	-1.1868	9.42e-09	6.66e-07				comp116112_c0	36.87	274.551	-2.8966	6.41e-45	3.29e-42
	comp113747_c0	0	107.181	-7.7439	1.49e-25	2.91e-23				comp113747_c0	0	107.181	-7.7439	1.49e-25	2.91e-23				comp116310_c1	1.60308	160.16	-6.6425	2.02e-38	9.2e-36
	comp113854_c0	1.07289	22.5796	-4.3954	8.46e-07	4.63e-05				comp113854_c0	1.07289	22.5796	-4.3954	8.46e-07	4.63e-05				comp116317_c0	21.3041	56.3113	-1.4023	8.13e-05	0.0048967
	comp113951_c0	25.8388	113.858	-2.1396	2.39e-16	3.08e-14				comp113951_c0	25.8388	113.858	-2.1396	2.39e-16	3.08e-14				comp116338_c0	0.253118	46.6877	-7.5271	9.93e-12	1.61e-09
	comp114099_c0	0.35763	28.9786	-6.3404	1.24e-08	8.64e-07				comp114099_c0	0.35763	28.9786	-6.3404	1.24e-08	8.64e-07				comp116410_c0	0.168745	43.0335	-7.9945	1.52e-10	2.19e-08
	comp114107_c0	7.64434	43.8336	-2.5196	2.68e-08	1.82e-06				comp114107_c0	7.64434	43.8336	-2.5196	2.68e-08	1.82e-06				comp116481_c0	11.1376	73.6028	-2.7243	1.79e-12	3.07e-10
	comp114150_c1	2.19048	19.1789	-3.1302	4.67e-05	0.0019229				comp114150_c1	2.19048	19.1789	-3.1302	4.67e-05	0.0019229				comp116560_c0	25.9024	63.6281	-1.2966	8.29e-05	0.0049735
	comp114211_c0	0.0447038	54.5726	-10.254	1.96e-10	1.69e-08				comp114211_c0	0.0447038	54.5726	-10.254	1.96e-10	1.69e-08				comp116614_c0	50.78	1602.77	-4.9802	0	0
	comp114212_c0	41.351	96.2145	-1.2183	1.48e-07	9.07e-06				comp114212_c0	41.351	96.2145	-1.2183	1.48e-07	9.07e-06				comp116746_c0	64.121	150.191	-1.2279	7.19e-09	8.68e-07
	comp114270_c1	5.05152	57.8201	-3.5168	1.41e-13	1.53e-11				comp114270_c1	5.05152	57.8201	-3.5168	1.41e-13	1.53e-11				comp116788_c0	15.1938	161.899	-3.4135	2.09e-31	7.89e-29
	comp114298_c0	30.5327	83.3867	-1.4495	3.69e-08	2.46e-06				comp114298_c0	30.5327	83.3867	-1.4495	3.69e-08	2.46e-06				comp116802_c0	4.72486	106.687	-4.497	3.77e-25	1.16e-22
	comp114300_c0	24.8553	66.0475	-1.41	1.51e-06	7.92e-05				comp114300_c0	24.8553	66.0475	-1.41	1.51e-06	7.92e-05				comp116969_c0	52.8733	118.899	-1.1691	7.64e-07	6.98e-05
	comp114343_c0	0.0447038	32.6809	-9.5138	2e-07	1.2e-05				comp114343_c0	0.0447038	32.6809	-9.5138	2e-07	1.2e-05				comp117017_c0	18.351	61.2311	-1.7384	1.36e-06	0.00011981
	comp114440_c1	0.759964	42.8056	-5.8157	3.3e-12	3.27e-10				comp114440_c1	0.759964	42.8056	-5.8157	3.3e-12	3.27e-10				comp117197_c0	2.48899	23.5337	-3.2411	1.39e-05	0.0010111
	comp114456_c0	21.726	66.5036	-1.614	1.32e-07	8.18e-06				comp114456_c0	21.726	66.5036	-1.614	1.32e-07	8.18e-06				comp117212_c0	7.42478	43.0483	-2.5355	2.22e-07	2.19e-05
	comp114559_c0	2.68223	76.3774	-4.8316	3.36e-20	5.34e-18				comp114559_c0	2.68223	76.3774	-4.8316	3.36e-20	5.34e-18				comp117224_c1	169.208	683.474	-2.0141	1.69e-71	1.42e-68
	comp114602_c0	20.7872	63.3969	-1.6087	2.75e-07	1.63e-05				comp114602_c0	20.7872	63.3969	-1.6087	2.75e-07	1.63e-05				comp117332_c0	20.2081	61.4054	-1.6034	5.14e-06	0.000406
	comp114620_c0	1.60934	34.7378	-4.432	9.45e-10	7.55e-08				comp114620_c0	1.60934	34.7378	-4.432	9.45e-10	7.55e-08				comp117356_c0	1.43433	28.9373	-4.3345	8.92e-08	9.43e-06
	comp114782_c1	27.1352	62.8068	-1.2108	2.36e-05	0.001027				comp114782_c1	27.1352	62.8068	-1.2108	2.36e-05	0.001027				comp117366_c0	125.632	307.228	-1.2901	7.01e-18	1.67e-15
	comp114805_c0	5.40915	38.6915	-2.8385	3.05e-08	2.05e-06				comp114805_c0	5.40915	38.6915	-2.8385	3.05e-08	2.05e-06				comp117368_c0	51.6782	114.656	-1.1497	1.68e-06	0.00014553
	comp114858_c0	2.86104	22.665	-2.9859	1.44e-05	0.00064988				comp114858_c0	2.86104	22.665	-2.9859	1.44e-05	0.00064988				comp117384_c0	97.8958	427.243	-2.1257	1.4e-48	8.02e-46
	comp114879_c1	58.0255	121.792	-1.0697	6.72e-08	4.34e-06				comp114879_c1	58.0255	121.792	-1.0697	6.72e-08	4.34e-06				comp117389_c0	2.91085	23.0983	-2.9883	3.42e-05	0.0022482
	comp114886_c0	0.178815	34.6386	-7.5978	2.24e-09	1.71e-07				comp114886_c0	0.178815	34.6386	-7.5978	2.24e-09	1.71e-07				comp117420_c3	7.42478	38.7434	-2.3835	2.16e-06	0.00018136
	comp114945_c0	35.2713	77.9315	-1.1437	6.01e-06	0.00029185				comp114945_c0	35.2713	77.9315	-1.1437	6.01e-06	0.00029185				comp117421_c0	35.3943	114.617	-1.6952	8.61e-11	1.26e-08
	comp114964_c0	1.1623	17.826	-3.9389	2.06e-05	0.00090625				comp114964_c0	1.1623	17.826	-3.9389	2.06e-05	0.00090625				comp117452_c1	15.398	52.5223	-1.7702	5.84e-06	0.00045634
	comp114975_c0	37.5065	79.219	-1.0787	1.19e-05	0.00054458				comp114975_c0	37.5065	79.219	-1.0787	1.19e-05	0.00054458				comp117561_c0	9.61847	36.4772	-1.9231	6.26e-05	0.0038677
	comp114994_c0	3.88923	76.6411	-4.3006	1.72e-19	2.63e-17				comp114994_c0	3.88923	76.6411	-4.3006	1.72e-19	2.63e-17				comp117591_c0	7.50916	35.562	-2.2436	1.22e-05	0.00089889
	comp115004_c0	65.8486	139.5	-1.083	5.6e-09	4.06e-07				comp115004_c0	65.8486	139.5	-1.083	5.6e-09	4.06e-07				comp117706_c0	51.504	187.527	-1.8643	6.5e-19	1.62e-16
	comp115023_c0	6.43734	35.1034	-2.4471	9.51e-07	5.17e-05				comp115023_c0	6.43734	35.1034	-2.4471	9.51e-07	5.17e-05				comp117857_c0	15.7777	63.2319	-2.0028	6.06e-08	6.58e-06
	comp115036_c0	0.536445	838.002	-10.609	6.31e-130	6.3e-127				comp115036_c0	0.536445	838.002	-10.609	6.31e-130	6.3e-127				comp117927_c0	71.4214	197.639	-1.4684	1.98e-14	3.9e-12
	comp115144_c0	30.087	68.2451	-1.1816	1.47e-05	0.00066195				comp115144_c0	30.087	68.2451	-1.1816	1.47e-05	0.00066195				comp117971_c0	14.6808	183.483	-3.6436	3.62e-37	1.6e-34
	comp115280_c0	10.1925	45.5275	-2.1592	1.86e-07	1.13e-05				comp115280_c0	10.1925	45.5275	-2.1592	1.86e-07	1.13e-05				comp117988_c0	31.5595	83.5541	-1.4046	1.54e-06	0.00013391
	comp115310_c0	17.8547	63.7671	-1.8365	2.09e-08	1.43e-06				comp115310_c0	17.8547	63.7671	-1.8365	2.09e-08	1.43e-06				comp118074_c0	0.0843725	51.6024	-9.2564	6.66e-11	9.9e-09
	comp115320_c0	7.55493	30.2959	-2.0036	4.67e-05	0.0019229				comp115320_c0	7.55493	30.2959	-2.0036	4.67e-05	0.0019229				comp118142_c0	5.90608	44.8011	-2.9233	1.15e-08	1.36e-06
	comp115342_c0	3.79982	32.361	-3.0903	1.44e-07	8.84e-06				comp115342_c0	3.79982	32.361	-3.0903	1.44e-07	8.84e-06				comp118143_c0	7.25984	104.893	-3.8528	8.61e-23	2.48e-20
	comp115342_c4	3.75512	39.7199	-3.4029	1.39e-09	1.09e-07				comp115342_c4	3.75512	39.7199	-3.4029	1.39e-09	1.09e-07				comp118155_c0	17.0854	76.0146	-2.1535	4.67e-10	6.39e-08
	comp115389_c0	0.447038	14.3522	-5.0047	6.12e-05	0.0024358				comp115389_c0	0.447038	14.3522	-5.0047	6.12e-05	0.0024358				comp118172_c1	71.4222	151.14	-1.0814	1.77e-07	1.78e-05
	comp115465_c1	0.178815	37.7545	-7.722	5.39e-10	4.44e-08				comp115465_c1	0.178815	37.7545	-7.722	5.39e-10	4.44e-08				comp118189_c0	1.43433	25.3536	-4.1437	7.66e-07	6.99e-05
	comp115473_c0	3.08456	1007.49	-8.3515	8.87e-212	1.77e-208				comp115473_c0	3.08456	1007.49	-8.3515	8.87e-212	1.77e-208				comp118277_c0	2.95304	23.0107	-2.962	3.83e-05	0.0024879
	comp115483_c0	8.43649	32.4067	-1.9416	3.58e-05	0.0015063				comp115483_c0	8.43649	32.4067	-1.9416	3.58e-05	0.0015063				comp118332_c0	2.36243	25.7563	-3.4466	3.03e-06	0.00024798
	comp115493_c0	0.759964	14.3979	-4.2438	9.55e-05	0.0036444				comp115493_c0	0.759964	14.3979	-4.2438	9.55e-05	0.0036444				comp118334_c1	19.5149	54.0154	-1.4688	6.31e-05	0.0038938
	comp115566_c0	19.5355	169.799	-3.1197	1.09e-33	2.61e-31				comp115566_c0	19.5355	169.799	-3.1197	1.09e-33	2.61e-31				comp118335_c0	15.7245	53.0362	-1.754	6.06e-06	0.0004725
	comp115636_c0	2.54811	24.3164	-3.2544	3.2e-06	0.00016109				comp115636_c0	2.54811	24.3164	-3.2544	3.2e-06	0.00016109				comp118343_c1	9.11223	45.4984	-2.3199	4.4e-07	4.16e-05
	comp115804_c0	0	64.9048	-7.0203	5.76e-17	7.76e-15				comp115804_c0	0	64.9048	-7.0203	5.76e-17	7.76e-15				comp118389_c0	58.177	125.332	-1.1072	1.23e-06	0.00010859
	comp115804_c1	0.0447038	20.3399	-8.8297	1.78e-05	0.00079175				comp115804_c1	0.0447038	20.3399	-8.8297	1.78e-05	0.00079175				comp118409_c0	42.5238	106.811	-1.3287	1.99e-07	1.98e-05
	comp115823_c3	44.0341	102.388	-1.2174	6.02e-08	3.91e-06				comp115823_c3	44.0341	102.388	-1.2174	6.02e-08	3.91e-06				comp118440_c0	316.341	1239.63	-1.9704	1.77e-124	3.17e-121
	comp115876_c0	4.7833	23.4023	-2.2906	0.00011222	0.0041999				comp115876_c0	4.7833	23.4023	-2.2906	0.00011222	0.0041999				comp118457_c0	411.805	990.587	-1.2663	1.87e-52	1.11e-49
	comp116013_c0	0	18.603	-5.2175	4.64e-06	0.00022938				comp116013_c0	0	18.603	-5.2175	4.64e-06	0.00022938				comp118547_c0	47.5861	286.458	-2.5897	1.13e-41	5.59e-39
	comp116040_c2	0.0894075	154.112	-10.751	8.54e-25	1.62e-22				comp116040_c2	0.0894075	154.112	-10.751	8.54e-25	1.62e-22				comp118647_c0	228.604	937.379	-2.0358	9.62e-99	1.18e-95
	comp116043_c0	1.02819	22.2139	-4.4333	9.93e-07	5.36e-05				comp116043_c0	1.02819	22.2139	-4.4333	9.93e-07	5.36e-05				comp118821_c0	6.58106	32.337	-2.2968	2.32e-05	0.0016003
	comp116086_c1	8.49371	186.72	-4.4583	8.86e-46	2.95e-43				comp116086_c1	8.49371	186.72	-4.4583	8.86e-46	2.95e-43				comp118848_c0	11.7206	40.4596	-1.7874	6.19e-05	0.0038296
	comp116112_c0	39.0702	403.102	-3.367	2.66e-82	1.63e-79				comp116112_c0	39.0702	403.102	-3.367	2.66e-82	1.63e-79				comp118992_c1	8.22632	128.454	-3.9649	4.83e-28	1.66e-25
	comp116163_c0	6.22992	28.1988	-2.1784	3.74e-05	0.001567				comp116163_c0	6.22992	28.1988	-2.1784	3.74e-05	0.001567				comp119030_c0	16.3311	53.5513	-1.7133	7.82e-06	0.00059793
	comp116202_c0	1.11759	16.2372	-3.8608	5.34e-05	0.0021646				comp116202_c0	1.11759	16.2372	-3.8608	5.34e-05	0.0021646				comp119034_c0	5.65296	29.9396	-2.405	2.82e-05	0.0019054
	comp116206_c1	2.23519	32.3153	-3.8537	1.22e-08	8.51e-07				comp116206_c1	2.23519	32.3153	-3.8537	1.22e-08	8.51e-07				comp119086_c0	105.38	325.885	-1.6288	2.24e-26	7.28e-24
	comp116285_c0	28.2081	66.5704	-1.2388	9.79e-06	0.00045626				comp116285_c0	28.2081	66.5704	-1.2388	9.79e-06	0.00045626				comp119114_c0	72.3499	834.54	-3.5279	1.42e-158	3.48e-155
	comp116310_c1	1.69874	384.634	-7.8229	1.45e-86	9.47e-84				comp116310_c1	1.69874	384.634	-7.8229	1.45e-86	9.47e-84				comp119137_c0	19.3213	64.6304	-1.742	6.69e-07	6.16e-05
	comp116338_c0	0.268223	419.236	-10.61	6.04e-66	2.94e-63				comp116338_c0	0.268223	419.236	-10.61	6.04e-66	2.94e-63				comp119145_c0	0.928098	57.1742	-5.9449	5.43e-15	1.12e-12
	comp116401_c0	0.35763	84.2313	-7.8797	3.48e-20	5.51e-18				comp116401_c0	0.35763	84.2313	-7.8797	3.48e-20	5.51e-18				comp119156_c0	78.3842	183.946	-1.2306	1.41e-10	2.03e-08
	comp116410_c0	0.178815	120.81	-9.4001	7.03e-24	1.29e-21				comp116410_c0	0.178815	120.81	-9.4001	7.03e-24	1.29e-21				comp119184_c0	6.11701	116.44	-4.2506	1.38e-26	4.54e-24
	comp116441_c0	25.5705	56.6445	-1.1475	0.00010993	0.0041251				comp116441_c0	25.5705	56.6445	-1.1475	0.00010993	0.0041251				comp119242_c0	63.5988	147.346	-1.2121	1.42e-08	1.67e-06
	comp116446_c0	1.207	124.579	-6.6895	1.1e-31	2.52e-29				comp116446_c0	1.207	124.579	-6.6895	1.1e-31	2.52e-29				comp119275_c0	26.7731	76.6239	-1.517	1.04e-06	9.21e-05
	comp116574_c0	13.6346	49.5927	-1.8629	6.17e-07	3.46e-05				comp116574_c0	13.6346	49.5927	-1.8629	6.17e-07	3.46e-05				comp119294_c0	23.5821	60.7112	-1.3643	6.23e-05	0.0038492
	comp116614_c0	53.8104	793.865	-3.8829	3.39e-176	5.07e-173				comp116614_c0	53.8104	793.865	-3.8829	3.39e-176	5.07e-173				comp119331_c0	2.57336	24.3617	-3.2429	9.75e-06	0.00073432
	comp116753_c0	31.0879	73.5755	-1.2429	3.18e-06	0.00016019				comp116753_c0	31.0879	73.5755	-1.2429	3.18e-06	0.00016019				comp119382_c0	2.61555	29.5914	-3.5	4.76e-07	4.47e-05
	comp116788_c0	16.1005	65.4076	-2.0224	1.79e-09	1.39e-07				comp116788_c0	16.1005	65.4076	-2.0224	1.79e-09	1.39e-07				comp119437_c2	4.13425	40.3123	-3.2855	1.05e-08	1.25e-06
	comp116969_c0	56.0286	123.123	-1.1359	1.5e-08	1.04e-06				comp116969_c0	56.0286	123.123	-1.1359	1.5e-08	1.04e-06				comp119495_c3	39.0219	149.646	-1.9392	3.53e-16	7.88e-14
	comp116972_c0	0.670556	40.4023	-5.9129	1.36e-11	1.3e-09				comp116972_c0	0.670556	40.4023	-5.9129	1.36e-11	1.3e-09				comp119516_c0	3.3749	36.1721	-3.422	3.47e-08	3.87e-06
	comp117121_c0	1.1623	20.477	-4.139	3.75e-06	0.00018728				comp117121_c0	1.1623	20.477	-4.139	3.75e-06	0.00018728				comp119523_c0	14.6437	48.1098	-1.7161	2.22e-05	0.001537
	comp117129_c3	29.0574	99.4657	-1.7753	7.17e-12	6.95e-10				comp117129_c3	29.0574	99.4657	-1.7753	7.17e-12	6.95e-10				comp119602_c0	24.6359	84.461	-1.7775	8.2e-09	9.87e-07
	comp117166_c0	11.087	37.0232	-1.7396	3.65e-05	0.0015298				comp117166_c0	11.087	37.0232	-1.7396	3.65e-05	0.0015298				comp119640_c0	1.60308	18.7411	-3.5473	5.6e-05	0.0034938
	comp117197_c0	2.63752	30.0299	-3.5091	1.01e-07	6.34e-06				comp117197_c0	2.63752	30.0299	-3.5091	1.01e-07	6.34e-06				comp119670_c0	2.32024	25.2769	-3.4455	3.76e-06	0.00030259
	comp117236_c0	23.693	61.3858	-1.3734	5.22e-06	0.00025613				comp117236_c0	23.693	61.3858	-1.3734	5.22e-06	0.00025613				comp119676_c0	20.9666	60.2283	-1.5224	1.41e-05	0.0010246
	comp117240_c0	2.3246	22.2596	-3.2594	8.23e-06	0.00039039				comp117240_c0	2.3246	22.2596	-3.2594	8.23e-06	0.00039039				comp119712_c0	5.69515	34.4289	-2.5958	2.67e-06	0.0002204
	comp117276_c0	0.647757	14.4893	-4.4834	7.48e-05	0.002917				comp117276_c0	0.647757	14.4893	-4.4834	7.48e-05	0.002917				comp119767_c1	6.28069	498.181	-6.3096	4.91e-117	8.01e-114
	comp117356_c0	1.51993	20.3399	-3.7422	7.51e-06	0.00035861				comp117356_c0	1.51993	20.3399	-3.7422	7.51e-06	0.00035861				comp119821_c0	0.548422	17.9117	-5.0295	1.47e-05	0.0010659
	comp117359_c1	0.0447038	16.0434	-8.4874	0.00010055	0.0038169				comp117359_c1	0.0447038	16.0434	-8.4874	0.00010055	0.0038169				comp120056_c2	10.42	45.7111	-2.1332	1.57e-06	0.00013678
	comp117426_c0	15.7804	200.704	-3.6689	2.09e-44	6.6e-42				comp117426_c0	15.7804	200.704	-3.6689	2.09e-44	6.6e-42				comp120071_c3	21.6871	80.6255	-1.8944	3.87e-09	4.8e-07
	comp117452_c1	16.3169	42.5995	-1.3845	0.00013575	0.0049947				comp117452_c1	16.3169	42.5995	-1.3845	0.00013575	0.0049947				comp120279_c0	48.672	384.234	-2.9808	6.44e-64	4.83e-61
	comp117589_c0	0.447038	46.4389	-6.6988	8.74e-13	8.96e-11				comp117589_c0	0.447038	46.4389	-6.6988	8.74e-13	8.96e-11				comp120326_c1	24.004	63.5496	-1.4046	2.77e-05	0.0018747
	comp117591_c0	7.95727	33.8268	-2.0878	1.05e-05	0.00048646				comp117591_c0	7.95727	33.8268	-2.0878	1.05e-05	0.00048646				comp120349_c0	156.17	3568.14	-4.514	0	0
	comp117598_c0	6.39085	34.565	-2.4352	1.23e-06	6.55e-05				comp117598_c0	6.39085	34.565	-2.4352	1.23e-06	6.55e-05				comp120367_c0	686.064	1630.8	-1.2492	2.25e-83	2.36e-80
	comp117634_c0	2.3246	43.3335	-4.2204	1.38e-11	1.31e-09				comp117634_c0	2.3246	43.3335	-4.2204	1.38e-11	1.31e-09				comp120382_c0	823.009	1899.25	-1.2064	1.49e-91	1.71e-88
	comp117637_c1	2.50296	42.9651	-4.1015	2.33e-11	2.18e-09				comp117637_c1	2.50296	42.9651	-4.1015	2.33e-11	2.18e-09				comp120391_c0	17.2964	60.0544	-1.7958	9.78e-07	8.76e-05
	comp117639_c0	3.66571	26.0076	-2.8268	5.84e-06	0.00028453				comp117639_c0	3.66571	26.0076	-2.8268	5.84e-06	0.00028453				comp120416_c1	80.7205	227.069	-1.4921	1.01e-16	2.29e-14
	comp117722_c0	117.466	628.122	-2.4188	2.23e-94	1.65e-91				comp117722_c0	117.466	628.122	-2.4188	2.23e-94	1.65e-91				comp120453_c0	8.98821	40.5511	-2.1736	4.71e-06	0.00037351
	comp117753_c0	2.19048	18.8772	-3.1073	5.65e-05	0.0022752				comp117753_c0	2.19048	18.8772	-3.1073	5.65e-05	0.0022752				comp120471_c0	175.203	779.113	-2.1528	1.69e-88	1.85e-85
	comp117774_c0	3.5316	24.1272	-2.7723	1.52e-05	0.00068343				comp117774_c0	3.5316	24.1272	-2.7723	1.52e-05	0.00068343				comp120553_c2	87.245	296.852	-1.7666	5.32e-27	1.78e-24
	comp117802_c0	0	33.138	-6.0504	9.62e-10	7.66e-08				comp117802_c0	0	33.138	-6.0504	9.62e-10	7.66e-08				comp120586_c2	3.50146	23.8823	-2.7699	5.08e-05	0.003197
	comp117814_c1	14.2605	71.5443	-2.3268	9.64e-12	9.28e-10				comp117814_c1	14.2605	71.5443	-2.3268	9.64e-12	9.28e-10				comp120634_c0	24.8477	66.1557	-1.4128	1.74e-05	0.0012359
	comp117862_c0	16.3227	54.0232	-1.7267	6.9e-07	3.84e-05				comp117862_c0	16.3227	54.0232	-1.7267	6.9e-07	3.84e-05				comp120640_c0	0.801539	77.5739	-6.5967	1.72e-19	4.47e-17
	comp117894_c0	65.4052	284.97	-2.1233	3.59e-38	9.66e-36				comp117894_c0	65.4052	284.97	-2.1233	3.59e-38	9.66e-36				comp120842_c1	32.5665	113.223	-1.7977	1.72e-11	2.73e-09
	comp117921_c0	2.414	27.2417	-3.4963	4.08e-07	2.35e-05				comp117921_c0	2.414	27.2417	-3.4963	4.08e-07	2.35e-05				comp120865_c3	68.1085	199.014	-1.547	1.35e-15	2.88e-13
	comp117971_c0	15.5569	432.896	-4.7984	2.67e-106	2.29e-103				comp117971_c0	15.5569	432.896	-4.7984	2.67e-106	2.29e-103				comp121064_c1	20.7907	64.7507	-1.639	1.95e-06	0.0001666
	comp118003_c0	0.0447038	74.6368	-10.705	6.88e-13	7.1e-11				comp118003_c0	0.0447038	74.6368	-10.705	6.88e-13	7.1e-11				comp121070_c0	12.7065	127.735	-3.3295	1.24e-24	3.75e-22
	comp118022_c0	67.9305	168.098	-1.3072	3.09e-13	3.25e-11				comp118022_c0	67.9305	168.098	-1.3072	3.09e-13	3.25e-11				comp121300_c0	29.1085	140.57	-2.2718	1.89e-18	4.6e-16
	comp118040_c0	3.621	30.0994	-3.0553	4.45e-07	2.55e-05				comp118040_c0	3.621	30.0994	-3.0553	4.45e-07	2.55e-05				comp121394_c0	7.08729	34.7339	-2.293	1.18e-05	0.00087191
	comp118074_c0	0.0894075	28.384	-8.3105	1.74e-07	1.06e-05				comp118074_c0	0.0894075	28.384	-8.3105	1.74e-07	1.06e-05				comp121477_c0	2.78429	35.6025	-3.6766	1.8e-08	2.09e-06
	comp118095_c0	0.134111	308.568	-11.168	7.36e-45	2.34e-42				comp118095_c0	0.134111	308.568	-11.168	7.36e-45	2.34e-42				comp121491_c0	122.535	259.303	-1.0814	7.91e-12	1.3e-09
	comp118095_c1	0.35763	845.237	-11.207	6.81e-119	6.45e-116				comp118095_c1	0.35763	845.237	-11.207	6.81e-119	6.45e-116				comp121579_c3	14.4699	200.559	-3.7929	1.28e-41	6.29e-39
	comp118115_c0	3.84452	27.3354	-2.8299	3.34e-06	0.00016771				comp118115_c0	3.84452	27.3354	-2.8299	3.34e-06	0.00016771				comp121614_c0	72.3427	258.321	-1.8362	5.97e-25	1.83e-22
	comp118129_c0	30.1303	68.1039	-1.1765	1.59e-05	0.0007132				comp118129_c0	30.1303	68.1039	-1.1765	1.59e-05	0.0007132				comp121624_c0	47.1221	130.921	-1.4742	4.2e-10	5.79e-08
	comp118142_c0	6.25853	66.4575	-3.4085	4.56e-15	5.47e-13				comp118142_c0	6.25853	66.4575	-3.4085	4.56e-15	5.47e-13				comp121710_c0	44.0412	97.3134	-1.1438	1.12e-05	0.00083507
	comp118143_c0	7.69307	49.6389	-2.6898	9.66e-10	7.69e-08				comp118143_c0	7.69307	49.6389	-2.6898	9.66e-10	7.69e-08				comp121800_c1	16.1573	49.2882	-1.6091	4.22e-05	0.0027028
	comp118171_c0	84.4007	351.541	-2.0584	4.28e-45	1.37e-42				comp118171_c0	84.4007	351.541	-2.0584	4.28e-45	1.37e-42				comp121811_c0	16.2	63.0624	-1.9608	9.66e-08	1.01e-05
	comp118180_c0	0.223519	301.557	-10.398	1.6e-49	5.7e-47				comp118180_c0	0.223519	301.557	-10.398	1.6e-49	5.7e-47				comp121813_c4	17.3386	69.2936	-1.9987	1.49e-08	1.74e-06
	comp118189_c0	1.51993	930.752	-9.2582	1.99e-175	2.93e-172				comp118189_c0	1.51993	930.752	-9.2582	1.99e-175	2.93e-172				comp121846_c0	9.11223	36.0052	-1.9823	4.92e-05	0.0031029
	comp118229_c0	9.5219	39.8223	-2.0643	2.03e-06	0.00010541				comp118229_c0	9.5219	39.8223	-2.0643	2.03e-06	0.00010541				comp121849_c0	9.8294	176.09	-4.1631	6.6e-39	3.09e-36
	comp118318_c0	5.9456	29.7556	-2.3233	1.14e-05	0.00052382				comp118318_c0	5.9456	29.7556	-2.3233	1.14e-05	0.00052382				comp121894_c0	329.038	701.108	-1.0914	8.65e-30	3.13e-27
	comp118332_c0	2.50341	79.9193	-4.9966	3.18e-21	5.26e-19				comp118332_c0	2.50341	79.9193	-4.9966	3.18e-21	5.26e-19				comp121903_c0	17.9452	80.9732	-2.1738	9.88e-11	1.44e-08
	comp118334_c1	20.6795	112.068	-2.4381	2.31e-18	3.34e-16				comp118334_c1	20.6795	112.068	-2.4381	2.31e-18	3.34e-16				comp121949_c2	9.44972	40.8353	-2.1115	6.54e-06	0.00050579
	comp118335_c0	16.6629	44.835	-1.428	6.42e-05	0.0025433				comp118335_c0	16.6629	44.835	-1.428	6.42e-05	0.0025433				comp121949_c3	9.46112	37.7301	-1.9956	2.99e-05	0.0020007
	comp118352_c0	36.1627	166.937	-2.2067	5.24e-24	9.67e-22				comp118352_c0	36.1627	166.937	-2.2067	5.24e-24	9.67e-22				comp121963_c0	56.0791	220.474	-1.9751	1.23e-23	3.64e-21
	comp118393_c0	0.0894075	31.6754	-8.4687	4.48e-08	2.96e-06				comp118393_c0	0.0894075	31.6754	-8.4687	4.48e-08	2.96e-06				comp121964_c0	13.7591	49.334	-1.8422	6.24e-06	0.00048539
	comp118407_c0	0.134111	15.1749	-6.8221	4.65e-05	0.0019165				comp118407_c0	0.134111	15.1749	-6.8221	4.65e-05	0.0019165				comp121964_c1	7.62812	46.937	-2.6213	3.55e-08	3.97e-06
	comp118409_c0	45.0614	230.779	-2.3565	7.17e-35	1.79e-32				comp118409_c0	45.0614	230.779	-2.3565	7.17e-35	1.79e-32				comp122109_c0	25.5649	325.814	-3.6718	5.43e-65	4.11e-62
	comp118432_c0	0.0447038	292.597	-12.676	7e-33	1.64e-30				comp118432_c0	0.0447038	292.597	-12.676	7e-33	1.64e-30				comp122135_c0	42.317	135.054	-1.6742	2.94e-12	4.94e-10
	comp118440_c0	335.219	887.476	-1.4046	2.89e-69	1.48e-66				comp118440_c0	335.219	887.476	-1.4046	2.89e-69	1.48e-66				comp122160_c0	14.9761	61.9715	-2.0489	5.18e-08	5.68e-06
	comp118521_c1	1.02819	22.5165	-4.4528	8.2e-07	4.5e-05				comp118521_c1	1.02819	22.5165	-4.4528	8.2e-07	4.5e-05				comp122164_c4	25.767	68.5963	-1.4126	1.22e-05	0.00089751
	comp118545_c0	70.9864	212.7	-1.5832	1.18e-20	1.91e-18				comp118545_c0	70.9864	212.7	-1.5832	1.18e-20	1.91e-18				comp122168_c0	5.65296	36.1359	-2.6764	9.97e-07	8.91e-05
	comp118545_c2	8.53842	31.3554	-1.8767	6.82e-05	0.0026849				comp118545_c2	8.53842	31.3554	-1.8767	6.82e-05	0.0026849				comp122189_c2	6.96073	34.9954	-2.3299	8.94e-06	0.00067747
	comp118547_c0	50.4258	190.363	-1.9165	2.82e-23	5.1e-21				comp118547_c0	50.4258	190.363	-1.9165	2.82e-23	5.1e-21				comp122202_c0	31.3862	77.5805	-1.3056	1.24e-05	0.00091069
	comp118589_c0	1.83285	28.0188	-3.9342	9.47e-08	6.01e-06				comp118589_c0	1.83285	28.0188	-3.9342	9.47e-08	6.01e-06				comp122210_c5	126.306	295.236	-1.2249	5.63e-16	1.24e-13
	comp118644_c0	2.19048	22.9452	-3.3889	4.31e-06	0.00021386				comp118644_c0	2.19048	22.9452	-3.3889	4.31e-06	0.00021386				comp122224_c1	28.8141	80.7118	-1.486	8.03e-07	7.3e-05
	comp118776_c0	6.97379	52.4933	-2.9121	6.69e-11	6.05e-09				comp118776_c0	6.97379	52.4933	-2.9121	6.69e-11	6.05e-09				comp122235_c0	10.1669	44.0685	-2.1159	2.74e-06	0.00022502
	comp118821_c0	6.97379	80.811	-3.5345	1.99e-18	2.89e-16				comp118821_c0	6.97379	80.811	-3.5345	1.99e-18	2.89e-16				comp122253_c0	1.01247	18.7398	-4.2102	1.96e-05	0.0013747
	comp118856_c0	5.9903	40.3598	-2.7522	2.47e-08	1.68e-06				comp118856_c0	5.9903	40.3598	-2.7522	2.47e-08	1.68e-06				comp122270_c0	34.6446	84.9304	-1.2936	5.65e-06	0.00044254
	comp118962_c0	21.3684	76.5602	-1.8411	7.72e-10	6.23e-08				comp118962_c0	21.3684	76.5602	-1.8411	7.72e-10	6.23e-08				comp122275_c5	64.0012	315.716	-2.3025	4.88e-40	2.34e-37
	comp118975_c0	12.83	46.896	-1.8699	1.18e-06	6.3e-05				comp118975_c0	12.83	46.896	-1.8699	1.18e-06	6.3e-05				comp122306_c0	250.357	732.226	-1.5483	4.24e-53	2.62e-50
	comp119027_c0	11.2206	35.6519	-1.6678	7.98e-05	0.0030952				comp119027_c0	11.2206	35.6519	-1.6678	7.98e-05	0.0030952				comp122344_c0	0.590608	21.9648	-5.2168	1.44e-06	0.00012651
	comp119056_c0	0.0894075	24.6821	-8.1089	8.44e-07	4.63e-05				comp119056_c0	0.0894075	24.6821	-8.1089	8.44e-07	4.63e-05				comp122395_c0	52.1405	147.129	-1.4966	2.1e-11	3.29e-09
	comp119063_c0	8.62783	37.9222	-2.136	2.27e-06	0.00011747				comp119063_c0	8.62783	37.9222	-2.136	2.27e-06	0.00011747				comp122421_c2	20.7978	96.1385	-2.2087	1.08e-12	1.89e-10
	comp119063_c1	3.71041	63.7164	-4.102	3.97e-16	5.07e-14				comp119063_c1	3.71041	63.7164	-4.102	3.97e-16	5.07e-14				comp122421_c3	16.7901	64.674	-1.9456	7.78e-08	8.28e-06
	comp119063_c2	3.39749	30.7164	-3.1765	2.17e-07	1.3e-05				comp119063_c2	3.39749	30.7164	-3.1765	2.17e-07	1.3e-05				comp122421_c6	4.13425	57.1332	-3.7886	5.58e-13	1.01e-10
	comp119085_c0	5.49856	36.5665	-2.7334	1.23e-07	7.64e-06				comp119085_c0	5.49856	36.5665	-2.7334	1.23e-07	7.64e-06				comp122480_c2	233.622	592.688	-1.3431	4.4e-35	1.86e-32
	comp119086_c0	111.668	907.562	-3.0228	1.17e-167	1.59e-164				comp119086_c0	111.668	907.562	-3.0228	1.17e-167	1.59e-164				comp122485_c0	153.097	701.792	-2.1966	6.13e-82	6.33e-79
	comp119086_c1	240.221	620.975	-1.3702	1.89e-47	6.45e-45				comp119086_c1	240.221	620.975	-1.3702	1.89e-47	6.45e-45				comp122510_c1	45.2237	123.09	-1.4446	2.48e-09	3.13e-07
	comp119096_c0	0.35763	131.371	-8.521	1.15e-28	2.43e-26				comp119096_c0	0.35763	131.371	-8.521	1.15e-28	2.43e-26				comp122596_c4	4.76705	28.9813	-2.604	1.6e-05	0.0011475
	comp119114_c0	76.6674	472.87	-2.6248	1.29e-77	7.51e-75				comp119114_c0	76.6674	472.87	-2.6248	1.29e-77	7.51e-75				comp122596_c6	3.96551	36.1281	-3.1875	9.1e-08	9.59e-06
	comp119137_c0	20.4743	222.223	-3.4401	6.62e-47	2.26e-44				comp119137_c0	20.4743	222.223	-3.4401	6.62e-47	2.26e-44				comp122702_c1	44.1943	114.592	-1.3746	3.13e-08	3.51e-06
	comp119145_c0	0.983483	37.3431	-5.2468	8.47e-11	7.58e-09				comp119145_c0	0.983483	37.3431	-5.2468	8.47e-11	7.58e-09				comp122719_c0	8.9013	39.092	-2.1348	8.89e-06	0.00067512
	comp119147_c0	0.402334	156.549	-8.604	1.57e-33	3.75e-31				comp119147_c0	0.402334	156.549	-8.604	1.57e-33	3.75e-31				comp122724_c0	10.2513	357.183	-5.1228	8.6e-84	9.15e-81
	comp119163_c3	16.0486	42.7823	-1.4146	0.00010462	0.0039484				comp119163_c3	16.0486	42.7823	-1.4146	0.00010462	0.0039484				comp122733_c0	59.4523	190.733	-1.6818	8.57e-17	1.95e-14
	comp119165_c1	3.03986	48.967	-4.0097	1.32e-12	1.34e-10				comp119165_c1	3.03986	48.967	-4.0097	1.32e-12	1.34e-10				comp122771_c5	29.1085	77.5312	-1.4133	3.28e-06	0.00026637
	comp119184_c0	6.48204	76.7431	-3.5655	1.12e-17	1.56e-15				comp119184_c0	6.48204	76.7431	-3.5655	1.12e-17	1.56e-15				comp122775_c0	7.76227	257.382	-5.0513	1.09e-60	7.91e-58
	comp119191_c1	40.7595	95.5773	-1.2295	1.36e-07	8.38e-06				comp119191_c1	40.7595	95.5773	-1.2295	1.36e-07	8.38e-06				comp122777_c0	81.8836	286.24	-1.8056	7.28e-27	2.42e-24
	comp119215_c4	0	16.0891	-5.008	2.19e-05	0.00095923				comp119215_c4	0	16.0891	-5.008	2.19e-05	0.00095923				comp122813_c1	14.3011	47.5912	-1.7346	2.12e-05	0.0014775
	comp119223_c0	0	34.8342	-6.1224	3.74e-10	3.13e-08				comp119223_c0	0	34.8342	-6.1224	3.74e-10	3.13e-08				comp122857_c0	0.168745	124.821	-9.5308	2.07e-23	6.05e-21
	comp119225_c0	34.556	82.196	-1.2501	7.64e-07	4.23e-05				comp119225_c0	34.556	82.196	-1.2501	7.64e-07	4.23e-05				comp122941_c3	10.0834	43.1503	-2.0974	3.95e-06	0.00031758
	comp119225_c1	60.4399	176.341	-1.5448	6.83e-17	9.16e-15				comp119225_c1	60.4399	176.341	-1.5448	6.83e-17	9.16e-15				comp123033_c2	56.2448	142.192	-1.338	1.6e-09	2.08e-07
	comp119242_c0	67.394	222.832	-1.7253	6.97e-24	1.28e-21				comp119242_c0	67.394	222.832	-1.7253	6.97e-24	1.28e-21				comp123051_c0	30.6293	130.963	-2.0962	9.33e-16	2.01e-13
	comp119250_c0	6.83923	57.9572	-3.0831	2.03e-12	2.04e-10				comp119250_c0	6.83923	57.9572	-3.0831	2.03e-12	2.04e-10				comp123067_c0	7.00292	39.9179	-2.511	7.05e-07	6.47e-05
	comp119345_c0	4.15745	35.7543	-3.1043	3.03e-08	2.04e-06				comp119345_c0	4.15745	35.7543	-3.1043	3.03e-08	2.04e-06				comp123101_c0	11.0089	41.6197	-1.9186	1.97e-05	0.0013807
	comp119377_c0	4.41405	45.7336	-3.3731	9.36e-11	8.36e-09				comp119377_c0	4.41405	45.7336	-3.3731	9.36e-11	8.36e-09				comp123139_c0	10.0403	38.8305	-1.9514	3.03e-05	0.0020247
	comp119382_c0	2.77163	19.2849	-2.7987	0.00010254	0.0038821				comp119382_c0	2.77163	19.2849	-2.7987	0.00010254	0.0038821				comp123139_c1	125.921	343.337	-1.4471	2.01e-23	5.91e-21
	comp119410_c0	0.625853	15.4035	-4.6213	4.02e-05	0.0016753				comp119410_c0	0.625853	15.4035	-4.6213	4.02e-05	0.0016753				comp123145_c0	43.1447	114.442	-1.4074	1.77e-08	2.05e-06
	comp119447_c0	0.268223	15.9433	-5.8934	2.15e-05	0.00094388				comp119447_c0	0.268223	15.9433	-5.8934	2.15e-05	0.00094388				comp123147_c0	25.8264	80.5692	-1.6414	1.07e-07	1.12e-05
	comp119478_c0	7.77845	52.6094	-2.7578	1.87e-10	1.62e-08				comp119478_c0	7.77845	52.6094	-2.7578	1.87e-10	1.62e-08				comp123218_c0	56.6562	361.372	-2.6732	6.31e-54	4.03e-51
	comp119495_c3	41.3505	106.955	-1.371	1.89e-09	1.46e-07				comp119495_c3	41.3505	106.955	-1.371	1.89e-09	1.46e-07				comp123228_c0	1.09684	26.8022	-4.6109	1.78e-07	1.78e-05
	comp119516_c0	3.5763	32.1781	-3.1695	1.15e-07	7.19e-06				comp119516_c0	3.5763	32.1781	-3.1695	1.15e-07	7.19e-06				comp123272_c0	2.65774	33.9495	-3.6751	3.86e-08	4.28e-06
	comp119544_c0	9.38779	40.9947	-2.1266	9.42e-07	5.12e-05				comp119544_c0	9.38779	40.9947	-2.1266	9.42e-07	5.12e-05				comp123286_c0	1.94015	32.5985	-4.0706	2.46e-08	2.8e-06
	comp119568_c0	0.0894075	35.0216	-8.6136	1.17e-08	8.16e-07				comp119568_c0	0.0894075	35.0216	-8.6136	1.17e-08	8.16e-07				comp123297_c0	366.683	920.05	-1.3272	1.56e-52	9.39e-50
	comp119612_c0	7.42082	38.4817	-2.3745	4.4e-07	2.52e-05				comp119612_c0	7.42082	38.4817	-2.3745	4.4e-07	2.52e-05				comp123299_c1	6.37013	61.4486	-3.27	1.79e-12	3.07e-10
	comp119627_c0	2.10108	68.8809	-5.0349	1.54e-18	2.26e-16				comp119627_c0	2.10108	68.8809	-5.0349	1.54e-18	2.26e-16				comp123302_c0	0.421863	20.3082	-5.5891	3.22e-06	0.00026153
	comp119651_c0	0	14.3522	-4.8432	6.54e-05	0.0025875				comp119651_c0	0	14.3522	-4.8432	6.54e-05	0.0025875				comp123324_c0	9.28098	46.1992	-2.3155	3.7e-07	3.54e-05
	comp119767_c1	6.6555	265.546	-5.3183	2.97e-67	1.47e-64				comp119767_c1	6.6555	265.546	-5.3183	2.97e-67	1.47e-64				comp123328_c3	6.62324	30.2015	-2.189	7.24e-05	0.0044045
	comp119791_c1	14.1219	59.1913	-2.0675	6.76e-09	4.85e-07				comp119791_c1	14.1219	59.1913	-2.0675	6.76e-09	4.85e-07				comp123352_c0	17.2592	59.8309	-1.7935	1.05e-06	9.29e-05
	comp119801_c0	0.0447038	28.9192	-9.3374	7.38e-07	4.1e-05				comp119801_c0	0.0447038	28.9192	-9.3374	7.38e-07	4.1e-05				comp123370_c1	6.11701	55.3913	-3.1788	3.88e-11	5.9e-09
	comp119831_c0	8.40431	30.2886	-1.8496	0.00010472	0.00395				comp119831_c0	8.40431	30.2886	-1.8496	0.00010472	0.00395				comp123441_c1	31.8068	266.57	-3.0671	4.13e-46	2.2e-43
	comp119845_c0	4.11275	37.983	-3.2072	7.16e-09	5.12e-07				comp119845_c0	4.11275	37.983	-3.2072	7.16e-09	5.12e-07				comp123452_c0	39.3336	153.902	-1.9682	6.67e-17	1.53e-14
	comp119852_c1	3.21867	24.1944	-2.9101	9.42e-06	0.00044146				comp119852_c1	3.21867	24.1944	-2.9101	9.42e-06	0.00044146				comp123452_c2	12.5715	55.8423	-2.1512	9.5e-08	9.98e-06
	comp119887_c0	1.11759	36.9317	-5.0464	1.23e-10	1.09e-08				comp119887_c0	1.11759	36.9317	-5.0464	1.23e-10	1.09e-08				comp123483_c0	135.167	298.973	-1.1453	1.28e-14	2.58e-12
	comp119984_c0	109.924	345.969	-1.6541	2.27e-34	5.57e-32				comp119984_c0	109.924	345.969	-1.6541	2.27e-34	5.57e-32				comp123525_c10	7.33451	83.0913	-3.5019	3.17e-17	7.34e-15
	comp119991_c0	4.64919	62.0042	-3.7373	5.44e-15	6.48e-13				comp119991_c0	4.64919	62.0042	-3.7373	5.44e-15	6.48e-13				comp123525_c12	1.13903	21.9003	-4.2651	3.62e-06	0.00029215
	comp120016_c1	50.7312	254.56	-2.3271	8.58e-38	2.29e-35				comp120016_c1	50.7312	254.56	-2.3271	8.58e-38	2.29e-35				comp123525_c4	2.65774	158.016	-5.8937	1.27e-38	5.84e-36
	comp120029_c0	0	17.0485	-5.0916	1.21e-05	0.00055244				comp120029_c0	0	17.0485	-5.0916	1.21e-05	0.00055244				comp123546_c4	103.694	215.333	-1.0542	1.06e-09	1.41e-07
	comp120042_c0	14.1027	62.2464	-2.142	1.3e-09	1.02e-07				comp120042_c0	14.1027	62.2464	-2.142	1.3e-09	1.02e-07				comp123560_c0	18.378	77.3124	-2.0727	8.88e-10	1.19e-07
	comp120071_c0	41.0121	94.016	-1.1969	2.88e-07	1.7e-05				comp120071_c0	41.0121	94.016	-1.1969	2.88e-07	1.7e-05				comp123620_c3	33.8756	117.32	-1.7921	8.29e-12	1.35e-09
	comp120090_c0	42.52	115	-1.4354	1.33e-10	1.17e-08				comp120090_c0	42.52	115	-1.4354	1.33e-10	1.17e-08				comp123654_c1	3.79676	36.1024	-3.2493	7.1e-08	7.64e-06
	comp120144_c0	4.29156	26.6018	-2.632	9.48e-06	0.00044367				comp120144_c0	4.29156	26.6018	-2.632	9.48e-06	0.00044367				comp123676_c1	252.7	662.104	-1.3896	4.71e-41	2.29e-38
	comp120151_c2	8.00197	30.8083	-1.9449	5.49e-05	0.0022206				comp120151_c2	8.00197	30.8083	-1.9449	5.49e-05	0.0022206				comp123709_c0	96.2256	411.111	-2.095	5.75e-46	3.01e-43
	comp120207_c0	1.92226	17.9219	-3.2209	6.83e-05	0.0026865				comp120207_c0	1.92226	17.9219	-3.2209	6.83e-05	0.0026865				comp123777_c3	3.12178	23.5337	-2.9143	3.63e-05	0.00237
	comp120222_c1	1.92226	35.9527	-4.2252	7.31e-10	5.95e-08				comp120222_c1	1.92226	35.9527	-4.2252	7.31e-10	5.95e-08				comp123777_c5	33.7068	188.325	-2.4821	1.01e-26	3.33e-24
	comp120236_c0	0.312926	1082.55	-11.756	4.91e-138	5.51e-135				comp120236_c0	0.312926	1082.55	-11.756	4.91e-138	5.51e-135				comp123831_c0	9.06625	35.5184	-1.97	5.94e-05	0.0036904
	comp120279_c0	51.5765	220.587	-2.0966	1.61e-29	3.51e-27				comp120279_c0	51.5765	220.587	-2.0966	1.61e-29	3.51e-27				comp123850_c0	18.6868	54.4255	-1.5423	3.07e-05	0.0020383
	comp120299_c0	1.34111	44.3039	-5.0459	1.81e-12	1.83e-10				comp120299_c0	1.34111	44.3039	-5.0459	1.81e-12	1.83e-10				comp123944_c0	12.2214	519.877	-5.4107	2.57e-122	4.49e-119
	comp120366_c0	1.69874	17.8717	-3.3951	4.93e-05	0.0020169				comp120366_c0	1.69874	17.8717	-3.3951	4.93e-05	0.0020169				comp123944_c1	72.9485	1367.56	-4.2286	4.47e-292	2.05e-288
	comp120410_c0	0.178815	805.353	-12.137	1.87e-96	1.46e-93				comp120410_c0	0.178815	805.353	-12.137	1.87e-96	1.46e-93				comp123984_c0	0.33749	16.5206	-5.6133	2.66e-05	0.0018104
	comp120453_c0	9.52458	90.6276	-3.2502	2.53e-19	3.84e-17				comp120453_c0	9.52458	90.6276	-3.2502	2.53e-19	3.84e-17				comp124003_c3	13.1621	59.7494	-2.1825	2.53e-08	2.88e-06
	comp120471_c0	185.658	664.222	-1.839	2.85e-73	1.53e-70				comp120471_c0	185.658	664.222	-1.839	2.85e-73	1.53e-70				comp124046_c2	21.237	56.4376	-1.4101	7.43e-05	0.0045083
	comp120481_c2	8.99171	48.8157	-2.4407	7.82e-09	5.58e-07				comp120481_c2	8.99171	48.8157	-2.4407	7.82e-09	5.58e-07				comp124118_c0	5.73733	60.4467	-3.3972	1.17e-12	2.04e-10
	comp120482_c3	6.52675	34.1436	-2.3872	1.83e-06	9.55e-05				comp120482_c3	6.52675	34.1436	-2.3872	1.83e-06	9.55e-05				comp124146_c2	18.0979	269.722	-3.8976	2.26e-56	1.49e-53
	comp120483_c0	3.26337	20.4286	-2.6462	9.97e-05	0.0037856				comp120483_c0	3.26337	20.4286	-2.6462	9.97e-05	0.0037856				comp124147_c8	31.4958	104.053	-1.7241	3.86e-10	5.35e-08
	comp120505_c2	10.9082	545.619	-5.6444	1.33e-136	1.41e-133				comp120505_c2	10.9082	545.619	-5.6444	1.33e-136	1.41e-133				comp124155_c0	12.615	212.304	-4.0729	5.66e-46	2.99e-43
	comp120505_c8	4.87271	71.2124	-3.8693	2.53e-17	3.48e-15				comp120505_c8	4.87271	71.2124	-3.8693	2.53e-17	3.48e-15				comp124222_c0	1.76592	19.3499	-3.4538	5.12e-05	0.0032191
	comp120616_c0	13.4397	141.573	-3.397	3.09e-30	6.83e-28				comp120616_c0	13.4397	141.573	-3.397	3.09e-30	6.83e-28				comp124246_c1	49.4107	171.098	-1.7919	1.56e-16	3.51e-14
	comp120679_c0	4.02334	34.522	-3.1011	5.3e-08	3.47e-06				comp120679_c0	4.02334	34.522	-3.1011	5.3e-08	3.47e-06				comp124250_c0	39.0223	203.555	-2.383	1.8e-27	6.1e-25
	comp120745_c0	0.0447038	83.4566	-10.866	6.63e-14	7.38e-12				comp120745_c0	0.0447038	83.4566	-10.866	6.63e-14	7.38e-12				comp124272_c0	1.13903	110.172	-6.5958	5.26e-27	1.77e-24
	comp120749_c0	1.74345	60.0141	-5.1053	2.17e-16	2.81e-14				comp120749_c0	1.74345	60.0141	-5.1053	2.17e-16	2.81e-14				comp124272_c2	19.0264	88.9224	-2.2245	6.03e-12	9.94e-10
	comp120783_c0	0.402334	17.3328	-5.429	9.4e-06	0.00044088				comp120783_c0	0.402334	17.3328	-5.429	9.4e-06	0.00044088				comp124342_c0	0.759353	17.207	-4.5021	3.16e-05	0.0020935
	comp120807_c0	3.39749	61.7967	-4.185	7.85e-16	9.89e-14				comp120807_c0	3.39749	61.7967	-4.185	7.85e-16	9.89e-14				comp124349_c0	20.1671	58.1783	-1.5285	1.86e-05	0.0013142
	comp120842_c1	34.51	73.0741	-1.0823	2.48e-05	0.0010732				comp120842_c1	34.51	73.0741	-1.0823	2.48e-05	0.0010732				comp124359_c3	0.801539	37.1305	-5.5337	3.1e-10	4.33e-08
	comp120942_c0	19.1779	66.5905	-1.7959	1.62e-08	1.12e-06				comp120942_c0	19.1779	66.5905	-1.7959	1.62e-08	1.12e-06				comp124374_c0	5.50657	39.9375	-2.8585	9.98e-08	1.04e-05
	comp120992_c1	19.5355	65.7134	-1.7501	3.36e-08	2.25e-06				comp120992_c1	19.5355	65.7134	-1.7501	3.36e-08	2.25e-06				comp124398_c4	29.7835	71.7903	-1.2693	3.96e-05	0.0025539
	comp121016_c0	38.624	79.7145	-1.0453	1.73e-05	0.00077226				comp121016_c0	38.624	79.7145	-1.0453	1.73e-05	0.00077226				comp124401_c8	10.2091	39.1356	-1.9386	3.06e-05	0.0020381
	comp121028_c8	1.207	16.1142	-3.7388	6.74e-05	0.0026604				comp121028_c8	1.207	16.1142	-3.7388	6.74e-05	0.0026604				comp124416_c1	23.2024	68.9013	-1.5703	1.99e-06	0.00016954
	comp121142_c0	0.178815	374.688	-11.033	2.71e-55	1.13e-52				comp121142_c0	0.178815	374.688	-11.033	2.71e-55	1.13e-52				comp124429_c1	0.885912	111.919	-6.9811	6.5e-27	2.17e-24
	comp121152_c2	2.414	20.5684	-3.0909	2.74e-05	0.001177				comp121152_c2	2.414	20.5684	-3.0909	2.74e-05	0.001177				comp124447_c0	38.3473	173.4	-2.1769	2.67e-21	7.33e-19
	comp121211_c2	27.8951	132.859	-2.2518	7.71e-20	1.2e-17				comp121211_c2	27.8951	132.859	-2.2518	7.71e-20	1.2e-17				comp124452_c0	83.0437	271.325	-1.7081	1.02e-23	3.03e-21
	comp121215_c0	1.60934	20.797	-3.6918	6.51e-06	0.00031391				comp121215_c0	1.60934	20.797	-3.6918	6.51e-06	0.00031391				comp124487_c1	1.98275	25.1575	-3.6654	2.28e-06	0.00019044
	comp121254_c0	0.670556	16.1348	-4.5887	2.7e-05	0.0011597				comp121254_c0	0.670556	16.1348	-4.5887	2.7e-05	0.0011597				comp124511_c0	5.5264	153.84	-4.799	1.97e-36	8.6e-34
	comp121276_c0	8.67298	31.6297	-1.8667	6.7e-05	0.0026446				comp121276_c0	8.67298	31.6297	-1.8667	6.7e-05	0.0026446				comp124531_c1	5.18258	27.1513	-2.3893	7.12e-05	0.0043415
	comp121290_c2	32.9914	107.733	-1.7073	3.39e-12	3.35e-10				comp121290_c2	32.9914	107.733	-1.7073	3.39e-12	3.35e-10				comp124544_c0	234.67	511.377	-1.1238	3.33e-23	9.69e-21
	comp121300_c0	30.8456	205.024	-2.7327	5.57e-36	1.43e-33				comp121300_c0	30.8456	205.024	-2.7327	5.57e-36	1.43e-33				comp124544_c1	59.3974	183.583	-1.628	1.55e-15	3.3e-13
	comp121319_c0	2.50341	43.7879	-4.1286	1.39e-11	1.33e-09				comp121319_c0	2.50341	43.7879	-4.1286	1.39e-11	1.33e-09				comp124575_c1	22.2482	61.3257	-1.4628	2.14e-05	0.0014903
	comp121319_c1	13.5005	42.6452	-1.6594	1.7e-05	0.00076172				comp121319_c1	13.5005	42.6452	-1.6594	1.7e-05	0.00076172				comp124610_c0	5.61077	37.9759	-2.7588	3.43e-07	3.3e-05
	comp121470_c11	8.58312	39.5531	-2.2042	8.86e-07	4.84e-05				comp121470_c11	8.58312	39.5531	-2.2042	8.86e-07	4.84e-05				comp124612_c0	32.3147	76.0028	-1.2339	3.59e-05	0.0023493
	comp121516_c0	1.56463	16.867	-3.4303	7.55e-05	0.0029391				comp121516_c0	1.56463	16.867	-3.4303	7.55e-05	0.0029391				comp124675_c0	23.6247	75.9314	-1.6844	1.46e-07	1.49e-05
	comp121561_c1	5.31975	47.4916	-3.1582	1.27e-10	1.12e-08				comp121561_c1	5.31975	47.4916	-3.1582	1.27e-10	1.12e-08				comp124711_c1	12.234	43.7988	-1.84	2.1e-05	0.001468
	comp121563_c0	721.403	1459	-1.0161	1.22e-72	6.43e-70				comp121563_c0	721.403	1459	-1.0161	1.22e-72	6.43e-70				comp124729_c0	1.43433	21.1367	-3.8813	9.77e-06	0.00073453
	comp121579_c3	15.3334	54.1452	-1.8202	2.81e-07	1.66e-05				comp121579_c3	15.3334	54.1452	-1.8202	2.81e-07	1.66e-05				comp124748_c6	36.4911	81.372	-1.157	5.01e-05	0.0031562
	comp121587_c0	7.46553	58.0135	-2.9581	4.83e-12	4.73e-10				comp121587_c0	7.46553	58.0135	-2.9581	4.83e-12	4.73e-10				comp124766_c0	3.12178	30.986	-3.3112	4.8e-07	4.5e-05
	comp121606_c4	1.1623	19.6543	-4.0798	6.35e-06	0.00030678				comp121606_c4	1.1623	19.6543	-4.0798	6.35e-06	0.00030678				comp124842_c0	24.6056	67.1311	-1.448	1.03e-05	0.00076802
	comp121614_c0	76.6598	332.268	-2.1158	4.79e-44	1.48e-41				comp121614_c0	76.6598	332.268	-2.1158	4.79e-44	1.48e-41				comp124865_c2	89.0552	195.783	-1.1365	5.75e-10	7.84e-08
	comp121668_c1	29.7727	66.335	-1.1558	2.59e-05	0.0011171				comp121668_c1	29.7727	66.335	-1.1558	2.59e-05	0.0011171				comp124875_c1	6.96073	67.4196	-3.2759	1.46e-13	2.73e-11
	comp121681_c1	3.35278	30.6698	-3.1934	2.09e-07	1.25e-05				comp121681_c1	3.35278	30.6698	-3.1934	2.09e-07	1.25e-05				comp124886_c2	2.28354	23.1057	-3.3389	1.28e-05	0.00094062
	comp121710_c0	46.6694	111.875	-1.2613	6.48e-09	4.66e-07				comp121710_c0	46.6694	111.875	-1.2613	6.48e-09	4.66e-07				comp124896_c10	36.0853	81.545	-1.1762	3.87e-05	0.0025048
	comp121780_c0	14.2605	47.1245	-1.7245	3.61e-06	0.00018067				comp121780_c0	14.2605	47.1245	-1.7245	3.61e-06	0.00018067				comp124898_c2	36.419	118.038	-1.6965	4.42e-11	6.67e-09
	comp121800_c1	17.1215	44.191	-1.3679	0.0001157	0.0043169				comp121800_c1	17.1215	44.191	-1.3679	0.0001157	0.0043169				comp124899_c0	47.3385	103.374	-1.1268	7.8e-06	0.00059681
	comp121810_c0	7.1079	32.4981	-2.1929	8.89e-06	0.00041943				comp121810_c0	7.1079	32.4981	-2.1929	8.89e-06	0.00041943				comp124901_c1	30.6618	287.286	-3.228	6.87e-52	4.04e-49
	comp121811_c0	17.1667	47.396	-1.4652	2.91e-05	0.0012406				comp121811_c0	17.1667	47.396	-1.4652	2.91e-05	0.0012406				comp124920_c0	27.3789	89.9553	-1.7161	6.61e-09	8.01e-07
	comp121836_c5	2.10108	47.8563	-4.5095	5.76e-13	5.99e-11				comp121836_c5	2.10108	47.8563	-4.5095	5.76e-13	5.99e-11				comp124943_c0	28.1349	210.14	-2.9009	7.74e-35	3.23e-32
	comp121845_c0	0.625853	13.8951	-4.4726	0.00010588	0.0039878				comp121845_c0	0.625853	13.8951	-4.4726	0.00010588	0.0039878				comp124955_c0	74.7963	252.912	-1.7576	4.36e-23	1.27e-20
	comp121849_c0	10.416	135.477	-3.7012	1.07e-30	2.39e-28				comp121849_c0	10.416	135.477	-3.7012	1.07e-30	2.39e-28				comp124955_c2	8.94349	36.3443	-2.0228	3.56e-05	0.0023306
	comp121901_c0	0.0447038	29.4983	-9.366	6.02e-07	3.39e-05				comp121901_c0	0.0447038	29.4983	-9.366	6.02e-07	3.39e-05				comp124981_c1	68.8476	146.31	-1.0875	2.44e-07	2.39e-05
	comp121902_c0	3.48689	21.7111	-2.6384	6.18e-05	0.002457				comp121902_c0	3.48689	21.7111	-2.6384	6.18e-05	0.002457				comp124981_c4	0	20.751	-5.3751	2.65e-06	0.00021877
	comp121921_c1	35.2735	216.228	-2.6159	2.44e-36	6.33e-34				comp121921_c1	35.2735	216.228	-2.6159	2.44e-36	6.33e-34				comp124990_c1	45.9408	134.658	-1.5514	4.5e-11	6.77e-09
	comp121936_c1	23.7824	67.5764	-1.5066	3.68e-07	2.14e-05				comp121936_c1	23.7824	67.5764	-1.5066	3.68e-07	2.14e-05				comp125032_c1	9.15442	55.522	-2.6005	2.4e-09	3.04e-07
	comp121947_c0	40.6616	95.3748	-1.2299	1.39e-07	8.55e-06				comp121947_c0	40.6616	95.3748	-1.2299	1.39e-07	8.55e-06				comp125055_c0	7.72009	158.397	-4.3588	5.19e-36	2.25e-33
	comp121960_c0	6.70288	27.4703	-2.035	9.13e-05	0.0034967				comp121960_c0	6.70288	27.4703	-2.035	9.13e-05	0.0034967				comp125102_c0	0.885912	615.85	-9.4412	5.85e-110	9.14e-107
	comp121963_c0	59.4256	314.741	-2.405	6.36e-48	2.21e-45				comp121963_c0	59.4256	314.741	-2.405	6.36e-48	2.21e-45				comp125136_c1	15.8123	59.6177	-1.9147	3.37e-07	3.25e-05
	comp121968_c0	12.4433	38.4401	-1.6272	5.53e-05	0.0022318				comp121968_c0	12.4433	38.4401	-1.6272	5.53e-05	0.0022318				comp125143_c4	0.126559	36.5208	-8.1728	4.99e-09	6.09e-07
	comp121996_c0	0.35763	14.711	-5.3623	4.51e-05	0.0018662				comp121996_c0	0.35763	14.711	-5.3623	4.51e-05	0.0018662				comp125197_c1	0	18.7834	-5.2314	8.29e-06	0.00063229
	comp122024_c0	39.7609	138.478	-1.8002	3.41e-16	4.36e-14				comp122024_c0	39.7609	138.478	-1.8002	3.41e-16	4.36e-14				comp125234_c1	57.3311	131.928	-1.2024	9.8e-08	1.03e-05
	comp122030_c0	0.759964	15.4871	-4.349	4.72e-05	0.0019389				comp122030_c0	0.759964	15.4871	-4.349	4.72e-05	0.0019389				comp125243_c0	0.210931	21.5294	-6.6734	2.04e-06	0.00017312
	comp122036_c0	69.7379	220.851	-1.6631	1.11e-22	1.97e-20				comp122036_c0	69.7379	220.851	-1.6631	1.11e-22	1.97e-20				comp125245_c0	3.54365	40.3894	-3.5107	3.86e-09	4.8e-07
	comp122043_c1	5.49856	29.1619	-2.407	9.48e-06	0.00044367				comp122043_c1	5.49856	29.1619	-2.407	9.48e-06	0.00044367				comp125263_c0	35.6052	211.41	-2.5699	6.01e-31	2.24e-28
	comp122044_c0	1.02819	73.0595	-6.1509	1.2e-19	1.85e-17				comp122044_c0	1.02819	73.0595	-6.1509	1.2e-19	1.85e-17				comp125298_c0	17.9351	81.6091	-2.1859	7.16e-11	1.06e-08
	comp122059_c0	6.03501	26.5566	-2.1376	7.55e-05	0.0029391				comp122059_c0	6.03501	26.5566	-2.1376	7.55e-05	0.0029391				comp125306_c0	9.70284	93.2657	-3.2649	3.97e-18	9.56e-16
	comp122164_c4	27.3046	66.8538	-1.2919	5.1e-06	0.00025052				comp122164_c4	27.3046	66.8538	-1.2919	5.1e-06	0.00025052				comp125322_c0	39.9107	143.972	-1.8509	9.61e-15	1.94e-12
	comp122178_c0	48.8885	243.422	-2.3159	4.92e-36	1.26e-33				comp122178_c0	48.8885	243.422	-2.3159	4.92e-36	1.26e-33				comp125340_c2	85.801	612.824	-2.8364	5.85e-96	6.93e-93
	comp122180_c0	1.07289	15.5863	-3.8607	7.55e-05	0.0029391				comp122180_c0	1.07289	15.5863	-3.8607	7.55e-05	0.0029391				comp125363_c4	0.506235	20.7445	-5.3568	2.67e-06	0.0002204
	comp122201_c1	0.402334	39.8113	-6.6286	3.33e-11	3.09e-09				comp122201_c1	0.402334	39.8113	-6.6286	3.33e-11	3.09e-09				comp125363_c5	0.801539	34.9954	-5.4482	1.03e-09	1.37e-07
	comp122211_c7	4.7386	28.1559	-2.5709	6.7e-06	0.00032175				comp122211_c7	4.7386	28.1559	-2.5709	6.7e-06	0.00032175				comp125451_c0	57.6264	131.575	-1.1911	1.28e-07	1.31e-05
	comp122235_c0	10.7736	51.3721	-2.2535	1.42e-08	9.81e-07				comp122235_c0	10.7736	51.3721	-2.2535	1.42e-08	9.81e-07				comp125546_c0	9.07005	97.4032	-3.4248	1.37e-19	3.56e-17
	comp122261_c0	0.447038	22.9457	-5.6817	3.38e-07	1.97e-05				comp122261_c0	0.447038	22.9457	-5.6817	3.38e-07	1.97e-05				comp125554_c0	2.69992	29.635	-3.4563	5.34e-07	4.96e-05
	comp122270_c0	36.7121	85.2209	-1.215	7.96e-07	4.38e-05				comp122270_c0	36.7121	85.2209	-1.215	7.96e-07	4.38e-05				comp125575_c0	30.7538	94.6576	-1.622	1.14e-08	1.35e-06
	comp122282_c0	5.00682	25.0935	-2.3253	5.51e-05	0.0022282				comp122282_c0	5.00682	25.0935	-2.3253	5.51e-05	0.0022282				comp125652_c1	110.237	249.206	-1.1767	6.15e-13	1.11e-10
	comp122300_c0	0.0447038	33.3067	-9.5412	1.61e-07	9.81e-06				comp122300_c0	0.0447038	33.3067	-9.5412	1.61e-07	9.81e-06				comp125680_c0	4.34519	63.713	-3.8741	1.68e-14	3.31e-12
	comp122308_c0	29.1978	65.642	-1.1688	2.47e-05	0.00107				comp122308_c0	29.1978	65.642	-1.1688	2.47e-05	0.00107				comp125708_c2	364.537	1305.58	-1.8406	1.96e-119	3.35e-116
	comp122309_c0	3.26337	36.9774	-3.5022	3.53e-09	2.62e-07				comp122309_c0	3.26337	36.9774	-3.5022	3.53e-09	2.62e-07				comp125708_c4	15.2714	104.09	-2.7689	2.73e-17	6.35e-15
	comp122344_c0	0.625853	23.4023	-5.2247	2.78e-07	1.65e-05				comp122344_c0	0.625853	23.4023	-5.2247	2.78e-07	1.65e-05				comp125717_c0	13.8384	47.8601	-1.7901	1.29e-05	0.00094639
	comp122395_c0	55.2521	148.945	-1.4307	3.01e-13	3.17e-11				comp122395_c0	55.2521	148.945	-1.4307	3.01e-13	3.17e-11				comp125740_c0	18.8117	68.7275	-1.8693	7.15e-08	7.67e-06
	comp122406_c0	7.9604	39.1257	-2.2972	5.67e-07	3.21e-05				comp122406_c0	7.9604	39.1257	-2.2972	5.67e-07	3.21e-05				comp125753_c0	3.9132	65.8498	-4.0728	2.25e-15	4.75e-13
	comp122421_c2	22.039	138.902	-2.6559	2.82e-24	5.26e-22				comp122421_c2	22.039	138.902	-2.6559	2.82e-24	5.26e-22				comp125755_c1	193.767	605.972	-1.6449	2.89e-48	1.65e-45
	comp122421_c3	17.7921	91.5066	-2.3626	8e-15	9.39e-13				comp122421_c3	17.7921	91.5066	-2.3626	8e-15	9.39e-13				comp125757_c0	4.51393	28.1097	-2.6386	1.86e-05	0.0013134
	comp122421_c6	4.38097	82.6005	-4.2368	9.46e-21	1.54e-18				comp122421_c6	4.38097	82.6005	-4.2368	9.46e-21	1.54e-18				comp125779_c4	91.4814	433.828	-2.2456	9.52e-53	5.78e-50
	comp122449_c2	0	13.8951	-4.7965	8.75e-05	0.003368				comp122449_c2	0	13.8951	-4.7965	8.75e-05	0.003368				comp125849_c4	10.903	40.8924	-1.9071	2.51e-05	0.0017207
	comp122475_c1	0.538233	26.3436	-5.6131	4.61e-08	3.04e-06				comp122475_c1	0.538233	26.3436	-5.6131	4.61e-08	3.04e-06				comp125859_c0	61.1131	141.598	-1.2122	2.71e-08	3.06e-06
	comp122563_c0	0	24.6364	-5.6227	1.25e-07	7.78e-06				comp122563_c0	0	24.6364	-5.6227	1.25e-07	7.78e-06				comp125901_c0	38.9751	291.14	-2.9011	1.34e-47	7.37e-45
	comp122565_c0	132.962	266.047	-1.0007	2.72e-14	3.1e-12				comp122565_c0	132.962	266.047	-1.0007	2.72e-14	3.1e-12				comp125937_c0	15.9464	432.759	-4.7623	5.96e-99	7.41e-96
	comp122571_c4	32.8573	84.7067	-1.3663	9.66e-08	6.12e-06				comp122571_c4	32.8573	84.7067	-1.3663	9.66e-08	6.12e-06				comp125938_c7	25.7657	181.264	-2.8146	2.12e-29	7.58e-27
	comp122608_c0	44.3917	125.423	-1.4984	5.12e-12	4.99e-10				comp122608_c0	44.3917	125.423	-1.4984	5.12e-12	4.99e-10				comp125969_c0	6.11701	31.0736	-2.3448	2.65e-05	0.0018082
	comp122623_c0	37.5842	88.0836	-1.2287	4.24e-07	2.44e-05				comp122623_c0	37.5842	88.0836	-1.2287	4.24e-07	2.44e-05				comp125983_c2	24.0462	97.1853	-2.0149	1.55e-11	2.47e-09
	comp122645_c0	20.6299	49.7308	-1.2694	0.00010169	0.0038582				comp122645_c0	20.6299	49.7308	-1.2694	0.00010169	0.0038582				comp125995_c0	1.81485	47.9834	-4.7246	2.22e-12	3.76e-10
	comp122649_c0	15.4675	57.9536	-1.9057	4.63e-08	3.05e-06				comp122649_c0	15.4675	57.9536	-1.9057	4.63e-08	3.05e-06				comp126025_c0	3.88114	26.7586	-2.7855	1.7e-05	0.0012081
	comp122662_c0	5.9009	28.2473	-2.2591	2.54e-05	0.0010956				comp122662_c0	5.9009	28.2473	-2.2591	2.54e-05	0.0010956				comp126056_c2	8.69375	55.0849	-2.6636	1.7e-09	2.2e-07
	comp122673_c0	3.17397	100.328	-4.9823	3.23e-26	6.42e-24				comp122673_c0	3.17397	100.328	-4.9823	3.23e-26	6.42e-24				comp126061_c0	8.35288	170.596	-4.3522	1.27e-38	5.84e-36
	comp122684_c1	0.0894075	28.613	-8.3221	1.59e-07	9.67e-06				comp122684_c1	0.0894075	28.613	-8.3221	1.59e-07	9.67e-06				comp126064_c0	139.685	331.282	-1.2459	3.42e-18	8.26e-16
	comp122702_c1	46.8317	99.5493	-1.0879	7.85e-07	4.33e-05				comp122702_c1	46.8317	99.5493	-1.0879	7.85e-07	4.33e-05				comp126078_c0	2.19369	50.2474	-4.5176	1.1e-12	1.93e-10
	comp122724_c0	10.863	304.648	-4.8096	2.03e-75	1.13e-72				comp122724_c0	10.863	304.648	-4.8096	2.03e-75	1.13e-72				comp126089_c9	128.355	337.175	-1.3934	8.4e-22	2.36e-19
	comp122746_c0	52.3718	109.393	-1.0627	3.53e-07	2.06e-05				comp122746_c0	52.3718	109.393	-1.0627	3.53e-07	2.06e-05				comp126110_c2	10.5044	58.0061	-2.4652	3.32e-09	4.15e-07
	comp122769_c1	2.90574	63.305	-4.4453	1.4e-16	1.83e-14				comp122769_c1	2.90574	63.305	-4.4453	1.4e-16	1.83e-14				comp126111_c0	45.5662	199.391	-2.1296	1.28e-23	3.76e-21
	comp122801_c0	0.134111	103.648	-9.5941	3.31e-20	5.28e-18				comp122801_c0	0.134111	103.648	-9.5941	3.31e-20	5.28e-18				comp126149_c3	10.9528	43.1036	-1.9765	9.3e-06	0.00070276
	comp122821_c0	3.26337	21.0255	-2.6877	6.95e-05	0.0027286				comp122821_c0	3.26337	21.0255	-2.6877	6.95e-05	0.0027286				comp126183_c0	32.4003	111.543	-1.7835	3.13e-11	4.81e-09
	comp122821_c1	0.178815	14.9034	-6.381	4.5e-05	0.0018644				comp122821_c1	0.178815	14.9034	-6.381	4.5e-05	0.0018644				comp126218_c0	0.0451393	36.9723	-9.6778	7.82e-08	8.3e-06
	comp122822_c5	9.11912	33.0804	-1.859	4.76e-05	0.001955				comp122822_c5	9.11912	33.0804	-1.859	4.76e-05	0.001955				comp126218_c7	49.7376	399.202	-3.0047	7.59e-67	5.87e-64
	comp122857_c0	0.178815	450.896	-11.3	2.55e-63	1.21e-60				comp122857_c0	0.178815	450.896	-11.3	2.55e-63	1.21e-60				comp126257_c2	95.1174	235.874	-1.3102	2.13e-14	4.15e-12
	comp122874_c0	44.4717	97.7754	-1.1366	4.47e-07	2.56e-05				comp122874_c0	44.4717	97.7754	-1.1366	4.47e-07	2.56e-05				comp126297_c5	74.9376	166.13	-1.1485	8.46e-09	1.02e-06
	comp122940_c1	7.51023	36.9779	-2.2997	1.14e-06	6.13e-05				comp122940_c1	7.51023	36.9779	-2.2997	1.14e-06	6.13e-05				comp126330_c1	10.25	49.0725	-2.2593	2.47e-07	2.41e-05
	comp122941_c3	10.6851	60.3587	-2.498	8.21e-11	7.36e-09				comp122941_c3	10.6851	60.3587	-2.498	8.21e-11	7.36e-09				comp126337_c0	74.8047	155.795	-1.0584	1.93e-07	1.93e-05
	comp122952_c0	1.07289	38.2527	-5.156	5.3e-11	4.85e-09				comp122952_c0	1.07289	38.2527	-5.156	5.3e-11	4.85e-09				comp126348_c2	9.87159	44.3723	-2.1683	1.75e-06	0.00015012
	comp122954_c0	3.44219	158.834	-5.528	4.67e-41	1.34e-38				comp122954_c0	3.44219	158.834	-5.528	4.67e-41	1.34e-38				comp126365_c0	79.5604	166.057	-1.0616	7.12e-08	7.66e-06
	comp122965_c1	0.983483	19.5629	-4.3141	4.99e-06	0.00024541				comp122965_c1	0.983483	19.5629	-4.3141	4.99e-06	0.00024541				comp126395_c0	24.1727	61.0882	-1.3375	7.69e-05	0.0046563
	comp122993_c0	0.35763	13.3631	-5.2236	0.00010345	0.0039103				comp122993_c0	0.35763	13.3631	-5.2236	0.00010345	0.0039103				comp126396_c1	2.47887	24.0283	-3.277	1.02e-05	0.00076372
	comp123003_c0	1.92226	20.0199	-3.3806	1.8e-05	0.00079729				comp123003_c0	1.92226	20.0199	-3.3806	1.8e-05	0.00079729				comp126405_c0	6.58106	38.4096	-2.5451	9.43e-07	8.47e-05
	comp123032_c1	27.2693	82.3843	-1.5951	5.63e-09	4.08e-07				comp123032_c1	27.2693	82.3843	-1.5951	5.63e-09	4.08e-07				comp126414_c0	14.302	46.8146	-1.7107	2.98e-05	0.0019983
	comp123033_c2	59.6013	142.377	-1.2563	6.6e-11	5.97e-09				comp123033_c2	59.6013	142.377	-1.2563	6.6e-11	5.97e-09				comp126424_c1	21.8525	126.962	-2.5385	5.51e-19	1.38e-16
	comp123051_c0	32.4572	161.668	-2.3164	1.7e-24	3.18e-22				comp123051_c0	32.4572	161.668	-2.3164	1.7e-24	3.18e-22				comp126462_c1	11.3477	98.9848	-3.1248	1.88e-18	4.6e-16
	comp123053_c0	1.78815	31.0355	-4.1174	1.3e-08	9.03e-07				comp123053_c0	1.78815	31.0355	-4.1174	1.3e-08	9.03e-07				comp126482_c2	240.511	1313.56	-2.4493	4.19e-173	1.14e-169
	comp123069_c6	10.4567	47.3988	-2.1804	8.89e-08	5.66e-06				comp123069_c6	10.4567	47.3988	-2.1804	8.89e-08	5.66e-06				comp126485_c0	5.5264	50.8523	-3.2019	2.11e-10	2.99e-08
	comp123100_c1	5.31975	34.5092	-2.6976	3.3e-07	1.93e-05				comp123100_c1	5.31975	34.5092	-2.6976	3.3e-07	1.93e-05				comp126501_c0	0.843725	28.5054	-5.0783	4.43e-08	4.9e-06
	comp123102_c0	0.0447038	322.817	-12.818	3.51e-35	8.81e-33				comp123102_c0	0.0447038	322.817	-12.818	3.51e-35	8.81e-33				comp126516_c0	96.9462	1426.72	-3.8794	4.81e-289	2.08e-285
	comp123108_c0	4.38097	25.9157	-2.5645	1.6e-05	0.00071494				comp123108_c0	4.38097	25.9157	-2.5645	1.6e-05	0.00071494				comp126521_c0	43.7543	115.527	-1.4007	1.71e-08	1.99e-06
	comp123110_c0	195	1404.02	-2.848	6.03e-245	1.35e-241				comp123110_c0	195	1404.02	-2.848	6.03e-245	1.35e-241				comp126541_c0	45.1764	176.862	-1.969	3.35e-19	8.5e-17
	comp123127_c1	0.268223	18.6487	-6.1195	4.56e-06	0.00022586				comp123127_c1	0.268223	18.6487	-6.1195	4.56e-06	0.00022586				comp126542_c2	9.16033	88.918	-3.279	2.05e-17	4.77e-15
	comp123141_c0	10.4607	38.4401	-1.8776	1.03e-05	0.00047868				comp123141_c0	10.4607	38.4401	-1.8776	1.03e-05	0.00047868				comp126543_c0	0.210931	24.6232	-6.8671	4.32e-07	4.09e-05
	comp123157_c0	9.92379	48.1479	-2.2785	3.31e-08	2.22e-06				comp123157_c0	9.92379	48.1479	-2.2785	3.31e-08	2.22e-06				comp126544_c0	3.88114	38.5686	-3.3129	1.94e-08	2.23e-06
	comp123196_c0	0.0894075	13.9408	-7.2847	0.00012185	0.0045204				comp123196_c0	0.0894075	13.9408	-7.2847	0.00012185	0.0045204				comp126547_c0	69.6099	141.87	-1.0272	1.29e-06	0.00011313
	comp123203_c0	12.2882	282.435	-4.5226	1.08e-68	5.45e-66				comp123203_c0	12.2882	282.435	-4.5226	1.08e-68	5.45e-66				comp126611_c0	143.253	1449.12	-3.3385	1.11e-261	4.3e-258
	comp123213_c3	15.4228	90.0165	-2.5451	1.14e-15	1.42e-13				comp123213_c3	15.4228	90.0165	-2.5451	1.14e-15	1.42e-13				comp126620_c0	53.2813	668.632	-3.6495	8.68e-131	1.59e-127
	comp123216_c0	42.9156	92.0094	-1.1003	1.7e-06	8.88e-05				comp123216_c0	42.9156	92.0094	-1.1003	1.7e-06	8.88e-05				comp126637_c0	80.1354	1102.26	-3.7819	6.5e-220	2.17e-216
	comp123218_c0	60.0371	185.299	-1.6259	8.87e-19	1.31e-16				comp123218_c0	60.0371	185.299	-1.6259	8.87e-19	1.31e-16				comp126676_c0	140.679	302.19	-1.1031	5.97e-14	1.14e-11
	comp123231_c2	19.0885	50.0558	-1.3908	3.34e-05	0.0014101				comp123231_c2	19.0885	50.0558	-1.3908	3.34e-05	0.0014101				comp126680_c0	56.0668	138.388	-1.3035	5.55e-09	6.76e-07
	comp123233_c0	8.9412	50.1714	-2.4883	3.39e-09	2.53e-07				comp123233_c0	8.9412	50.1714	-2.4883	3.39e-09	2.53e-07				comp126686_c0	72.1385	148.089	-1.0376	6.04e-07	5.58e-05
	comp123236_c0	4.65053	37.8916	-3.0264	1.69e-08	1.16e-06				comp123236_c0	4.65053	37.8916	-3.0264	1.69e-08	1.16e-06				comp126722_c0	40.7098	88.5119	-1.1205	3.83e-05	0.0024879
	comp123269_c1	3.5763	21.2559	-2.5713	9.12e-05	0.0034956				comp123269_c1	3.5763	21.2559	-2.5713	9.12e-05	0.0034956				comp126772_c0	39.1446	1179.49	-4.9132	4.84e-269	1.97e-265
	comp123279_c0	11.3995	40.7351	-1.8373	7.44e-06	0.00035561				comp123279_c0	11.3995	40.7351	-1.8373	7.44e-06	0.00035561				comp126775_c0	14.8061	158.763	-3.4226	6.76e-31	2.51e-28
	comp123286_c0	2.05593	17.4146	-3.0824	0.00011592	0.0043227				comp123286_c0	2.05593	17.4146	-3.0824	0.00011592	0.0043227				comp126856_c0	166.228	354.033	-1.0907	8.23e-16	1.79e-13
	comp123298_c0	0.223519	257.382	-10.169	5.44e-44	1.67e-41				comp123298_c0	0.223519	257.382	-10.169	5.44e-44	1.67e-41				comp126865_c0	4.51393	126.936	-4.8136	2.18e-30	8.02e-28
	comp123299_c1	6.75027	49.441	-2.8727	3.06e-10	2.59e-08				comp123299_c1	6.75027	49.441	-2.8727	3.06e-10	2.59e-08				comp127037_c0	35.9005	113.049	-1.6549	2.41e-10	3.39e-08
	comp123304_c0	10.4607	37.2064	-1.8306	1.93e-05	0.00085378				comp123304_c0	10.4607	37.2064	-1.8306	1.93e-05	0.00085378				comp127094_c0	298.394	629.211	-1.0763	2.57e-26	8.32e-24
	comp123328_c3	7.01849	49.4072	-2.8155	4.51e-10	3.74e-08				comp123328_c3	7.01849	49.4072	-2.8155	4.51e-10	3.74e-08				comp127241_c0	20.7451	286.875	-3.7896	9.85e-59	6.95e-56
	comp123331_c0	8.04668	34.8749	-2.1157	6.5e-06	0.0003136				comp123331_c0	8.04668	34.8749	-2.1157	6.5e-06	0.0003136				comp127477_c0	2.02494	29.8529	-3.8819	1.47e-07	1.5e-05
	comp123337_c0	27.8813	61.7967	-1.1482	5.31e-05	0.0021545				comp123337_c0	27.8813	61.7967	-1.1482	5.31e-05	0.0021545				comp127560_c0	0.210931	19.9165	-6.561	4.68e-06	0.00037194
	comp123364_c0	0	40.3136	-6.3332	1.86e-11	1.76e-09				comp123364_c0	0	40.3136	-6.3332	1.86e-11	1.76e-09				comp127577_c0	8.3107	35.5184	-2.0955	2.87e-05	0.001937
	comp123370_c1	6.48204	51.0554	-2.9775	7.94e-11	7.13e-09				comp123370_c1	6.48204	51.0554	-2.9775	7.94e-11	7.13e-09				comp127631_c0	6.03264	285.327	-5.5637	3.38e-68	2.7e-65
	comp123375_c0	4.82801	29.9435	-2.6327	2.61e-06	0.00013341				comp123375_c0	4.82801	29.9435	-2.6327	2.61e-06	0.00013341				comp127632_c0	21.3889	70.6058	-1.7229	2.55e-07	2.49e-05
	comp123452_c0	41.6809	133.055	-1.6746	2.16e-14	2.47e-12				comp123452_c0	41.6809	133.055	-1.6746	2.16e-14	2.47e-12				comp127659_c0	1.05466	148.131	-7.134	9.12e-35	3.78e-32
	comp123527_c4	0.536445	18.5527	-5.1121	4.96e-06	0.00024386				comp123527_c4	0.536445	18.5527	-5.1121	4.96e-06	0.00024386				comp127803_c0	23.1181	85.2455	-1.8826	1.64e-09	2.13e-07
	comp123532_c0	30.8474	142.562	-2.2084	9.44e-21	1.54e-18				comp123532_c0	30.8474	142.562	-2.2084	9.44e-21	1.54e-18				comp127903_c0	7.3826	78.7885	-3.4158	4.12e-16	9.14e-14
	comp123533_c1	95.0058	234.504	-1.3035	8.34e-18	1.17e-15				comp123533_c1	95.0058	234.504	-1.3035	8.34e-18	1.17e-15				comp127979_c0	19.1948	78.1283	-2.0251	1.31e-09	1.71e-07
	comp123534_c3	2.54811	21.989	-3.1093	1.38e-05	0.00062324				comp123534_c3	2.54811	21.989	-3.1093	1.38e-05	0.00062324				comp128019_c0	1.81401	39.0049	-4.4264	4.35e-10	5.97e-08
	comp123554_c0	622.076	1568.7	-1.3344	4.7e-113	4.17e-110				comp123554_c0	622.076	1568.7	-1.3344	4.7e-113	4.17e-110				comp128071_c0	20.7556	106.817	-2.3636	4.97e-15	1.03e-12
	comp123561_c0	14.708	40.5883	-1.4645	0.00011007	0.004128				comp123561_c0	14.708	40.5883	-1.4645	0.00011007	0.004128				comp128172_c0	1.60308	51.3818	-5.0023	2.25e-13	4.16e-11
	comp123593_c3	20.6983	70.1155	-1.7602	1.04e-08	7.31e-07				comp123593_c3	20.6983	70.1155	-1.7602	1.04e-08	7.31e-07				comp128214_c0	36.4502	117.756	-1.6918	5.09e-11	7.6e-09
	comp123619_c0	4.51508	43.6508	-3.2732	3.98e-10	3.33e-08				comp123619_c0	4.51508	43.6508	-3.2732	3.98e-10	3.33e-08				comp128248_c0	3.33272	128.652	-5.2706	1.72e-31	6.53e-29
	comp123620_c3	35.8971	88.761	-1.3061	1.19e-07	7.43e-06				comp123620_c3	35.8971	88.761	-1.3061	1.19e-07	7.43e-06				comp128272_c0	7.76227	162.251	-4.3856	5.92e-37	2.6e-34
	comp123633_c0	0.0447038	16.9987	-8.5708	6.77e-05	0.0026713				comp123633_c0	0.0447038	16.9987	-8.5708	6.77e-05	0.0026713				comp128273_c0	13.7105	58.0689	-2.0825	9.95e-08	1.04e-05
	comp123654_c1	4.02334	134.68	-5.065	9.81e-35	2.44e-32				comp123654_c1	4.02334	134.68	-5.065	9.81e-35	2.44e-32				comp128519_c0	27.5067	123.508	-2.1668	1.55e-15	3.3e-13
	comp123709_c0	101.968	212.608	-1.0601	1.36e-12	1.39e-10				comp123709_c0	101.968	212.608	-1.0601	1.36e-12	1.39e-10				comp128841_c0	13.5418	43.4758	-1.6828	7.03e-05	0.0043025
	comp123729_c2	11.0865	167.324	-3.9158	8.97e-39	2.46e-36				comp123729_c2	11.0865	167.324	-3.9158	8.97e-39	2.46e-36				comp129220_c0	12.6137	45.8471	-1.8618	1.14e-05	0.00085095
	comp123759_c0	4.64919	34.9206	-2.909	1.03e-07	6.47e-06				comp123759_c0	4.64919	34.9206	-2.909	1.03e-07	6.47e-06				comp129600_c0	3.62802	33.9931	-3.228	1.85e-07	1.85e-05
	comp123777_c3	3.30808	71.6485	-4.4369	1.51e-18	2.22e-16				comp123777_c3	3.30808	71.6485	-4.4369	1.51e-18	2.22e-16				comp129718_c0	10.4622	82.0113	-2.9706	7.01e-15	1.43e-12
	comp123793_c0	16.0934	42.5725	-1.4035	0.00011827	0.0043945				comp123793_c0	16.0934	42.5725	-1.4035	0.00011827	0.0043945				comp129902_c0	26.1133	65.523	-1.3272	4.71e-05	0.0029804
	comp123804_c0	20.2955	48.9528	-1.2702	0.00011445	0.0042744				comp123804_c0	20.2955	48.9528	-1.2702	0.00011445	0.0042744				comp131356_c0	12.9512	57.919	-2.161	5.03e-08	5.53e-06
	comp123809_c5	2.19048	44.2459	-4.3362	6.27e-12	6.1e-10				comp123809_c5	2.19048	44.2459	-4.3362	6.27e-12	6.1e-10				comp132005_c0	11.095	40.8353	-1.8799	3.06e-05	0.0020371
	comp123823_c0	0.312926	69.3384	-7.7917	5.07e-17	6.89e-15				comp123823_c0	0.312926	69.3384	-7.7917	5.07e-17	6.89e-15				comp132960_c0	10.2513	38.2762	-1.9006	4.76e-05	0.003007
	comp123830_c0	1.38582	119.658	-6.432	7.45e-31	1.67e-28				comp123830_c0	1.38582	119.658	-6.432	7.45e-31	1.67e-28				comp133316_c0	0.168745	14.9482	-6.469	7.08e-05	0.004325
	comp123845_c1	20.0921	57.3187	-1.5124	2.67e-06	0.00013622				comp123845_c1	20.0921	57.3187	-1.5124	2.67e-06	0.00013622				comp133905_c0	0.970284	43.5809	-5.4891	9.39e-12	1.53e-09
	comp123850_c0	19.802	62.6656	-1.662	1.8e-07	1.09e-05				comp123850_c0	19.802	62.6656	-1.662	1.8e-07	1.09e-05				comp134536_c0	3.32554	22.7928	-2.7769	7.38e-05	0.0044858
	comp123856_c1	29.6484	62.0115	-1.0646	0.00012351	0.0045725				comp123856_c1	29.6484	62.0115	-1.0646	0.00012351	0.0045725				comp135482_c0	3.75458	27.0637	-2.8496	1.2e-05	0.0008831
	comp123881_c3	0.983483	25.0021	-4.668	1.6e-07	9.76e-06				comp123881_c3	0.983483	25.0021	-4.668	1.6e-07	9.76e-06				comp136344_c0	3.3749	44.2346	-3.7123	3.01e-10	4.21e-08
	comp123933_c0	12.0253	36.9034	-1.6177	8.29e-05	0.0032058				comp123933_c0	12.0253	36.9034	-1.6177	8.29e-05	0.0032058				comp136393_c0	3.0796	28.3276	-3.2014	2.12e-06	0.00017881
	comp123935_c0	1.25171	238.225	-7.5723	1.57e-55	6.6e-53				comp123935_c0	1.25171	238.225	-7.5723	1.57e-55	6.6e-53				comp139484_c0	0.379676	21.7033	-5.837	1.46e-06	0.00012739
	comp123937_c1	16.1381	50.964	-1.659	2.59e-06	0.00013286				comp123937_c1	16.1381	50.964	-1.659	2.59e-06	0.00013286				comp46083_c0	8.85912	44.9027	-2.3416	4.51e-07	4.26e-05
	comp123944_c0	12.9507	6695.02	-9.0139	0	0				comp123944_c0	12.9507	6695.02	-9.0139	0	0				comp46145_c0	7.55134	37.1309	-2.2978	5.73e-06	0.00044871
	comp123944_c1	77.3017	15573.7	-7.6544	0	0				comp123944_c1	77.3017	15573.7	-7.6544	0	0				comp46207_c0	0.464049	16.3428	-5.1382	3.33e-05	0.0021881
	comp123971_c0	5.63267	26.318	-2.2242	5.58e-05	0.0022479				comp123971_c0	5.63267	26.318	-2.2242	5.58e-05	0.0022479				comp46303_c0	3.3749	27.7174	-3.0379	4.75e-06	0.00037672
	comp124003_c3	13.9476	51.9275	-1.8965	2.5e-07	1.49e-05				comp124003_c3	13.9476	51.9275	-1.8965	2.5e-07	1.49e-05				comp47151_c0	4.34519	27.8046	-2.6778	1.77e-05	0.001253
	comp124046_c2	22.5043	77.8382	-1.7903	1.09e-09	8.66e-08				comp124046_c2	22.5043	77.8382	-1.7903	1.09e-09	8.66e-08				comp47337_c0	6.70762	64.5433	-3.2664	5.13e-13	9.29e-11
	comp124047_c0	2.63752	32.4158	-3.6194	2.24e-08	1.53e-06				comp124047_c0	2.63752	32.4158	-3.6194	2.24e-08	1.53e-06				comp47554_c0	6.79199	82.9052	-3.6096	1.44e-17	3.38e-15
	comp124070_c0	14.3946	87.302	-2.6005	1.52e-15	1.87e-13				comp124070_c0	14.3946	87.302	-2.6005	1.52e-15	1.87e-13				comp47612_c1	18.0557	89.8114	-2.3144	1.38e-12	2.39e-10
	comp124084_c0	4.47038	27.6074	-2.6266	6.57e-06	0.00031621				comp124084_c0	4.47038	27.6074	-2.6266	6.57e-06	0.00031621				comp47647_c0	2.32024	77.1081	-5.0545	2.34e-19	6.02e-17
	comp124092_c0	13.1429	102.8	-2.9675	3.2e-20	5.11e-18				comp124092_c0	13.1429	102.8	-2.9675	3.2e-20	5.11e-18				comp47657_c0	36.4072	102.952	-1.4997	1.99e-08	2.29e-06
	comp124097_c0	2.77163	27.7445	-3.3234	5.27e-07	2.99e-05				comp124097_c0	2.77163	27.7445	-3.3234	5.27e-07	2.99e-05				comp47685_c1	59.7358	122.728	-1.0388	5.44e-06	0.00042808
	comp124107_c0	2.63752	22.1225	-3.0683	1.45e-05	0.00065291				comp124107_c0	2.63752	22.1225	-3.0683	1.45e-05	0.00065291				comp47691_c0	5.56859	29.5905	-2.4098	3.07e-05	0.0020406
	comp124118_c0	6.07971	33.5951	-2.4662	1.47e-06	7.76e-05				comp124118_c0	6.07971	33.5951	-2.4662	1.47e-06	7.76e-05				comp47736_c0	29.1085	373.922	-3.6832	1.75e-74	1.55e-71
	comp124124_c0	13.9923	44.0608	-1.6549	1.28e-05	0.00058136				comp124124_c0	13.9923	44.0608	-1.6549	1.28e-05	0.00058136				comp47781_c0	4.303	88.8178	-4.3674	6.2e-21	1.68e-18
	comp124129_c0	3.21822	38.4488	-3.5786	1.3e-09	1.02e-07				comp124129_c0	3.21822	38.4488	-3.5786	1.3e-09	1.02e-07				comp47797_c0	115.11	931.282	-3.0162	5.68e-154	1.3e-150
	comp124132_c1	4.06849	40.0275	-3.2984	1.88e-09	1.45e-07				comp124132_c1	4.06849	40.0275	-3.2984	1.88e-09	1.45e-07				comp47865_c0	98.7581	314.39	-1.6706	2.07e-26	6.74e-24
	comp124134_c0	44.8379	197.048	-2.1358	4.41e-27	8.99e-25				comp124134_c0	44.8379	197.048	-2.1358	4.41e-27	8.99e-25				comp47871_c0	12.1918	148.18	-3.6034	4.23e-30	1.54e-27
	comp124138_c2	2.19048	25.0021	-3.5127	1.17e-06	6.27e-05				comp124138_c2	2.19048	25.0021	-3.5127	1.17e-06	6.27e-05				comp47875_c0	324.166	760.231	-1.2297	7.6e-39	3.53e-36
	comp124147_c8	33.3754	103.259	-1.6294	3.73e-11	3.45e-09				comp124147_c8	33.3754	103.259	-1.6294	3.73e-11	3.45e-09				comp47956_c0	46.8985	216.712	-2.2082	1.14e-26	3.76e-24
	comp124154_c1	150.387	336.595	-1.1623	1.84e-21	3.08e-19				comp124154_c1	150.387	336.595	-1.1623	1.84e-21	3.08e-19				comp47990_c0	3.83895	36.9134	-3.2654	4.74e-08	5.22e-06
	comp124173_c1	5.63267	53.5693	-3.2495	4.88e-12	4.76e-10				comp124173_c1	5.63267	53.5693	-3.2495	4.88e-12	4.76e-10				comp47999_c0	54.5047	160.124	-1.5547	6.29e-13	1.13e-10
	comp124185_c1	40.1788	82.3573	-1.0355	1.44e-05	0.00064709				comp124185_c1	40.1788	82.3573	-1.0355	1.44e-05	0.00064709				comp48009_c0	2.02494	57.3899	-4.8248	1.3e-14	2.6e-12
	comp124199_c0	9.79012	163.203	-4.0592	1.37e-38	3.75e-36				comp124199_c0	9.79012	163.203	-4.0592	1.37e-38	3.75e-36				comp48361_c0	3.50146	34.516	-3.3012	1.12e-07	1.16e-05
	comp124222_c0	1.8713	55.8574	-4.8996	3.07e-15	3.72e-13				comp124222_c0	1.8713	55.8574	-4.8996	3.07e-15	3.72e-13				comp48508_c0	9.92601	49.595	-2.3209	1.33e-07	1.36e-05
	comp124224_c2	4.8736	40.4622	-3.0535	4.86e-09	3.55e-07				comp124224_c2	4.8736	40.4622	-3.0535	4.86e-09	3.55e-07				comp50309_c0	26.4934	144.471	-2.4471	1.48e-20	3.93e-18
	comp124230_c0	56.6844	135.204	-1.2541	2.08e-10	1.78e-08				comp124230_c0	56.6844	135.204	-1.2541	2.08e-10	1.78e-08				comp51194_c0	28.0539	95.2277	-1.7632	1.16e-09	1.53e-07
	comp124250_c0	41.351	152.327	-1.8812	1.49e-18	2.19e-16				comp124250_c0	41.351	152.327	-1.8812	1.49e-18	2.19e-16				comp51992_c0	26.0289	69.511	-1.4171	1.01e-05	0.0007593
	comp124252_c1	30.8013	78.3337	-1.3466	3.81e-07	2.2e-05				comp124252_c1	30.8013	78.3337	-1.3466	3.81e-07	2.2e-05				comp52127_c0	24.004	65.1939	-1.4415	1.48e-05	0.0010687
	comp124269_c0	173.709	377.012	-1.1179	1.14e-22	2.01e-20				comp124269_c0	173.709	377.012	-1.1179	1.14e-22	2.01e-20				comp58292_c0	0.295304	16.695	-5.8211	2.39e-05	0.0016438
	comp124277_c0	22.0376	55.5329	-1.3334	2.16e-05	0.00094751				comp124277_c0	22.0376	55.5329	-1.3334	2.16e-05	0.00094751				comp65526_c0	7.76354	39.6276	-2.3517	2e-06	0.0001702
	comp124278_c4	28.2081	115.531	-2.0341	1.04e-15	1.31e-13				comp124278_c4	28.2081	115.531	-2.0341	1.04e-15	1.31e-13				comp73617_c0	74.1677	305.024	-2.0401	2.03e-33	8.07e-31
	comp124287_c7	93.0115	190.886	-1.0372	3.76e-11	3.48e-09				comp124287_c7	93.0115	190.886	-1.0372	3.76e-11	3.48e-09				comp78113_c0	6.24357	36.2597	-2.5379	1.97e-06	0.00016812
	comp124301_c2	52.1291	116.528	-1.1605	2.25e-08	1.54e-06				comp124301_c2	52.1291	116.528	-1.1605	2.25e-08	1.54e-06				comp78124_c0	4.04988	55.9578	-3.7884	9.64e-13	1.7e-10
	comp124308_c0	9.38779	38.2115	-2.0252	4.19e-06	0.00020829				comp124308_c0	9.38779	38.2115	-2.0252	4.19e-06	0.00020829				comp78654_c0	5.73733	29.4607	-2.3603	4e-05	0.0025726
	comp124322_c0	12.9641	51.618	-1.9934	1.17e-07	7.29e-06				comp124322_c0	12.9641	51.618	-1.9934	1.17e-07	7.29e-06				comp78886_c0	0.717167	45.5856	-5.9901	2.99e-12	5.01e-10
	comp124342_c0	0.804668	16.8661	-4.3896	2.09e-05	0.00091822				comp124342_c0	0.804668	16.8661	-4.3896	2.09e-05	0.00091822				comp78886_c1	3.41709	31.3325	-3.1968	6.26e-07	5.77e-05
	comp124363_c1	3.17397	22.7167	-2.8394	2.19e-05	0.00095795				comp124363_c1	3.17397	22.7167	-2.8394	2.19e-05	0.00095795				comp79380_c0	13.9215	52.82	-1.9238	1.45e-06	0.00012724
	comp124365_c2	2.95045	60.8368	-4.3659	6.93e-16	8.75e-14				comp124365_c2	2.95045	60.8368	-4.3659	6.93e-16	8.75e-14				comp79460_c0	3.41709	196.248	-5.8438	1.49e-47	8.19e-45
	comp124375_c4	29.8621	228.192	-2.9339	1.87e-42	5.55e-40				comp124375_c4	29.8621	228.192	-2.9339	1.87e-42	5.55e-40				comp79466_c0	4.17644	248.273	-5.8935	1.13e-59	8.17e-57
	comp124380_c0	6.08552	28.7044	-2.2378	2.41e-05	0.0010466				comp124380_c0	6.08552	28.7044	-2.2378	2.41e-05	0.0010466				comp79512_c0	31.5975	98.5071	-1.6404	4.28e-09	5.27e-07
	comp124388_c0	27.2697	75.1241	-1.462	1.48e-07	9.06e-06				comp124388_c0	27.2697	75.1241	-1.462	1.48e-07	9.06e-06				comp79577_c0	5.94826	60.0544	-3.3357	2.05e-12	3.5e-10
	comp124397_c0	1.51993	25.0021	-4.04	3.81e-07	2.2e-05				comp124397_c0	1.51993	25.0021	-4.04	3.81e-07	2.2e-05				comp79687_c0	20.2494	55.2169	-1.4472	6.36e-05	0.0039188
	comp124399_c2	32.3208	73.6806	-1.1888	6.15e-06	0.0002975				comp124399_c2	32.3208	73.6806	-1.1888	6.15e-06	0.0002975				comp79735_c0	46.2952	101.234	-1.1288	9.39e-06	0.00070948
	comp124405_c0	0.93252	30.487	-5.0309	5.07e-09	3.69e-07				comp124405_c0	0.93252	30.487	-5.0309	5.07e-09	3.69e-07				comp79778_c0	1.26559	33.9495	-4.7455	3.43e-09	4.28e-07
	comp124416_c1	24.5871	111.483	-2.1809	2.34e-16	3.03e-14				comp124416_c1	24.5871	111.483	-2.1809	2.34e-16	3.03e-14				comp79829_c0	107.702	716.566	-2.7341	1.13e-107	1.69e-104
	comp124429_c1	0.938779	264.258	-8.1369	2.95e-58	1.32e-55				comp124429_c1	0.938779	264.258	-8.1369	2.95e-58	1.32e-55				comp79892_c0	0.885912	41.2597	-5.5414	3.25e-11	4.97e-09
	comp124447_c0	40.6357	138.584	-1.7699	6.73e-16	8.5e-14				comp124447_c0	40.6357	138.584	-1.7699	6.73e-16	8.5e-14				comp79942_c0	165.201	1843.1	-3.4798	0	0
	comp124452_c0	87.9993	999.299	-3.5054	3.98e-207	7.53e-204				comp124452_c0	87.9993	999.299	-3.5054	3.98e-207	7.53e-204				comp80029_c0	179.822	637.374	-1.8256	1.35e-58	9.42e-56
	comp124458_c0	4.91741	23.6998	-2.2689	0.00011031	0.0041349				comp124458_c0	4.91741	23.6998	-2.2689	0.00011031	0.0041349				comp80041_c0	297.443	637.297	-1.0994	1.52e-27	5.19e-25
	comp124467_c2	47.9224	172.551	-1.8483	2.13e-20	3.42e-18				comp124467_c2	47.9224	172.551	-1.8483	2.13e-20	3.42e-18				comp80053_c0	12.909	97.8826	-2.9227	3.31e-17	7.64e-15
	comp124480_c0	9.20897	40.8169	-2.1481	8.61e-07	4.71e-05				comp124480_c0	9.20897	40.8169	-2.1481	8.61e-07	4.71e-05				comp80066_c0	20.3338	185.339	-3.1882	9.94e-34	3.99e-31
	comp124483_c0	1.38582	46.3475	-5.0637	5.53e-13	5.76e-11				comp124483_c0	1.38582	46.3475	-5.0637	5.53e-13	5.76e-11				comp80071_c0	60.0311	256.529	-2.0953	2.49e-29	8.85e-27
	comp124508_c2	86.6654	346.687	-2.0001	4.45e-43	1.34e-40				comp124508_c2	86.6654	346.687	-2.0001	4.45e-43	1.34e-40				comp80079_c0	37.1661	84.7212	-1.1887	2.32e-05	0.0016016
	comp124511_c0	5.85619	53.1982	-3.1833	8.6e-12	8.3e-10				comp124511_c0	5.85619	53.1982	-3.1833	8.6e-12	8.3e-10				comp80126_c0	23.259	89.1664	-1.9387	3.12e-10	4.34e-08
	comp124536_c0	43.5982	93.3898	-1.099	1.45e-06	7.66e-05				comp124536_c0	43.5982	93.3898	-1.099	1.45e-06	7.66e-05				comp80225_c0	96.5125	246.222	-1.3512	1.22e-15	2.62e-13
	comp124544_c1	62.942	312.025	-2.3096	1.43e-45	4.7e-43				comp124544_c1	62.942	312.025	-2.3096	1.43e-45	4.7e-43				comp80295_c0	6.49669	44.1914	-2.766	3.64e-08	4.04e-06
	comp124564_c0	11.4902	38.2682	-1.7357	2.77e-05	0.001187				comp124564_c0	11.4902	38.2682	-1.7357	2.77e-05	0.001187				comp80385_c1	36.3224	137.444	-1.9199	8.43e-15	1.71e-12
	comp124575_c1	23.5759	122.646	-2.3791	1.78e-19	2.71e-17				comp124575_c1	23.5759	122.646	-2.3791	1.78e-19	2.71e-17				comp80418_c0	21.9904	64.7193	-1.5573	4.67e-06	0.00037122
	comp124579_c0	0.447038	15.4035	-5.1067	3.17e-05	0.0013459				comp124579_c0	0.447038	15.4035	-5.1067	3.17e-05	0.0013459				comp80519_c0	17.0854	89.9945	-2.3971	4.29e-13	7.82e-11
	comp124592_c0	0.178815	15.1772	-6.4073	3.87e-05	0.0016144				comp124592_c0	0.178815	15.1772	-6.4073	3.87e-05	0.0016144				comp80817_c0	22.5697	109.211	-2.2747	1.07e-14	2.16e-12
	comp124596_c0	18.5981	54.5205	-1.5516	3.22e-06	0.00016208				comp124596_c0	18.5981	54.5205	-1.5516	3.22e-06	0.00016208				comp80826_c0	34.5396	85.4642	-1.3071	4.41e-06	0.0003515
	comp124599_c1	19.3478	59.7526	-1.6268	5e-07	2.85e-05				comp124599_c1	19.3478	59.7526	-1.6268	5e-07	2.85e-05				comp80890_c0	362.127	760.38	-1.0702	3.58e-31	1.35e-28
	comp124605_c0	0.178815	56.5403	-8.3047	1.63e-13	1.75e-11				comp124605_c0	0.178815	56.5403	-8.3047	1.63e-13	1.75e-11				comp80914_c0	1.89838	130.22	-6.1	4.65e-32	1.8e-29
	comp124610_c0	5.9456	34.0974	-2.5198	9.35e-07	5.09e-05				comp124610_c0	5.9456	34.0974	-2.5198	9.35e-07	5.09e-05				comp80951_c0	0	25.887	-5.6942	1.44e-07	1.47e-05
	comp124629_c1	63.4364	141.955	-1.162	6.53e-10	5.34e-08				comp124629_c1	63.4364	141.955	-1.162	6.53e-10	5.34e-08				comp80999_c0	13.2887	55.8271	-2.0708	1.95e-07	1.94e-05
	comp124640_c0	23.8718	65.9556	-1.4662	8.07e-07	4.44e-05				comp124640_c0	23.8718	65.9556	-1.4662	8.07e-07	4.44e-05				comp81087_c0	48.5564	186.875	-1.9443	6.96e-20	1.83e-17
	comp124647_c0	163.616	420.016	-1.3601	2.41e-32	5.61e-30				comp124647_c0	163.616	420.016	-1.3601	2.41e-32	5.61e-30				comp81100_c0	22.1478	78.6608	-1.8285	1.38e-08	1.63e-06
	comp124649_c0	11.4893	55.9415	-2.2836	2.49e-09	1.89e-07				comp124649_c0	11.4893	55.9415	-2.2836	2.49e-09	1.89e-07				comp81133_c0	28.3483	67.5163	-1.252	8.1e-05	0.0048841
	comp124674_c1	1.07289	16.9945	-3.9855	3.03e-05	0.0012883				comp124674_c1	1.07289	16.9945	-3.9855	3.03e-05	0.0012883				comp81886_c0	5.39984	54.8256	-3.3439	1.76e-11	2.78e-09
	comp124687_c0	18.9598	82.5452	-2.1222	3.66e-12	3.61e-10				comp124687_c0	18.9598	82.5452	-2.1222	3.66e-12	3.61e-10				comp82982_c0	46.0877	94.0357	-1.0288	7.9e-05	0.004774
	comp124734_c0	20.0326	100.64	-2.3288	6.33e-16	8.03e-14				comp124734_c0	20.0326	100.64	-2.3288	6.33e-16	8.03e-14				comp83352_c0	3.21038	24.0148	-2.9031	3.13e-05	0.0020776
	comp124737_c0	13.7124	111.402	-3.0222	4.16e-22	7.23e-20				comp124737_c0	13.7124	111.402	-3.0222	4.16e-22	7.23e-20				comp85630_c0	15.4402	46.893	-1.6027	6.81e-05	0.0041828
	comp124754_c0	7.01938	44.1878	-2.6542	9.94e-09	7e-07				comp124754_c0	7.01938	44.1878	-2.6542	9.94e-09	7e-07				comp86694_c0	0.0843725	19.4371	-7.8478	1.47e-05	0.0010659
	comp124759_c3	27.8943	63.9449	-1.1969	2.32e-05	0.0010101				comp124759_c3	27.8943	63.9449	-1.1969	2.32e-05	0.0010101				comp90964_c0	0.548422	15.0655	-4.7798	8.08e-05	0.0048766
	comp124762_c0	2.77163	27.6074	-3.3162	5.74e-07	3.24e-05				comp124762_c0	2.77163	27.6074	-3.3162	5.74e-07	3.24e-05				comp93656_c0	822.346	13238.7	-4.0089	0	0
	comp124788_c1	5.23034	53.7526	-3.3614	2.34e-12	2.34e-10				comp124788_c1	5.23034	53.7526	-3.3614	2.34e-12	2.34e-10				comp93675_c1	2089.31	7412.58	-1.827	0	0
	comp124794_c1	16.185	42.5117	-1.3932	0.00012917	0.0047675				comp124794_c1	16.185	42.5117	-1.3932	0.00012917	0.0047675				comp93675_c2	49.2314	486.724	-3.3055	1.91e-88	2.06e-85
	comp124810_c0	0.178815	221.003	-10.271	1.87e-37	4.97e-35				comp124810_c0	0.178815	221.003	-10.271	1.87e-37	4.97e-35				comp93803_c0	159.095	601.469	-1.9186	3.12e-59	2.22e-56
	comp124815_c0	3.71041	24.7338	-2.7368	1.34e-05	0.00060953				comp124815_c0	3.71041	24.7338	-2.7368	1.34e-05	0.00060953				comp93965_c0	114.954	1935.29	-4.0734	0	0
	comp124816_c0	0.849371	14.3979	-4.0833	0.00011126	0.0041663				comp124816_c0	0.849371	14.3979	-4.0833	0.00011126	0.0041663				comp93966_c0	0.464049	60.8389	-7.0346	2.64e-15	5.57e-13
	comp124832_c0	15.0205	121.134	-3.0116	7.89e-24	1.44e-21				comp124832_c0	15.0205	121.134	-3.0116	7.89e-24	1.44e-21				comp94060_c0	10.9262	60.1965	-2.4619	1.73e-09	2.23e-07
	comp124842_c0	26.0739	219.739	-3.0751	1.36e-42	4.05e-40				comp124842_c0	26.0739	219.739	-3.0751	1.36e-42	4.05e-40				comp94225_c0	14.3855	657.666	-5.5147	1.48e-154	3.51e-151
	comp124857_c0	15.3642	118.571	-2.9481	5.92e-23	1.06e-20				comp124857_c0	15.3642	118.571	-2.9481	5.92e-23	1.06e-20				comp94332_c0	39.866	95.697	-1.2633	2.28e-06	0.00019068
	comp124859_c3	4.51687	29.2378	-2.6944	2.64e-06	0.00013488				comp124859_c3	4.51687	29.2378	-2.6944	2.64e-06	0.00013488				comp94333_c0	12.5293	110.565	-3.1415	1.61e-20	4.26e-18
	comp124875_c0	15.5569	141.225	-3.1824	9.57e-29	2.04e-26				comp124875_c0	15.5569	141.225	-3.1824	9.57e-29	2.04e-26				comp94354_c0	71.1868	193.029	-1.4391	9.69e-14	1.83e-11
	comp124875_c1	7.37612	301.517	-5.3532	3.67e-76	2.1e-73				comp124875_c1	7.37612	301.517	-5.3532	3.67e-76	2.1e-73				comp94354_c1	43.3253	249.207	-2.5241	1.79e-35	7.63e-33
	comp124885_c1	26.4646	59.0538	-1.158	7.06e-05	0.0027671				comp124885_c1	26.4646	59.0538	-1.158	7.06e-05	0.0027671				comp94357_c0	52.7147	137.498	-1.3831	1.12e-09	1.48e-07
	comp124901_c1	32.4916	95.2181	-1.5512	7.64e-10	6.19e-08				comp124901_c1	32.4916	95.2181	-1.5512	7.64e-10	6.19e-08				comp94441_c0	0.843725	46.241	-5.7763	2.04e-12	3.49e-10
	comp124904_c0	9.96894	67.2345	-2.7537	6.12e-13	6.35e-11				comp124904_c0	9.96894	67.2345	-2.7537	6.12e-13	6.35e-11				comp94657_c0	4.80923	121.634	-4.6606	7.4e-29	2.59e-26
	comp124920_c0	29.0127	76.2837	-1.3947	2.87e-07	1.7e-05				comp124920_c0	29.0127	76.2837	-1.3947	2.87e-07	1.7e-05				comp94811_c0	34.7628	92.6699	-1.4146	3.59e-07	3.44e-05
	comp124928_c0	27.5281	64.7348	-1.2336	1.37e-05	0.00062207				comp124928_c0	27.5281	64.7348	-1.2336	1.37e-05	0.00062207				comp94857_c1	201.412	888.419	-2.1411	5.86e-100	7.54e-97
	comp124943_c0	29.8138	421.902	-3.8229	1.06e-93	7.79e-91				comp124943_c0	29.8138	421.902	-3.8229	1.06e-93	7.79e-91				comp94876_c0	28.8132	102.822	-1.8353	7.73e-11	1.13e-08
	comp124947_c0	4.29156	55.4899	-3.6927	1.76e-13	1.89e-11				comp124947_c0	4.29156	55.4899	-3.6927	1.76e-13	1.89e-11				comp94880_c0	5.35766	42.0991	-2.9741	2.4e-08	2.74e-06
	comp124955_c2	9.4772	40.9558	-2.1115	1.05e-06	5.69e-05				comp124955_c2	9.4772	40.9558	-2.1115	1.05e-06	5.69e-05				comp94958_c0	0.717167	30.6809	-5.4189	1.1e-08	1.31e-06
	comp124957_c2	4.4136	27.2541	-2.6264	7.53e-06	0.00035908				comp124957_c2	4.4136	27.2541	-2.6264	7.53e-06	0.00035908				comp95312_c0	287.137	1700.02	-2.5657	1.05e-235	3.67e-232
	comp124960_c0	5.18564	24.0879	-2.2157	0.0001195	0.0044378				comp124960_c0	5.18564	24.0879	-2.2157	0.0001195	0.0044378				comp95482_c0	18.7729	68.0733	-1.8584	9.29e-08	9.77e-06
	comp124981_c4	0	36.7489	-6.1996	1.3e-10	1.14e-08				comp124981_c4	0	36.7489	-6.1996	1.3e-10	1.14e-08				comp95623_c0	4.17644	47.5031	-3.5077	1.71e-10	2.44e-08
	comp124984_c0	93.7965	814.416	-3.1182	1.19e-154	1.56e-151				comp124984_c0	93.7965	814.416	-3.1182	1.19e-154	1.56e-151				comp96027_c0	12.1496	132.05	-3.4421	4.32e-26	1.38e-23
	comp125024_c0	5.30544	29.2529	-2.463	7.13e-06	0.00034101				comp125024_c0	5.30544	29.2529	-2.463	7.13e-06	0.00034101				comp96183_c0	2.48899	43.4061	-4.1243	1.05e-10	1.53e-08
	comp125036_c1	41.5691	94.3405	-1.1824	3.46e-07	2.02e-05				comp125036_c1	41.5691	94.3405	-1.1824	3.46e-07	2.02e-05				comp96203_c0	30.7867	89.8637	-1.5454	8.1e-08	8.6e-06
	comp125048_c2	69.7361	178.543	-1.3563	1.31e-14	1.53e-12				comp125048_c2	69.7361	178.543	-1.3563	1.31e-14	1.53e-12				comp96284_c0	1.68745	33.5668	-4.3141	8.81e-09	1.06e-06
	comp125058_c0	14.5734	80.4669	-2.4651	9.35e-14	1.03e-11				comp125058_c0	14.5734	80.4669	-2.4651	9.35e-14	1.03e-11				comp96772_c0	4.55612	76.6587	-4.0726	1.2e-17	2.84e-15
	comp125060_c0	13.3047	39.3497	-1.5644	6.98e-05	0.0027406				comp125060_c0	13.3047	39.3497	-1.5644	6.98e-05	0.0027406				comp96889_c0	9.95596	38.1333	-1.9374	3.9e-05	0.0025206
	comp125102_c0	0.938779	1488.22	-10.631	2.22e-228	4.56e-225				comp125102_c0	0.938779	1488.22	-10.631	2.22e-228	4.56e-225				comp96951_c0	11.7704	42.5789	-1.855	2.47e-05	0.0016909
	comp125104_c3	26.0623	58.5057	-1.1666	7e-05	0.0027458				comp125104_c3	26.0623	58.5057	-1.1666	7e-05	0.0027458				comp96952_c0	9.36662	48.8023	-2.3813	1.07e-07	1.11e-05
	comp125143_c4	0.134111	16.9575	-6.9824	1.84e-05	0.00081448				comp125143_c4	0.134111	16.9575	-6.9824	1.84e-05	0.00081448				comp97476_c0	8.56381	131.672	-3.9425	1.32e-28	4.6e-26
	comp125155_c1	0	20.8427	-5.3815	1.19e-06	6.38e-05				comp125155_c1	0	20.8427	-5.3815	1.19e-06	6.38e-05				comp97580_c0	2.23587	20.8317	-3.2199	4.57e-05	0.0029059
	comp125167_c4	1.51993	23.5851	-3.9558	9.4e-07	5.12e-05				comp125167_c4	1.51993	23.5851	-3.9558	9.4e-07	5.12e-05				comp97895_c0	18.7307	53.0815	-1.5028	5.43e-05	0.0033939
	comp125195_c0	1.60934	81.4989	-5.6622	6.98e-22	1.2e-19				comp125195_c0	1.60934	81.4989	-5.6622	6.98e-22	1.2e-19				comp97956_c0	0.379676	18.4299	-5.6011	9.15e-06	0.0006928
	comp125197_c1	0	114.682	-7.8415	5.42e-27	1.1e-24				comp125197_c1	0	114.682	-7.8415	5.42e-27	1.1e-24				comp98284_c0	3.88114	26.1904	-2.7545	2.33e-05	0.0016077
	comp125197_c2	71.6503	191.092	-1.4152	2.36e-16	3.04e-14				comp125197_c2	71.6503	191.092	-1.4152	2.36e-16	3.04e-14				comp98317_c0	35.1796	90.5174	-1.3635	1.03e-06	9.12e-05
	comp125231_c0	3.26427	35.0056	-3.4228	1.21e-08	8.46e-07				comp125231_c0	3.26427	35.0056	-3.4228	1.21e-08	8.46e-07				comp98329_c0	0.33749	34.2716	-6.666	2.06e-09	2.63e-07
	comp125243_c0	0.223519	1040.68	-12.185	5.34e-123	5.26e-120				comp125243_c0	0.223519	1040.68	-12.185	5.34e-123	5.26e-120				comp98410_c0	6.70762	71.7341	-3.4188	8.16e-15	1.66e-12
	comp125245_c0	3.75512	24.6364	-2.7139	1.51e-05	0.00068064				comp125245_c0	3.75512	24.6364	-2.7139	1.51e-05	0.00068064			CMvsMC.DEG_up	comp102372_c0	23.9618	0.435809	5.7809	2.97e-07	2.88e-05
	comp125261_c0	0.35763	554.908	-10.6	7.99e-87	5.27e-84				comp125261_c0	0.35763	554.908	-10.6	7.99e-87	5.27e-84				comp102653_c0	60.4529	23.185	1.3826	2.09e-05	0.0014586
	comp125262_c0	3.39749	30.0299	-3.1439	3.33e-07	1.95e-05				comp125262_c0	3.39749	30.0299	-3.1439	3.33e-07	1.95e-05				comp102782_c0	95.2849	39.7828	1.2601	6.16e-07	5.69e-05
	comp125266_c0	56.9526	113.99	-1.0011	6.26e-07	3.51e-05				comp125266_c0	56.9526	113.99	-1.0011	6.26e-07	3.51e-05				comp102825_c1	196.721	88.6557	1.1499	2.36e-11	3.69e-09
	comp125287_c0	20.0988	56.469	-1.4903	3.94e-06	0.00019579				comp125287_c0	20.0988	56.469	-1.4903	3.94e-06	0.00019579				comp102867_c3	113.215	50.8589	1.1545	3.69e-07	3.53e-05
	comp125298_c0	19.0054	301.672	-3.9885	3.57e-69	1.82e-66				comp125298_c0	19.0054	301.672	-3.9885	3.57e-69	1.82e-66				comp102996_c0	194.103	90.4303	1.1019	1.34e-10	1.95e-08
	comp125306_c0	10.2819	37.7897	-1.8779	1.22e-05	0.00055806				comp125306_c0	10.2819	37.7897	-1.8779	1.22e-05	0.00055806				comp103426_c0	56.5718	0.174323	8.3422	3.4e-13	6.24e-11
	comp125347_c0	12.75	48.5927	-1.9302	4.59e-07	2.62e-05				comp125347_c0	12.75	48.5927	-1.9302	4.59e-07	2.62e-05				comp104231_c0	44.4394	10.8948	2.0282	2.07e-06	0.00017466
	comp125349_c0	0.625853	88.255	-7.1397	2.48e-22	4.36e-20				comp125349_c0	0.625853	88.255	-7.1397	2.48e-22	4.36e-20				comp104992_c0	49.8688	7.49591	2.734	2.36e-09	2.99e-07
	comp125367_c1	4.31436	56.4178	-3.7089	1.02e-13	1.12e-11				comp125367_c1	4.31436	56.4178	-3.7089	1.02e-13	1.12e-11				comp105148_c0	129.831	29.6786	2.1291	6.14e-17	1.41e-14
	comp125373_c5	1.70277	25.6305	-3.9119	3.47e-07	2.03e-05				comp125373_c5	1.70277	25.6305	-3.9119	3.47e-07	2.03e-05				comp105365_c0	154.231	60.1765	1.3578	1.98e-11	3.12e-09
	comp125380_c1	29.5934	62.4558	-1.0776	0.00010197	0.0038667				comp125380_c1	29.5934	62.4558	-1.0776	0.00010197	0.0038667				comp105516_c0	35.5192	0.915198	5.2784	4.97e-10	6.79e-08
	comp125399_c4	39.8758	82.015	-1.0404	1.4e-05	0.00063224				comp125399_c4	39.8758	82.015	-1.0404	1.4e-05	0.00063224				comp105529_c0	171.17	60.2723	1.5059	2.57e-14	4.99e-12
	comp125405_c1	14.9789	41.2849	-1.4627	9.73e-05	0.0037103				comp125405_c1	14.9789	41.2849	-1.4627	9.73e-05	0.0037103				comp106179_c0	1539.18	580.427	1.407	5.67e-105	7.57e-102
	comp125405_c2	33.1259	67.2816	-1.0223	0.00010204	0.0038675				comp125405_c2	33.1259	67.2816	-1.0223	0.00010204	0.0038675				comp106298_c0	37.8419	5.53477	2.7734	1.61e-07	1.63e-05
	comp125425_c0	0.268223	26.7847	-6.6418	5.4e-08	3.53e-06				comp125425_c0	0.268223	26.7847	-6.6418	5.4e-08	3.53e-06				comp106367_c0	704.895	251.025	1.4896	3.98e-53	2.47e-50
	comp125439_c2	16.1819	90.1751	-2.4784	2.6e-15	3.16e-13				comp125439_c2	16.1819	90.1751	-2.4784	2.6e-15	3.16e-13				comp106367_c1	92.3947	27.238	1.7622	4.27e-10	5.87e-08
	comp125439_c3	4.64919	51.8306	-3.4788	3.07e-12	3.06e-10				comp125439_c3	4.64919	51.8306	-3.4788	3.07e-12	3.06e-10				comp106713_c0	73.2986	22.5313	1.7019	5.6e-08	6.11e-06
	comp125444_c0	1.43052	108.685	-6.2475	2.32e-28	4.84e-26				comp125444_c0	1.43052	108.685	-6.2475	2.32e-28	4.84e-26				comp107256_c0	508.827	4.27092	6.8965	4.39e-119	7.32e-116
	comp125458_c0	1.25171	68.8242	-5.7809	1.03e-18	1.51e-16				comp125458_c0	1.25171	68.8242	-5.7809	1.03e-18	1.51e-16				comp107578_c0	24.468	0.435809	5.8111	2.23e-07	2.19e-05
	comp125461_c2	113.075	337.615	-1.5781	1.06e-31	2.42e-29				comp125461_c2	113.075	337.615	-1.5781	1.06e-31	2.42e-29				comp107582_c0	23.0337	0.915198	4.6535	8.41e-07	7.61e-05
	comp125489_c0	1.85208	28.0188	-3.9192	9.79e-08	6.18e-06				comp125489_c0	1.85208	28.0188	-3.9192	9.79e-08	6.18e-06				comp107622_c0	561.368	1.04594	9.068	5.98e-107	8.61e-104
	comp125503_c0	9.79146	35.1318	-1.8432	3.06e-05	0.0012989				comp125503_c0	9.79146	35.1318	-1.8432	3.06e-05	0.0012989				comp107913_c0	70.0381	5.31469	3.7201	6.1e-16	1.34e-13
	comp125507_c4	1.34111	36.5661	-4.769	2.04e-10	1.75e-08				comp125507_c4	1.34111	36.5661	-4.769	2.04e-10	1.75e-08				comp108016_c0	61.2515	8.10604	2.9177	8.22e-12	1.34e-09
	comp125521_c0	0	18.8772	-5.2386	3.93e-06	0.00019546				comp125521_c0	0	18.8772	-5.2386	3.93e-06	0.00019546				comp108359_c1	53.6188	6.27564	3.0949	4.92e-11	7.36e-09
	comp125544_c8	25.4364	81.2224	-1.675	2.36e-09	1.8e-07				comp125544_c8	25.4364	81.2224	-1.675	2.36e-09	1.8e-07				comp108362_c0	34.9184	8.32351	2.0687	2.04e-05	0.0014309
	comp125546_c0	9.61131	51.3753	-2.4183	3.79e-09	2.8e-07				comp125546_c0	9.61131	51.3753	-2.4183	3.79e-09	2.8e-07				comp108603_c0	153.128	0.610132	7.9714	3.01e-34	1.23e-31
	comp125578_c1	42.7985	88.3039	-1.0449	6.15e-06	0.0002975				comp125578_c1	42.7985	88.3039	-1.0449	6.15e-06	0.0002975				comp108786_c0	82.1531	22.5823	1.8631	9.95e-10	1.33e-07
	comp125579_c0	7.73375	29.0243	-1.908	0.00010873	0.0040842				comp125579_c0	7.73375	29.0243	-1.908	0.00010873	0.0040842				comp108796_c0	97.749	31.1594	1.6494	8.34e-10	1.12e-07
	comp125595_c5	82.343	209.87	-1.3498	8.37e-17	1.11e-14				comp125595_c5	82.343	209.87	-1.3498	8.37e-17	1.11e-14				comp108973_c0	71.1248	12.682	2.4876	1.21e-11	1.94e-09
	comp125604_c0	27.8057	77.9977	-1.488	6.02e-08	3.91e-06				comp125604_c0	27.8057	77.9977	-1.488	6.02e-08	3.91e-06				comp109441_c1	271.691	0.958779	8.1466	2.06e-58	1.4e-55
	comp125609_c0	1.07289	22.7624	-4.4071	7.53e-07	4.17e-05				comp125609_c0	1.07289	22.7624	-4.4071	7.53e-07	4.17e-05				comp109451_c0	36.5333	10.1979	1.8409	5.29e-05	0.0033183
	comp125615_c1	9.25368	38.8455	-2.0696	2.62e-06	0.00013367				comp125615_c1	9.25368	38.8455	-2.0696	2.62e-06	0.00013367				comp109577_c0	81.0398	29.0249	1.4813	2.21e-07	2.18e-05
	comp125634_c0	1.92226	26.0076	-3.7581	3.96e-07	2.28e-05				comp125634_c0	1.92226	26.0076	-3.7581	3.96e-07	2.28e-05				comp109780_c0	90.9722	27.1073	1.7467	7.33e-10	9.85e-08
	comp125651_c2	13.9199	52.8887	-1.9258	1.49e-07	9.12e-06				comp125651_c2	13.9199	52.8887	-1.9258	1.49e-07	9.12e-06				comp109937_c1	1434.64	618.911	1.2129	7.01e-79	6.77e-76
	comp125680_c0	4.60449	311.18	-6.0786	2.58e-78	1.52e-75				comp125680_c0	4.60449	311.18	-6.0786	2.58e-78	1.52e-75				comp110240_c0	310.462	3.26856	6.5696	1.31e-74	1.17e-71
	comp125687_c1	8.83525	31.6123	-1.8391	7.83e-05	0.00304				comp125687_c1	8.83525	31.6123	-1.8391	7.83e-05	0.00304				comp110294_c0	182.106	72.5382	1.328	7.54e-13	1.34e-10
	comp125696_c1	6.75071	28.6943	-2.0877	4.93e-05	0.0020169				comp125696_c1	6.75071	28.6943	-2.0877	4.93e-05	0.0020169				comp110328_c1	150.478	57.6575	1.384	1.83e-11	2.88e-09
	comp125700_c1	27.761	92.2836	-1.733	7.87e-11	7.07e-09				comp125700_c1	27.761	92.2836	-1.733	7.87e-11	7.07e-09				comp110598_c0	217.897	84.6776	1.3636	1.27e-15	2.72e-13
	comp125707_c0	17.7027	54.4729	-1.6216	1.67e-06	8.76e-05				comp125707_c0	17.7027	54.4729	-1.6216	1.67e-06	8.76e-05				comp110719_c0	34.5695	3.66079	3.2393	7.25e-08	7.77e-06
	comp125717_c0	14.6642	66.8707	-2.1891	1.93e-10	1.67e-08				comp125717_c0	14.6642	66.8707	-2.1891	1.93e-10	1.67e-08				comp110725_c1	33.4537	3.94886	3.0827	2.19e-07	2.16e-05
	comp125721_c0	0.0447038	45.6125	-9.9948	2.96e-09	2.22e-07				comp125721_c0	0.0447038	45.6125	-9.9948	2.96e-09	2.22e-07				comp110806_c0	1278.53	241.58	2.4039	5.16e-175	1.46e-171
	comp125722_c0	4.47038	30.5286	-2.7717	1.14e-06	6.15e-05				comp125722_c0	4.47038	30.5286	-2.7717	1.14e-06	6.15e-05				comp111028_c0	16.5792	0.828036	4.3235	3.9e-05	0.0025206
	comp125740_c0	19.9343	153.575	-2.9456	3.16e-29	6.82e-27				comp125740_c0	19.9343	153.575	-2.9456	3.16e-29	6.82e-27				comp111304_c0	29.6569	4.14018	2.8406	2.68e-06	0.00022077
	comp125743_c0	19.7059	137.081	-2.7983	3.92e-25	7.56e-23				comp125743_c0	19.7059	137.081	-2.7983	3.92e-25	7.56e-23				comp111851_c0	2582.58	903.779	1.5148	2.45e-194	7.51e-191
	comp125753_c0	4.14672	82.0908	-4.3072	8.9e-21	1.46e-18				comp125753_c0	4.14672	82.0908	-4.3072	8.9e-21	1.46e-18				comp112158_c0	367.364	122.431	1.5852	5.47e-31	2.05e-28
	comp125761_c1	2.77163	35.3717	-3.6738	4.33e-09	3.18e-07				comp125761_c1	2.77163	35.3717	-3.6738	4.33e-09	3.18e-07				comp112215_c1	105.002	7.23442	3.8594	1.19e-23	3.53e-21
	comp125767_c0	12.8742	39.4457	-1.6154	4.8e-05	0.0019671				comp125767_c0	12.8742	39.4457	-1.6154	4.8e-05	0.0019671				comp112319_c0	298.19	148.558	1.0052	1.29e-13	2.42e-11
	comp125783_c5	1.74345	34.8292	-4.3203	1.11e-09	8.75e-08				comp125783_c5	1.74345	34.8292	-4.3203	1.11e-09	8.75e-08				comp112504_c0	23.3712	1.1331	4.3664	9.81e-07	8.79e-05
	comp125809_c0	0.134111	67.3565	-8.9722	1e-14	1.17e-12				comp125809_c0	0.134111	67.3565	-8.9722	1e-14	1.17e-12				comp112844_c2	29.8679	5.79625	2.3654	1.95e-05	0.001374
	comp125811_c0	0.447038	32.27	-6.1737	1.69e-09	1.31e-07				comp125811_c0	0.447038	32.27	-6.1737	1.69e-09	1.31e-07				comp112996_c0	168.424	60.8389	1.469	1.14e-13	2.14e-11
	comp125815_c1	8.85537	35.8896	-2.0189	8.53e-06	0.00040321				comp125815_c1	8.85537	35.8896	-2.0189	8.53e-06	0.00040321				comp113018_c0	340.947	1.00236	8.41	7.04e-71	5.87e-68
	comp125815_c2	13.1867	38.0447	-1.5286	0.00011735	0.0043737				comp125815_c2	13.1867	38.0447	-1.5286	0.00011735	0.0043737				comp113193_c0	91.6636	30.3209	1.596	6.27e-09	7.61e-07
	comp125825_c1	40.9598	105.981	-1.3715	2.22e-09	1.7e-07				comp125825_c1	40.9598	105.981	-1.3715	2.22e-09	1.7e-07				comp113957_c0	157.23	54.1327	1.5383	1.23e-13	2.31e-11
	comp125850_c1	99.4189	205.558	-1.048	4.76e-12	4.67e-10				comp125850_c1	99.4189	205.558	-1.048	4.76e-12	4.67e-10				comp114701_c0	201.874	77.1752	1.3872	6.4e-15	1.32e-12
	comp125864_c0	8.76194	51.6039	-2.5582	1.2e-09	9.43e-08				comp125864_c0	8.76194	51.6039	-2.5582	1.2e-09	9.43e-08				comp114749_c1	35.8984	1.91756	4.2266	1.76e-09	2.26e-07
	comp125866_c1	8.80664	43.3751	-2.3002	1.36e-07	8.38e-06				comp125866_c1	8.80664	43.3751	-2.3002	1.36e-07	8.38e-06				comp114928_c2	84.9632	19.6985	2.1087	1.76e-11	2.78e-09
	comp125872_c3	32.8246	72.0105	-1.1334	1.54e-05	0.00068963				comp125872_c3	32.8246	72.0105	-1.1334	1.54e-05	0.00068963				comp114989_c1	53.1581	16.3428	1.7016	3.75e-06	0.00030222
	comp125872_c4	12.83	70.1575	-2.4511	4.05e-12	3.99e-10				comp125872_c4	12.83	70.1575	-2.4511	4.05e-12	3.99e-10				comp115014_c0	102.597	0.348647	8.201	5.4e-23	1.56e-20
	comp125891_c0	19.2226	60.3043	-1.6495	3.5e-07	2.04e-05				comp125891_c0	19.2226	60.3043	-1.6495	3.5e-07	2.04e-05				comp115271_c0	76.0133	32.4586	1.2277	1.26e-05	0.00092646
	comp125894_c0	54.6226	167.518	-1.6167	5.18e-17	7.01e-15				comp125894_c0	54.6226	167.518	-1.6167	5.18e-17	7.01e-15				comp115427_c0	218.264	71.7759	1.6045	2.3e-19	5.92e-17
	comp125897_c2	2.01167	28.3218	-3.8154	1.06e-07	6.63e-06				comp125897_c2	2.01167	28.3218	-3.8154	1.06e-07	6.63e-06				comp115492_c0	171.463	84.9522	1.0132	1.59e-08	1.86e-06
	comp125901_c0	41.3009	424.315	-3.3609	2.04e-86	1.32e-83				comp125901_c0	41.3009	424.315	-3.3609	2.04e-86	1.32e-83				comp115648_c0	45.4616	14.5124	1.6474	2.88e-05	0.0019458
	comp125902_c0	47.6055	118.561	-1.3164	7.64e-10	6.19e-08				comp125902_c0	47.6055	118.561	-1.3164	7.64e-10	6.19e-08				comp115825_c0	293.653	5.05364	5.8606	5.75e-72	4.96e-69
	comp125906_c2	60.1042	127.577	-1.0858	2.35e-08	1.6e-06				comp125906_c2	60.1042	127.577	-1.0858	2.35e-08	1.6e-06				comp115825_c1	195.433	2.13546	6.516	9.6e-48	5.38e-45
	comp125920_c3	13.2283	38.3487	-1.5356	0.00010512	0.0039632				comp125920_c3	13.2283	38.3487	-1.5356	0.00010512	0.0039632				comp116007_c0	507.333	102.634	2.3054	2.33e-67	1.82e-64
	comp125937_c0	16.898	166.219	-3.2982	1.85e-34	4.56e-32				comp125937_c0	16.898	166.219	-3.2982	1.85e-34	4.56e-32				comp116099_c0	343.665	88.725	1.9536	5.15e-38	2.32e-35
	comp125938_c7	27.3033	305.312	-3.4831	2.47e-64	1.18e-61				comp125938_c7	27.3033	305.312	-3.4831	2.47e-64	1.18e-61				comp116108_c1	189.965	77.5343	1.2928	7.11e-13	1.27e-10
	comp125955_c3	4.06804	26.1886	-2.6865	9.04e-06	0.0004255				comp125955_c3	4.06804	26.1886	-2.6865	9.04e-06	0.0004255				comp116305_c0	84.71	32.337	1.3893	4.29e-07	4.07e-05
	comp125968_c0	12.0253	77.8857	-2.6953	1.76e-14	2.03e-12				comp125968_c0	12.0253	77.8857	-2.6953	1.76e-14	2.03e-12				comp116356_c0	116.9	40.6609	1.5236	2.17e-10	3.06e-08
	comp125969_c0	6.48204	32.361	-2.3197	4.79e-06	0.00023624				comp125969_c0	6.48204	32.361	-2.3197	4.79e-06	0.00023624				comp116448_c0	797.058	4.96822	7.3258	3.16e-180	9.28e-177
	comp125975_c0	49.9573	317.736	-2.6691	1.34e-53	5.4e-51				comp125975_c0	49.9573	317.736	-2.6691	1.34e-53	5.4e-51				comp116531_c0	339.646	157.326	1.1103	1.28e-17	3.01e-15
	comp125977_c0	9.56616	36.7	-1.9398	1.11e-05	0.00051059				comp125977_c0	9.56616	36.7	-1.9398	1.11e-05	0.00051059				comp116595_c0	63.8957	19.8746	1.6848	4.76e-07	4.46e-05
	comp125981_c2	32.8599	96.9815	-1.5614	4.5e-10	3.73e-08				comp125981_c2	32.8599	96.9815	-1.5614	4.5e-10	3.73e-08				comp116705_c0	43.8733	6.62429	2.7275	2.23e-08	2.55e-06
	comp125985_c0	9.03016	191.124	-4.4036	1.36e-46	4.63e-44				comp125985_c0	9.03016	191.124	-4.4036	1.36e-46	4.63e-44				comp116764_c0	87.4146	21.9643	1.9927	4.6e-11	6.89e-09
	comp125989_c0	17.3455	92.2146	-2.4104	3.23e-15	3.91e-13				comp125989_c0	17.3455	92.2146	-2.4104	3.23e-15	3.91e-13				comp116846_c0	230.26	104.914	1.1341	8.54e-13	1.52e-10
	comp125993_c5	11.3579	65.0241	-2.5173	1.29e-11	1.23e-09				comp125993_c5	11.3579	65.0241	-2.5173	1.29e-11	1.23e-09				comp116948_c0	296.969	100.552	1.5624	6.94e-25	2.11e-22
	comp125995_c0	1.92316	49.7751	-4.6939	1.35e-13	1.47e-11				comp125995_c0	1.92316	49.7751	-4.6939	1.35e-13	1.47e-11				comp116948_c1	54.7156	21.0496	1.3782	5.37e-05	0.0033611
	comp125997_c0	34.2297	69.3384	-1.0184	8.35e-05	0.0032244				comp125997_c0	34.2297	69.3384	-1.0184	8.35e-05	0.0032244				comp117099_c0	42.231	13.2477	1.6726	4.63e-05	0.0029371
	comp126007_c0	6.88438	45.3931	-2.7211	4.09e-09	3.01e-07				comp126007_c0	6.88438	45.3931	-2.7211	4.09e-09	3.01e-07				comp117133_c0	20.165	0.261485	6.269	2.82e-06	0.00023191
	comp126019_c0	3.44219	60.1055	-4.1261	2.43e-15	2.95e-13				comp126019_c0	3.44219	60.1055	-4.1261	2.43e-15	2.95e-13				comp117133_c1	26.282	0.261485	6.6512	1.11e-07	1.16e-05
	comp126025_c0	4.11275	22.1371	-2.4283	0.00010589	0.0039878				comp126025_c0	4.11275	22.1371	-2.4283	0.00010589	0.0039878				comp117258_c0	83.9085	16.1777	2.3748	7.31e-13	1.31e-10
	comp126039_c0	4.38097	27.0255	-2.625	8.27e-06	0.00039199				comp126039_c0	4.38097	27.0255	-2.625	8.27e-06	0.00039199				comp117367_c0	92.7735	28.2404	1.716	8.01e-10	1.07e-07
	comp126053_c0	13.1876	39.5832	-1.5857	5.73e-05	0.0022968				comp126053_c0	13.1876	39.5832	-1.5857	5.73e-05	0.0022968				comp117416_c0	27.3342	0.52297	5.7078	4.39e-08	4.86e-06
	comp126056_c2	9.21255	33.2742	-1.8527	4.69e-05	0.0019307				comp126056_c2	9.21255	33.2742	-1.8527	4.69e-05	0.0019307				comp117417_c0	31.444	5.44761	2.5291	5.39e-06	0.00042453
	comp126061_c0	8.85134	33.6376	-1.9261	2.79e-05	0.0011937				comp126061_c0	8.85134	33.6376	-1.9261	2.79e-05	0.0011937				comp117917_c0	412.709	82.7191	2.3188	1.7e-55	1.1e-52
	comp126063_c0	41.41	94.9584	-1.1973	2.49e-07	1.49e-05				comp126063_c0	41.41	94.9584	-1.1973	2.49e-07	1.49e-05				comp118134_c0	54.6401	20.483	1.4155	3.86e-05	0.0024979
	comp126067_c0	19.8038	48.8605	-1.3029	8.79e-05	0.0033825				comp126067_c0	19.8038	48.8605	-1.3029	8.79e-05	0.0033825				comp118145_c0	55.9322	22.1787	1.3345	6.68e-05	0.0041044
	comp126073_c0	3.97863	22.4447	-2.496	7.49e-05	0.0029211				comp126073_c0	3.97863	22.4447	-2.496	7.49e-05	0.0029211				comp118149_c1	87.9115	4.0966	4.4236	1.68e-21	4.67e-19
	comp126074_c1	0.255258	83.6211	-8.3558	3.71e-19	5.58e-17				comp126074_c1	0.255258	83.6211	-8.3558	3.71e-19	5.58e-17				comp118191_c0	93.8758	41.489	1.178	2.57e-06	0.00021332
	comp126075_c4	3.48689	31.6754	-3.1833	1.37e-07	8.46e-06				comp126075_c4	3.48689	31.6754	-3.1833	1.37e-07	8.46e-06				comp118324_c0	60.8014	21.1276	1.525	4.62e-06	0.00036805
	comp126078_c0	2.3246	2764.36	-10.216	0	0				comp126078_c0	2.3246	2764.36	-10.216	0	0				comp118403_c0	71.3876	13.4748	2.4054	2.64e-11	4.11e-09
	comp126084_c1	3.621	46.8814	-3.6946	1.27e-11	1.22e-09				comp126084_c1	3.621	46.8814	-3.6946	1.27e-11	1.22e-09				comp118537_c0	526.519	85.3518	2.625	1.9e-80	1.89e-77
	comp126110_c2	11.1312	35.8348	-1.6867	6.79e-05	0.002673				comp126110_c2	11.1312	35.8348	-1.6867	6.79e-05	0.002673				comp118540_c0	2113.83	788.694	1.4223	9.88e-146	2.07e-142
	comp126111_c0	48.2854	149.985	-1.6352	1.35e-15	1.66e-13				comp126111_c0	48.2854	149.985	-1.6352	1.35e-15	1.66e-13				comp118553_c0	62.7466	3.09555	4.3413	1.15e-15	2.46e-13
	comp126133_c2	8.3909	53.3924	-2.6697	2.64e-10	2.25e-08				comp126133_c2	8.3909	53.3924	-2.6697	2.64e-10	2.25e-08				comp118887_c1	62.0421	17.9989	1.7853	2.45e-07	2.4e-05
	comp126134_c0	3.03986	70.5149	-4.5359	2.01e-18	2.92e-16				comp126134_c0	3.03986	70.5149	-4.5359	2.01e-18	2.92e-16				comp118900_c0	33.0631	8.50088	1.9595	6.19e-05	0.0038296
	comp126141_c0	3.30808	25.9642	-2.9725	3.6e-06	0.00018043				comp126141_c0	3.30808	25.9642	-2.9725	3.6e-06	0.00018043				comp118910_c0	48.8576	16.8658	1.5345	3.71e-05	0.0024141
	comp126160_c0	6.16912	46.2136	-2.9052	9.48e-10	7.56e-08				comp126160_c0	6.16912	46.2136	-2.9052	9.48e-10	7.56e-08				comp118943_c0	53.2247	1.96114	4.7623	5.56e-14	1.07e-11
	comp126162_c1	74.5283	191.763	-1.3635	1.12e-15	1.4e-13				comp126162_c1	74.5283	191.763	-1.3635	1.12e-15	1.4e-13				comp119041_c0	16.8323	1.00236	4.0698	4.52e-05	0.0028833
	comp126169_c0	0.804668	23.4434	-4.8646	3.3e-07	1.93e-05				comp126169_c0	0.804668	23.4434	-4.8646	3.3e-07	1.93e-05				comp119080_c0	64.4999	18.5214	1.8001	1.21e-07	1.25e-05
	comp126178_c1	212.302	465.391	-1.1323	4.52e-28	9.39e-26				comp126178_c1	212.302	465.391	-1.1323	4.52e-28	9.39e-26				comp119115_c0	260.994	71.1667	1.8747	7.77e-28	2.67e-25
	comp126216_c0	148.363	424.121	-1.5153	1.92e-37	5.08e-35				comp126216_c0	148.363	424.121	-1.5153	1.92e-37	5.08e-35				comp119148_c0	78.5061	25.4216	1.6268	5.08e-08	5.58e-06
	comp126218_c0	0.047833	32.8601	-9.4241	1.55e-07	9.48e-06				comp126218_c0	0.047833	32.8601	-9.4241	1.55e-07	9.48e-06				comp119169_c0	230.397	0.435809	9.0462	4.24e-45	2.19e-42
	comp126218_c7	52.7057	652.572	-3.6301	3.07e-139	3.56e-136				comp126218_c7	52.7057	652.572	-3.6301	3.07e-139	3.56e-136				comp119170_c0	55.4184	16.9599	1.7082	2.2e-06	0.00018438
	comp126231_c0	13.4062	93.4766	-2.8017	1.16e-17	1.62e-15				comp126231_c0	13.4062	93.4766	-2.8017	1.16e-17	1.62e-15				comp119180_c2	126.747	51.7775	1.2916	4.68e-09	5.74e-07
	comp126255_c0	29.9077	87.4747	-1.5483	3.87e-09	2.86e-07				comp126255_c0	29.9077	87.4747	-1.5483	3.87e-09	2.86e-07				comp119439_c0	26.914	1.96114	3.7786	4.65e-07	4.39e-05
	comp126258_c2	30.1755	91.4609	-1.5998	7.66e-10	6.19e-08				comp126258_c2	30.1755	91.4609	-1.5998	7.66e-10	6.19e-08				comp119530_c0	47.9831	5.40403	3.1504	3.66e-10	5.08e-08
	comp126262_c4	14.4433	43.925	-1.6046	1.94e-05	0.00085649				comp126262_c4	14.4433	43.925	-1.6046	1.94e-05	0.00085649				comp119563_c7	206.417	97.7519	1.0784	7.41e-11	1.09e-08
	comp126280_c0	0.491741	23.1738	-5.5584	2.96e-07	1.74e-05				comp126280_c0	0.491741	23.1738	-5.5584	2.96e-07	1.74e-05				comp119790_c0	54.1722	14.1202	1.9398	3.51e-07	3.38e-05
	comp126280_c2	0.581149	15.0835	-4.6979	4.61e-05	0.0019018				comp126280_c2	0.581149	15.0835	-4.6979	4.61e-05	0.0019018				comp119931_c3	53.7888	10.9453	2.297	1.77e-08	2.05e-06
	comp126288_c0	7.1973	108.879	-3.9191	7.91e-26	1.56e-23				comp126288_c0	7.1973	108.879	-3.9191	7.91e-26	1.56e-23				comp120006_c5	56.9852	9.63137	2.5648	6.79e-10	9.16e-08
	comp126298_c0	5.27504	46.1098	-3.1278	2.77e-10	2.35e-08				comp126298_c0	5.27504	46.1098	-3.1278	2.77e-10	2.35e-08				comp120056_c3	87.5116	41.8812	1.0632	2.75e-05	0.0018629
	comp126330_c0	35.0075	73.8118	-1.0762	2.44e-05	0.0010565				comp126330_c0	35.0075	73.8118	-1.0762	2.44e-05	0.0010565				comp120229_c0	61.8923	24.0148	1.3658	1.98e-05	0.0013873
	comp126331_c0	62.63	135.409	-1.1124	4.88e-09	3.56e-07				comp126331_c0	62.63	135.409	-1.1124	4.88e-09	3.56e-07				comp120494_c0	55.5053	0.174323	8.3147	5.23e-13	9.45e-11
	comp126332_c0	22.7095	69.6095	-1.616	6.6e-08	4.27e-06				comp126332_c0	22.7095	69.6095	-1.616	6.6e-08	4.27e-06				comp120494_c1	1266.49	18.0869	6.1297	1.23e-302	6.45e-299
	comp126339_c0	1.38582	43.7687	-4.9811	2.63e-12	2.63e-10				comp126339_c0	1.38582	43.7687	-4.9811	2.63e-12	2.63e-10				comp120621_c0	182.48	45.6052	2.0005	1.49e-21	4.16e-19
	comp126340_c0	7.9908	33.4123	-2.064	1.36e-05	0.00061418				comp126340_c0	7.9908	33.4123	-2.064	1.36e-05	0.00061418				comp120665_c0	223.778	105.117	1.0901	8.05e-12	1.32e-09
	comp126348_c2	10.4607	41.3279	-1.9821	2.3e-06	0.0001189				comp126348_c2	10.4607	41.3279	-1.9821	2.3e-06	0.0001189				comp120665_c1	113.148	36.1364	1.6467	4.21e-11	6.38e-09
	comp126371_c0	18.6687	59.1959	-1.6649	3.82e-07	2.21e-05				comp126371_c0	18.6687	59.1959	-1.6649	3.82e-07	2.21e-05				comp120670_c2	66.2691	15.8199	2.0666	4.49e-09	5.52e-07
	comp126382_c0	2.68223	37.9373	-3.8221	7.42e-10	6.03e-08				comp126382_c0	2.68223	37.9373	-3.8221	7.42e-10	6.03e-08				comp120674_c1	186.337	40.8788	2.1885	2.25e-24	6.76e-22
	comp126407_c0	0.670556	22.2125	-5.0499	6.01e-07	3.38e-05				comp126407_c0	0.670556	22.2125	-5.0499	6.01e-07	3.38e-05				comp120888_c0	221.316	107.117	1.0469	4.44e-11	6.69e-09
	comp126419_c0	0	33.5448	-6.068	7.66e-10	6.19e-08				comp126419_c0	0	33.5448	-6.068	7.66e-10	6.19e-08				comp120956_c0	72.8996	25.9306	1.4913	7.93e-07	7.23e-05
	comp126431_c1	5.63267	41.1368	-2.8685	9.53e-09	6.73e-07				comp126431_c1	5.63267	41.1368	-2.8685	9.53e-09	6.73e-07				comp121015_c1	84.7075	18.3467	2.207	5.06e-12	8.39e-10
	comp126462_c1	12.0249	95.0444	-2.9826	6.83e-19	1.02e-16				comp126462_c1	12.0249	95.0444	-2.9826	6.83e-19	1.02e-16				comp121063_c1	30.8403	3.31215	3.219	3.93e-07	3.74e-05
	comp126474_c1	0.0894075	59.1868	-9.3707	1.58e-12	1.6e-10				comp126474_c1	0.0894075	59.1868	-9.3707	1.58e-12	1.6e-10				comp121205_c0	70.2794	30.986	1.1815	4.55e-05	0.0028948
	comp126474_c8	190.742	392.793	-1.0421	1.75e-21	2.96e-19				comp126474_c8	190.742	392.793	-1.0421	1.75e-21	2.96e-19				comp121289_c0	70.5797	30.1902	1.2252	2.66e-05	0.0018099
	comp126482_c2	254.864	515.059	-1.015	1.03e-26	2.08e-24				comp126482_c2	254.864	515.059	-1.015	1.03e-26	2.08e-24				comp121422_c4	110.697	40.0944	1.4651	1.89e-09	2.42e-07
	comp126485_c0	5.85619	560.52	-6.5807	5.39e-137	5.87e-134				comp126485_c0	5.85619	560.52	-6.5807	5.39e-137	5.87e-134				comp121438_c0	61.8029	5.84027	3.4036	2e-13	3.71e-11
	comp126489_c0	510.529	5724.61	-3.4871	0	0				comp126489_c0	510.529	5724.61	-3.4871	0	0				comp121517_c0	99.4103	13.5536	2.8747	5.39e-18	1.29e-15
	comp126501_c0	0.894075	1304.56	-10.511	2.79e-204	5.14e-201				comp126501_c0	0.894075	1304.56	-10.511	2.79e-204	5.14e-201				comp121562_c3	487.065	239.665	1.0231	8.02e-22	2.27e-19
	comp126503_c0	4.7386	58.1524	-3.6173	6.94e-14	7.69e-12				comp126503_c0	4.7386	58.1524	-3.6173	6.94e-14	7.69e-12				comp121602_c5	258.776	31.5499	3.036	1.77e-46	9.53e-44
	comp126509_c0	6.79497	83.8739	-3.6257	2.24e-19	3.41e-17				comp126509_c0	6.79497	83.8739	-3.6257	2.24e-19	3.41e-17				comp121634_c0	92.1568	19.6567	2.2291	4.35e-13	7.91e-11
	comp126513_c0	31.7173	68.6162	-1.1133	3.08e-05	0.0013077				comp126513_c0	31.7173	68.6162	-1.1133	3.08e-05	0.0013077				comp121641_c1	130.011	52.5023	1.3082	2.1e-09	2.67e-07
	comp126516_c0	102.731	9566.63	-6.5411	0	0				comp126516_c0	102.731	9566.63	-6.5411	0	0				comp121656_c7	27.168	0.348647	6.284	5.49e-08	6e-06
	comp126538_c0	7.28671	92.3298	-3.6635	2.63e-21	4.38e-19				comp126538_c0	7.28671	92.3298	-3.6635	2.63e-21	4.38e-19				comp121877_c8	82.8361	38.3363	1.1115	2.4e-05	0.001653
	comp126540_c0	3.48689	21.9995	-2.6575	5.19e-05	0.0021167				comp126540_c0	3.48689	21.9995	-2.6575	5.19e-05	0.0021167				comp121879_c0	72.4739	0.348647	7.6996	1.88e-17	4.39e-15
	comp126541_c0	47.8724	118.995	-1.3136	7.53e-10	6.11e-08				comp126541_c0	47.8724	118.995	-1.3136	7.53e-10	6.11e-08				comp121980_c12	85.0399	40.3572	1.0753	3.04e-05	0.0020293
	comp126542_c2	9.70697	182.544	-4.2331	7.82e-44	2.39e-41				comp126542_c2	9.70697	182.544	-4.2331	7.82e-44	2.39e-41				comp122092_c0	144.494	37.7986	1.9346	9.98e-17	2.26e-14
	comp126543_c0	0.223519	75.285	-8.3958	2.48e-17	3.42e-15				comp126543_c0	0.223519	75.285	-8.3958	2.48e-17	3.42e-15				comp122119_c0	98.4628	30.6809	1.6822	4.24e-10	5.84e-08
	comp126544_c0	4.11275	131.972	-5.004	5.45e-34	1.33e-31				comp126544_c0	4.11275	131.972	-5.004	5.45e-34	1.33e-31				comp122419_c4	83.8148	20.0908	2.0607	4.57e-11	6.86e-09
	comp126549_c0	31.0637	89.6829	-1.5296	3.3e-09	2.46e-07				comp126549_c0	31.0637	89.6829	-1.5296	3.3e-09	2.46e-07				comp122450_c0	55.2218	16.5607	1.7375	1.74e-06	0.00015004
	comp126611_c0	151.802	1026.46	-2.7574	2.63e-174	3.78e-171				comp126611_c0	151.802	1026.46	-2.7574	2.63e-174	3.78e-171				comp122480_c3	69.4635	27.5008	1.3368	8.61e-06	0.00065563
	comp126620_c0	56.4608	1153.81	-4.353	2.07e-270	5.52e-267				comp126620_c0	56.4608	1153.81	-4.353	2.07e-270	5.52e-267				comp122683_c0	104.315	41.5169	1.3292	5.65e-08	6.15e-06
	comp126680_c0	59.4126	348.863	-2.5538	3.2e-56	1.37e-53				comp126680_c0	59.4126	348.863	-2.5538	3.2e-56	1.37e-53				comp122735_c0	370.952	127.267	1.5434	3.55e-30	1.3e-27
	comp126734_c0	26.1964	278.777	-3.4117	4.84e-58	2.15e-55				comp126734_c0	26.1964	278.777	-3.4117	4.84e-58	2.15e-55				comp122812_c1	80.1965	36.3338	1.1422	2.19e-05	0.0015227
	comp126775_c0	15.6897	46.3891	-1.564	1.58e-05	0.000708				comp126775_c0	15.6897	46.3891	-1.564	1.58e-05	0.000708				comp122849_c1	79.3595	1.61249	5.621	1.09e-20	2.93e-18
	comp126865_c0	4.7833	44.9763	-3.2331	2.65e-10	2.26e-08				comp126865_c0	4.7833	44.9763	-3.2331	2.65e-10	2.26e-08				comp122869_c0	43.5371	11.3746	1.9364	5.08e-06	0.000402
	comp126888_c0	0.71526	827.426	-10.176	3.55e-137	3.93e-134				comp126888_c0	0.71526	827.426	-10.176	3.55e-137	3.93e-134				comp122895_c7	32.0924	5.62193	2.5131	4.66e-06	0.00037075
	comp127056_c0	111.178	458.996	-2.0456	6.3e-58	2.78e-55				comp127056_c0	111.178	458.996	-2.0456	6.3e-58	2.78e-55				comp122914_c3	170.475	59.1401	1.5273	1.59e-14	3.15e-12
	comp127226_c0	2.36438	117.286	-5.6324	8.96e-31	2.01e-28				comp127226_c0	2.36438	117.286	-5.6324	8.96e-31	2.01e-28				comp122916_c0	71.5479	26.5482	1.4303	2.08e-06	0.0001753
	comp127272_c0	0.0447038	174.146	-11.928	5.21e-23	9.32e-21				comp127272_c0	0.0447038	174.146	-11.928	5.21e-23	9.32e-21				comp123120_c7	113.7	40.9961	1.4717	1.01e-09	1.35e-07
	comp127288_c0	0.0894075	124.41	-10.442	2.82e-21	4.7e-19				comp127288_c0	0.0894075	124.41	-10.442	2.82e-21	4.7e-19				comp123208_c3	113.275	41.4916	1.4489	1.66e-09	2.15e-07
	comp127477_c0	2.14578	19.5171	-3.1852	3.52e-05	0.0014815				comp127477_c0	2.14578	19.5171	-3.1852	3.52e-05	0.0014815				comp123208_c4	31.6815	6.62429	2.2578	1.87e-05	0.0013176
	comp127560_c0	0.223519	72.2207	-8.3359	8.62e-17	1.15e-14				comp127560_c0	0.223519	72.2207	-8.3359	8.62e-17	1.15e-14				comp123208_c7	68.9066	18.9577	1.8619	2.23e-08	2.55e-06
	comp127577_c0	8.80664	50.421	-2.5174	2.5e-09	1.89e-07				comp127577_c0	8.80664	50.421	-2.5174	2.5e-09	1.89e-07				comp123253_c1	343.003	99.9863	1.7784	9.87e-34	3.98e-31
	comp127611_c0	0.402334	81.7261	-7.6663	5.38e-20	8.48e-18				comp127611_c0	0.402334	81.7261	-7.6663	5.38e-20	8.48e-18				comp123289_c4	82.4037	16.3428	2.3341	1.95e-12	3.33e-10
	comp127631_c0	6.39264	153.811	-4.5886	2.06e-38	5.59e-36				comp127631_c0	6.39264	153.811	-4.5886	2.06e-38	5.59e-36				comp123784_c1	1369.04	506.581	1.4343	3.53e-96	4.25e-93
	comp127632_c0	22.6653	53.0665	-1.2273	8.76e-05	0.0033715				comp127632_c0	22.6653	53.0665	-1.2273	8.76e-05	0.0033715				comp123784_c5	428.136	146.87	1.5435	1.42e-34	5.82e-32
	comp127659_c0	1.11759	31.6754	-4.8249	3.07e-09	2.29e-07				comp127659_c0	1.11759	31.6754	-4.8249	3.07e-09	2.29e-07				comp123835_c1	47.1643	12.4641	1.9199	2.34e-06	0.00019567
	comp127847_c0	5.54327	74.8233	-3.7547	8.04e-18	1.13e-15				comp127847_c0	5.54327	74.8233	-3.7547	8.04e-18	1.13e-15				comp123909_c0	133.879	64.4648	1.0543	2.57e-07	2.5e-05
	comp127903_c0	7.82316	34.7871	-2.1527	5.4e-06	0.00026453				comp127903_c0	7.82316	34.7871	-2.1527	5.4e-06	0.00026453				comp123910_c0	188.161	49.9929	1.9122	5.16e-21	1.4e-18
	comp128075_c0	0.0447038	148.595	-11.699	1.24e-20	2e-18				comp128075_c0	0.0447038	148.595	-11.699	1.24e-20	2e-18				comp123997_c0	60.8748	15.5148	1.9722	4.83e-08	5.31e-06
	comp128132_c0	63.9881	140.134	-1.1309	1.72e-09	1.33e-07				comp128132_c0	63.9881	140.134	-1.1309	1.72e-09	1.33e-07				comp124056_c0	50.9606	17.6071	1.5332	2.55e-05	0.0017436
	comp128172_c0	1.69874	22.4881	-3.7266	2.56e-06	0.00013168				comp128172_c0	1.69874	22.4881	-3.7266	2.56e-06	0.00013168				comp124119_c1	101.267	43.4466	1.2208	5.21e-07	4.86e-05
	comp128272_c0	8.22549	44.2907	-2.4288	4.15e-08	2.76e-06				comp128272_c0	8.22549	44.2907	-2.4288	4.15e-08	2.76e-06				comp124160_c2	74.9692	29.8681	1.3277	4.24e-06	0.00033902
	comp128273_c0	14.5287	41.4102	-1.5111	6.66e-05	0.0026337				comp128273_c0	14.5287	41.4102	-1.5111	6.66e-05	0.0026337				comp124330_c8	79.3701	35.2173	1.1723	1.65e-05	0.0011802
	comp128471_c0	4.60449	65.8212	-3.8374	4.67e-16	5.95e-14				comp128471_c0	4.60449	65.8212	-3.8374	4.67e-16	5.95e-14				comp124344_c5	186.593	82.3029	1.1809	3.1e-11	4.77e-09
	comp128479_c0	3.21867	59.631	-4.2115	2.26e-15	2.76e-13				comp128479_c0	3.21867	59.631	-4.2115	2.26e-15	2.76e-13				comp124351_c0	10504.2	4580.61	1.1974	0	0
	comp128614_c0	0.0447038	91.4609	-10.999	8.44e-15	9.9e-13				comp128614_c0	0.0447038	91.4609	-10.999	8.44e-15	9.9e-13				comp124361_c0	79.3064	36.1285	1.1343	2.69e-05	0.0018277
	comp128698_c0	0.402334	72.2952	-7.4894	4.02e-18	5.74e-16				comp128698_c0	0.402334	72.2952	-7.4894	4.02e-18	5.74e-16				comp124446_c7	135.485	49.0882	1.4647	3.05e-11	4.71e-09
	comp128699_c0	5.05152	207.561	-5.3607	5.25e-53	2.07e-50				comp128699_c0	5.05152	207.561	-5.3607	5.25e-53	2.07e-50				comp124461_c1	53.1547	18.7834	1.5007	2.29e-05	0.0015803
	comp128737_c0	15.6414	57.1802	-1.8701	8.03e-08	5.16e-06				comp128737_c0	15.6414	57.1802	-1.8701	8.03e-08	5.16e-06				comp124554_c0	624.274	249.532	1.323	5.26e-40	2.51e-37
	comp129453_c0	1.43052	115.822	-6.3392	5.06e-30	1.12e-27				comp129453_c0	1.43052	115.822	-6.3392	5.06e-30	1.12e-27				comp124577_c0	308.432	121.623	1.3425	5.14e-21	1.4e-18
	comp129696_c0	0	88.9927	-7.4756	5.75e-22	9.91e-20				comp129696_c0	0	88.9927	-7.4756	5.75e-22	9.91e-20				comp124618_c0	148.082	53.3818	1.472	3.15e-12	5.25e-10
	comp129751_c0	3.17397	39.4909	-3.6372	6.3e-10	5.16e-08				comp129751_c0	3.17397	39.4909	-3.6372	6.3e-10	5.16e-08				comp124618_c3	62.1851	17.6058	1.8205	1.65e-07	1.66e-05
	comp130384_c0	0	17.7803	-5.1522	7.69e-06	0.00036624				comp130384_c0	0	17.7803	-5.1522	7.69e-06	0.00036624				comp124879_c4	64.6357	21.2112	1.6075	9.45e-07	8.48e-05
	comp130729_c0	29.057	135.218	-2.2183	7.43e-20	1.16e-17				comp130729_c0	29.057	135.218	-2.2183	7.43e-20	1.16e-17				comp124887_c1	745.405	368.867	1.0149	3.82e-32	1.51e-29
	comp131472_c0	0.268223	27.1503	-6.6614	4.46e-08	2.95e-06				comp131472_c0	0.268223	27.1503	-6.6614	4.46e-08	2.95e-06				comp124924_c0	105.361	46.421	1.1825	5.85e-07	5.42e-05
	comp131693_c0	0	17.1403	-5.0993	1.14e-05	0.00052557				comp131693_c0	0	17.1403	-5.0993	1.14e-05	0.00052557				comp125064_c1	82.7695	32.86	1.3328	1.26e-06	0.00011108
	comp131769_c0	0.0894075	80.8106	-9.8199	1.24e-15	1.54e-13				comp131769_c0	0.0894075	80.8106	-9.8199	1.24e-15	1.54e-13				comp125092_c1	20.7135	2.74516	2.9156	7.09e-05	0.0043282
	comp132006_c0	18.3732	62.3845	-1.7636	6.45e-08	4.18e-06				comp132006_c0	18.3732	62.3845	-1.7636	6.45e-08	4.18e-06				comp125190_c1	90.9093	23.4029	1.9577	3.18e-11	4.87e-09
	comp132037_c0	5.76678	27.4246	-2.2496	3.47e-05	0.0014627				comp132037_c0	5.76678	27.4246	-2.2496	3.47e-05	0.0014627				comp125190_c4	573.367	233.202	1.2979	6.82e-36	2.95e-33
	comp132736_c0	0.0894075	38.9429	-8.7667	2.52e-09	1.9e-07				comp132736_c0	0.0894075	38.9429	-8.7667	2.52e-09	1.9e-07				comp125203_c0	77.146	31.1682	1.3075	3.98e-06	0.00031962
	comp132960_c0	10.863	57.1034	-2.3942	6.42e-10	5.25e-08				comp132960_c0	10.863	57.1034	-2.3942	6.42e-10	5.25e-08				comp125252_c0	85.4356	40.7481	1.0681	3.21e-05	0.0021217
	comp133072_c0	0.134111	15.2663	-6.8308	4.43e-05	0.0018379				comp133072_c0	0.134111	15.2663	-6.8308	4.43e-05	0.0018379				comp125283_c3	102.513	35.562	1.5274	2.59e-09	3.26e-07
	comp133316_c0	0.178815	14.0012	-6.2909	7.45e-05	0.002911				comp133316_c0	0.178815	14.0012	-6.2909	7.45e-05	0.002911				comp125366_c2	140.274	67.4192	1.057	1.26e-07	1.3e-05
	comp134537_c0	4.02334	50.8268	-3.6591	2.09e-12	2.1e-10				comp134537_c0	4.02334	50.8268	-3.6591	2.09e-12	2.1e-10				comp125399_c3	156.62	76.2255	1.0389	3.61e-08	4.01e-06
	comp136393_c0	3.26337	54.6229	-4.0651	5.54e-14	6.19e-12				comp136393_c0	3.26337	54.6229	-4.0651	5.54e-14	6.19e-12				comp125437_c0	103.902	45.8471	1.1803	7.26e-07	6.65e-05
	comp138957_c0	0.0894075	19.3343	-7.7566	9.2e-06	0.00043253				comp138957_c0	0.0894075	19.3343	-7.7566	9.2e-06	0.00043253				comp125461_c0	128.554	62.882	1.0317	6.92e-07	6.36e-05
	comp148350_c0	1.92226	20.6598	-3.426	1.19e-05	0.00054679				comp148350_c0	1.92226	20.6598	-3.426	1.19e-05	0.00054679				comp125539_c0	97.8283	36.4436	1.4246	3.14e-08	3.52e-06
	comp149083_c0	0.804668	15.3578	-4.2544	5.53e-05	0.0022318				comp149083_c0	0.804668	15.3578	-4.2544	5.53e-05	0.0022318				comp125542_c0	71.2083	31.1289	1.1938	3.52e-05	0.0023055
	comp162924_c0	1.65404	16.5475	-3.3225	0.00010724	0.0040325				comp162924_c0	1.65404	16.5475	-3.3225	0.00010724	0.0040325				comp125709_c4	70.4093	29.2929	1.2652	1.71e-05	0.0012197
	comp243017_c0	0.178815	85.6871	-8.9045	1.85e-18	2.69e-16				comp243017_c0	0.178815	85.6871	-8.9045	1.85e-18	2.69e-16				comp125781_c0	61.2612	23.3689	1.3904	1.7e-05	0.0012081
	comp46360_c0	2.68223	20.157	-2.9098	5.27e-05	0.0021449				comp46360_c0	2.68223	20.157	-2.9098	5.27e-05	0.0021449				comp125796_c0	58.2491	24.0187	1.2781	8.14e-05	0.0049
	comp47034_c0	0.178815	26.6471	-7.2194	1.01e-07	6.34e-06				comp47034_c0	0.178815	26.6471	-7.2194	1.01e-07	6.34e-06				comp125799_c1	120.255	26.1686	2.2002	2.2e-16	4.93e-14
	comp47337_c0	7.1079	36.429	-2.3576	9.82e-07	5.31e-05				comp47337_c0	7.1079	36.429	-2.3576	9.82e-07	5.31e-05				comp125799_c2	63.0263	4.75031	3.7299	1.61e-14	3.18e-12
	comp47495_c0	0.402334	217.822	-9.0805	1.91e-43	5.78e-41				comp47495_c0	0.402334	217.822	-9.0805	1.91e-43	5.78e-41				comp125907_c3	1623.6	620.241	1.3883	1.6e-108	2.45e-105
	comp47554_c0	7.1973	138.297	-4.2642	9.8e-34	2.36e-31				comp47554_c0	7.1973	138.297	-4.2642	9.8e-34	2.36e-31				comp125934_c0	92.3137	39.785	1.2143	1.82e-06	0.00015654
	comp47675_c0	79.2267	209.341	-1.4018	1.46e-17	2.03e-15				comp47675_c0	79.2267	209.341	-1.4018	1.46e-17	2.03e-15				comp125961_c0	98.8015	38.3111	1.3668	6.88e-08	7.42e-06
	comp47689_c0	64.077	153.623	-1.2615	1.03e-11	9.92e-10				comp47689_c0	64.077	153.623	-1.2615	1.03e-11	9.92e-10				comp125966_c2	469.526	208.886	1.1685	1.44e-25	4.54e-23
	comp47691_c0	5.9009	864.651	-7.195	1.65e-202	2.83e-199				comp47691_c0	5.9009	864.651	-7.195	1.65e-202	2.83e-199				comp125970_c0	82.3522	32.8539	1.3257	1.47e-06	0.00012852
	comp47709_c0	0.670556	681.517	-9.9892	1.62e-116	1.52e-113				comp47709_c0	0.670556	681.517	-9.9892	1.62e-116	1.52e-113				comp125993_c6	71.8436	26.5407	1.4367	1.83e-06	0.00015731
	comp47721_c0	330.271	5384.35	-4.027	0	0				comp47721_c0	330.271	5384.35	-4.027	0	0				comp126239_c1	90.0677	38.6793	1.2194	2.26e-06	0.00018926
	comp47736_c0	30.8456	176.55	-2.5169	6.78e-29	1.45e-26				comp47736_c0	30.8456	176.55	-2.5169	6.78e-29	1.45e-26				comp126266_c0	73.1814	32.8164	1.1571	4.23e-05	0.0027047
	comp47772_c0	68.7991	145.075	-1.0763	3.26e-09	2.43e-07				comp47772_c0	68.7991	145.075	-1.0763	3.26e-09	2.43e-07				comp126270_c0	68.5869	29.0867	1.2376	3.01e-05	0.0020121
	comp47780_c0	54.0468	173.963	-1.6865	1.69e-18	2.46e-16				comp47780_c0	54.0468	173.963	-1.6865	1.69e-18	2.46e-16				comp126276_c1	502.514	120.511	2.06	1.83e-58	1.26e-55
	comp47780_c1	25.7494	138.859	-2.431	2.59e-22	4.54e-20				comp47780_c1	25.7494	138.859	-2.431	2.59e-22	4.54e-20				comp126372_c0	1440.56	626.016	1.2024	3.52e-78	3.32e-75
	comp47781_c0	4.55978	27.8359	-2.6099	6.44e-06	0.00031075				comp47781_c0	4.55978	27.8359	-2.6099	6.44e-06	0.00031075				comp126398_c1	158.119	76.4844	1.0478	2.51e-08	2.86e-06
	comp47830_c0	31.7151	112.669	-1.8289	1.08e-13	1.18e-11				comp47830_c0	31.7151	112.669	-1.8289	1.08e-13	1.18e-11				comp126413_c0	729.119	357.42	1.0285	4.12e-32	1.62e-29
	comp47851_c0	6.57145	179.268	-4.7698	5.07e-45	1.62e-42				comp47851_c0	6.57145	179.268	-4.7698	5.07e-45	1.62e-42				comp126423_c0	378.058	76.5088	2.3049	1.22e-50	7.08e-48
	comp47858_c0	22.3072	53.4322	-1.2602	6.11e-05	0.0024342				comp47858_c0	22.3072	53.4322	-1.2602	6.11e-05	0.0024342				comp126435_c0	451.61	219.56	1.0405	7.48e-21	2.02e-18
	comp47871_c0	12.9194	47.4454	-1.8767	9.64e-07	5.22e-05				comp47871_c0	12.9194	47.4454	-1.8767	9.64e-07	5.22e-05				comp126474_c0	88.9278	14.0766	2.6593	3.87e-15	8.09e-13
	comp47889_c0	24.2741	71.0918	-1.5503	1.07e-07	6.72e-06				comp47889_c0	24.2741	71.0918	-1.5503	1.07e-07	6.72e-06				comp126476_c1	4823	1913.62	1.3336	9.89e-301	4.84e-297
	comp47956_c0	49.6972	165.69	-1.7373	2.61e-18	3.76e-16				comp47956_c0	49.6972	165.69	-1.7373	2.61e-18	3.76e-16				comp126491_c0	149.832	56.3928	1.4098	1.08e-11	1.74e-09
	comp47990_c0	4.06804	96.3973	-4.5666	1.17e-24	2.22e-22				comp47990_c0	4.06804	96.3973	-4.5666	1.17e-24	2.22e-22				comp126499_c0	39.4425	2.52769	3.9639	5.81e-10	7.9e-08
	comp48027_c0	0.670556	27.0968	-5.3366	3.1e-08	2.09e-06				comp48027_c0	0.670556	27.0968	-5.3366	3.1e-08	2.09e-06				comp126511_c0	41.2236	11.7668	1.8087	2.19e-05	0.0015227
	comp48347_c0	50.9176	107.92	-1.0837	2.92e-07	1.72e-05				comp48347_c0	50.9176	107.92	-1.0837	2.92e-07	1.72e-05				comp126514_c0	35.8216	5.88342	2.6061	8.02e-07	7.3e-05
	comp48508_c0	10.5183	126.427	-3.5873	3.38e-28	7.04e-26				comp48508_c0	10.5183	126.427	-3.5873	3.38e-28	7.04e-26				comp126615_c0	1157.66	201.065	2.5255	1.61e-167	4.06e-164
	comp49407_c0	0	58.9299	-6.8809	1.14e-15	1.42e-13				comp49407_c0	0	58.9299	-6.8809	1.14e-15	1.42e-13				comp126636_c0	936.549	359.978	1.3794	8.5e-63	6.24e-60
	comp49966_c0	0.223519	38.8144	-7.4401	1.87e-10	1.62e-08				comp49966_c0	0.223519	38.8144	-7.4401	1.87e-10	1.62e-08				comp126647_c0	279.332	92.1391	1.6001	2.99e-24	8.97e-22
	comp52127_c0	25.4364	105.173	-2.0478	1.54e-14	1.78e-12				comp52127_c0	25.4364	105.173	-2.0478	1.54e-14	1.78e-12				comp126672_c0	538.962	95.857	2.4912	7.26e-78	6.66e-75
	comp52321_c0	24.3881	122.304	-2.3262	5.33e-19	7.97e-17				comp52321_c0	24.3881	122.304	-2.3262	5.33e-19	7.97e-17				comp126693_c0	471	188.101	1.3242	1.22e-30	4.51e-28
	comp52985_c0	0.134111	18.603	-7.116	7.96e-06	0.00037814				comp52985_c0	0.134111	18.603	-7.116	7.96e-06	0.00037814				comp126717_c0	408.28	138.571	1.5589	1.71e-33	6.83e-31
	comp53477_c0	1.38582	15.7234	-3.5041	0.00011748	0.0043764				comp53477_c0	1.38582	15.7234	-3.5041	0.00011748	0.0043764				comp126742_c0	409.333	152.405	1.4254	1e-29	3.6e-27
	comp65672_c0	16.0486	80.3997	-2.3247	5.29e-13	5.52e-11				comp65672_c0	16.0486	80.3997	-2.3247	5.29e-13	5.52e-11				comp126821_c0	222.152	67.5508	1.7175	1.82e-21	5.02e-19
	comp77797_c0	1.43052	22.9169	-4.0018	1.24e-06	6.61e-05				comp77797_c0	1.43052	22.9169	-4.0018	1.24e-06	6.61e-05				comp126834_c0	317.734	91.7782	1.7916	1.15e-31	4.39e-29
	comp77900_c0	29.9962	81.9153	-1.4494	4.86e-08	3.2e-06				comp77900_c0	29.9962	81.9153	-1.4494	4.86e-08	3.2e-06				comp126842_c0	396.46	1.00236	8.6276	3.61e-80	3.53e-77
	comp77990_c0	13.4558	47.6712	-1.8249	1.39e-06	7.35e-05				comp77990_c0	13.4558	47.6712	-1.8249	1.39e-06	7.35e-05				comp126847_c0	417.585	4.57599	6.5118	6.13e-100	7.76e-97
	comp78057_c0	0.536445	93.792	-7.4499	4.12e-23	7.41e-21				comp78057_c0	0.536445	93.792	-7.4499	4.12e-23	7.41e-21				comp126899_c0	71.5817	25.9511	1.4638	1.38e-06	0.00012161
	comp78124_c0	4.29156	25.9619	-2.5968	1.39e-05	0.0006267				comp78124_c0	4.29156	25.9619	-2.5968	1.39e-05	0.0006267				comp126951_c0	268.988	19.132	3.8135	1.69e-57	1.14e-54
	comp78447_c0	20.9214	71.5781	-1.7745	6.14e-09	4.42e-07				comp78447_c0	20.9214	71.5781	-1.7745	6.14e-09	4.42e-07				comp126966_c0	36.9661	0.0435809	9.7283	6.96e-08	7.51e-06
	comp78558_c0	0.35763	18.1916	-5.6687	5.57e-06	0.00027254				comp78558_c0	0.35763	18.1916	-5.6687	5.57e-06	0.00027254				comp126984_c0	122.382	58.0933	1.075	5.68e-07	5.27e-05
	comp78665_c0	0.0447038	17.5974	-8.6208	5.3e-05	0.0021533				comp78665_c0	0.0447038	17.5974	-8.6208	5.3e-05	0.0021533				comp127002_c0	177.897	35.5184	2.3244	5.92e-25	1.82e-22
	comp79046_c1	8.76194	31.2183	-1.8331	8.97e-05	0.0034402				comp79046_c1	8.76194	31.2183	-1.8331	8.97e-05	0.0034402				comp127012_c0	231.56	61.7105	1.9078	2.03e-25	6.34e-23
	comp79310_c0	2.59282	36.3832	-3.8107	1.7e-09	1.32e-07				comp79310_c0	2.59282	36.3832	-3.8107	1.7e-09	1.32e-07				comp127031_c0	85.0437	11.3476	2.9058	9.16e-16	1.98e-13
	comp79445_c0	43.0448	106.133	-1.302	7.6e-09	5.43e-07				comp79445_c0	43.0448	106.133	-1.302	7.6e-09	5.43e-07				comp127038_c0	120.591	50.1616	1.2655	1.83e-08	2.11e-06
	comp79466_c0	4.42567	240.236	-5.7624	3.5e-61	1.61e-58				comp79466_c0	4.42567	240.236	-5.7624	3.5e-61	1.61e-58				comp127088_c0	144.783	50.8153	1.5106	2.18e-12	3.71e-10
	comp79545_c0	53.434	273.024	-2.3532	7.03e-41	2.01e-38				comp79545_c0	53.434	273.024	-2.3532	7.03e-41	2.01e-38				comp127112_c0	402.105	63.1922	2.6698	5.91e-63	4.39e-60
	comp79577_c0	6.30323	29.4179	-2.2225	2.05e-05	0.00090359				comp79577_c0	6.30323	29.4179	-2.2225	2.05e-05	0.00090359				comp127232_c0	193.039	57.1166	1.7569	2.12e-19	5.47e-17
	comp79678_c0	0.0447038	109.523	-11.259	9.72e-17	1.29e-14				comp79678_c0	0.0447038	109.523	-11.259	9.72e-17	1.29e-14				comp127283_c0	79.1549	25.6713	1.6245	4.61e-08	5.09e-06
	comp79734_c0	4.24686	36.2461	-3.0934	2.56e-08	1.73e-06				comp79734_c0	4.24686	36.2461	-3.0934	2.56e-08	1.73e-06				comp127386_c0	183.932	12.7256	3.8534	3.89e-40	1.88e-37
	comp79778_c0	1.34111	25.7119	-4.2609	1.8e-07	1.09e-05				comp79778_c0	1.34111	25.7119	-4.2609	1.8e-07	1.09e-05				comp127412_c0	489.027	205.955	1.2476	3.55e-29	1.25e-26
	comp79820_c0	11.4889	86.4056	-2.9109	5.62e-17	7.57e-15				comp79820_c0	11.4889	86.4056	-2.9109	5.62e-17	7.57e-15				comp127425_c0	257.793	0.915198	8.1379	1.45e-55	9.42e-53
	comp79854_c0	0.0447038	154.75	-11.757	3.24e-21	5.36e-19				comp79854_c0	0.0447038	154.75	-11.757	3.24e-21	5.36e-19				comp127687_c0	56.3199	20.8338	1.4347	2.44e-05	0.001678
	comp79885_c0	0.983483	350.764	-8.4784	5.65e-74	3.05e-71				comp79885_c0	0.983483	350.764	-8.4784	5.65e-74	3.05e-71				comp127706_c0	60.4107	14.3873	2.07	2.07e-08	2.38e-06
	comp79892_c0	0.938779	146.539	-7.2863	1.28e-35	3.25e-33				comp79892_c0	0.938779	146.539	-7.2863	1.28e-35	3.25e-33				comp127832_c0	95.6586	24.0566	1.9915	5.82e-12	9.62e-10
	comp79940_c0	24.453	72.6751	-1.5715	5.94e-08	3.87e-06				comp79940_c0	24.453	72.6751	-1.5715	5.94e-08	3.87e-06				comp127945_c0	24.8055	3.18053	2.9633	1.18e-05	0.00087175
	comp79980_c0	343.968	1009.16	-1.5528	2.12e-89	1.44e-86				comp79980_c0	343.968	1009.16	-1.5528	2.12e-89	1.44e-86				comp128145_c0	44.0847	11.4618	1.9434	4.21e-06	0.00033671
	comp80029_c0	190.553	572.766	-1.5878	5.48e-53	2.15e-50				comp80029_c0	190.553	572.766	-1.5878	5.48e-53	2.15e-50				comp128250_c0	132.127	19.4894	2.7612	1.55e-22	4.42e-20
	comp80041_c0	315.193	667.778	-1.0831	2.92e-37	7.68e-35				comp80041_c0	315.193	667.778	-1.0831	2.92e-37	7.68e-35				comp128301_c0	59.235	18.6526	1.6671	1.48e-06	0.00012923
	comp80053_c0	13.6793	228.815	-4.0641	1.98e-53	7.96e-51				comp80053_c0	13.6793	228.815	-4.0641	1.98e-53	7.96e-51				comp128390_c0	59.9053	2.57127	4.5421	2.66e-15	5.6e-13
	comp80066_c0	21.5472	145.988	-2.7603	2.45e-26	4.89e-24				comp80066_c0	21.5472	145.988	-2.7603	2.45e-26	4.89e-24				comp128425_c0	71.8276	0.0871617	9.6866	4.76e-14	9.17e-12
	comp80070_c0	36.3392	96.9563	-1.4158	5.1e-09	3.71e-07				comp80070_c0	36.3392	96.9563	-1.4158	5.1e-09	3.71e-07				comp128676_c0	159.138	7.0601	4.4944	7.83e-38	3.5e-35
	comp80086_c0	128.648	271.294	-1.0764	5.8e-16	7.37e-14				comp80086_c0	128.648	271.294	-1.0764	5.8e-16	7.37e-14				comp128867_c0	30.5602	5.2297	2.5469	6.74e-06	0.00051957
	comp80098_c0	144.777	300.506	-1.0536	4.86e-17	6.64e-15				comp80098_c0	144.777	300.506	-1.0536	4.86e-17	6.64e-15				comp129076_c0	46.1096	5.88995	2.9687	2.24e-09	2.85e-07
	comp80113_c0	93.5636	274.052	-1.5504	1.73e-25	3.36e-23				comp80113_c0	93.5636	274.052	-1.5504	1.73e-25	3.36e-23				comp129240_c0	62.6175	4.53241	3.7882	1.42e-14	2.83e-12
	comp80225_c0	102.272	424.071	-2.0519	7.65e-54	3.11e-51				comp80225_c0	102.272	424.071	-2.0519	7.65e-54	3.11e-51				comp129462_c0	38.9362	11.1567	1.8032	3.85e-05	0.0024972
	comp80286_c0	0.223519	179.696	-9.6509	1.41e-33	3.38e-31				comp80286_c0	0.223519	179.696	-9.6509	1.41e-33	3.38e-31				comp129545_c0	43.4101	3.39931	3.6747	2.3e-10	3.24e-08
	comp80295_c0	6.88438	107.688	-3.9674	9.9e-26	1.94e-23				comp80295_c0	6.88438	107.688	-3.9674	9.9e-26	1.94e-23				comp130034_c0	41.5763	1.04594	5.3129	1.66e-11	2.64e-09
	comp80350_c0	0.0447038	42.4624	-9.8916	7.98e-09	5.69e-07				comp80350_c0	0.0447038	42.4624	-9.8916	7.98e-09	5.69e-07				comp131239_c0	24.4259	1.56891	3.9606	1.09e-06	9.66e-05
	comp80381_c0	0.0447038	42.0048	-9.8759	9.22e-09	6.54e-07				comp80381_c0	0.0447038	42.0048	-9.8759	9.22e-09	6.54e-07				comp47429_c0	43.1996	1.08952	5.3093	6.75e-12	1.11e-09
	comp80425_c0	20.1167	84.3817	-2.0685	4.41e-12	4.33e-10				comp80425_c0	20.1167	84.3817	-2.0685	4.41e-12	4.33e-10				comp47429_c1	28.3083	0.740875	5.2558	2.84e-08	3.21e-06
	comp80464_c0	16.4461	47.2799	-1.5235	1.83e-05	0.0008127				comp80464_c0	16.4461	47.2799	-1.5235	1.83e-05	0.0008127				comp47581_c0	39.4446	10.3714	1.9272	1.5e-05	0.0010834
	comp80512_c0	0.223519	207.385	-9.8577	2.09e-37	5.53e-35				comp80512_c0	0.223519	207.385	-9.8577	2.09e-37	5.53e-35				comp47615_c0	25.2265	2.30979	3.4491	2.36e-06	0.00019677
	comp80730_c0	0	15.674	-4.9703	2.85e-05	0.0012168				comp80730_c0	0	15.674	-4.9703	2.85e-05	0.0012168				comp47628_c0	67.5242	28.5014	1.2444	3.21e-05	0.0021242
	comp80848_c0	0.178815	84.2734	-8.8805	3.13e-18	4.49e-16				comp80848_c0	0.178815	84.2734	-8.8805	3.13e-18	4.49e-16				comp47638_c0	19.0682	0.52297	5.1883	5.35e-06	0.00042163
	comp80890_c0	383.737	791.54	-1.0445	9.54e-42	2.78e-39				comp80890_c0	383.737	791.54	-1.0445	9.54e-42	2.78e-39				comp47642_c0	167.327	14.3381	3.5447	1.1e-34	4.52e-32
	comp80896_c0	0	21.8482	-5.4494	6.52e-07	3.64e-05				comp80896_c0	0	21.8482	-5.4494	6.52e-07	3.64e-05				comp47672_c0	65.4676	6.62429	3.3049	7.8e-14	1.48e-11
	comp80896_c1	0.0447038	52.7009	-10.203	3.42e-10	2.88e-08				comp80896_c1	0.0447038	52.7009	-10.203	3.42e-10	2.88e-08				comp47689_c0	60.4685	22.357	1.4355	1.22e-05	0.00089751
	comp80896_c2	0.134111	154.675	-10.172	4.19e-27	8.55e-25				comp80896_c2	0.134111	154.675	-10.172	4.19e-27	8.55e-25				comp47706_c0	224.328	77.1817	1.5393	8.06e-19	2.01e-16
	comp80951_c0	0	22.5338	-5.494	4.33e-07	2.49e-05				comp80951_c0	0	22.5338	-5.494	4.33e-07	2.49e-05				comp47712_c0	495.462	245.794	1.0113	8.47e-22	2.37e-19
	comp80982_c0	21.5025	66.7788	-1.6349	9.79e-08	6.18e-06				comp80982_c0	21.5025	66.7788	-1.6349	9.79e-08	6.18e-06				comp47739_c0	235.382	101.02	1.2204	2.02e-14	3.96e-12
	comp81034_c0	0.670556	83.644	-6.9628	1.74e-21	2.94e-19				comp81034_c0	0.670556	83.644	-6.9628	1.74e-21	2.94e-19				comp47744_c0	116.514	30.1144	1.952	6.35e-14	1.21e-11
	comp81087_c0	51.454	113.798	-1.1451	4.4e-08	2.91e-06				comp81087_c0	51.454	113.798	-1.1451	4.4e-08	2.91e-06				comp47744_c1	345.885	98.4492	1.8128	7.69e-35	3.23e-32
	comp83882_c0	3.5763	25.1849	-2.816	8.51e-06	0.00040239				comp83882_c0	3.5763	25.1849	-2.816	8.51e-06	0.00040239				comp47748_c1	973.407	353.657	1.4607	1.04e-70	8.58e-68
	comp84005_c0	0.223519	26.3733	-6.8825	8.37e-08	5.36e-06				comp84005_c0	0.223519	26.3733	-6.8825	8.37e-08	5.36e-06				comp47762_c0	139.316	44.0175	1.6622	1.74e-13	3.24e-11
	comp84228_c0	3.03986	19.6543	-2.6928	0.00011823	0.0043945				comp84228_c0	3.03986	19.6543	-2.6928	0.00011823	0.0043945				comp47770_c0	304.643	140.72	1.1143	4.83e-16	1.07e-13
	comp85630_c0	16.3616	121.764	-2.8957	3.54e-23	6.38e-21				comp85630_c0	16.3616	121.764	-2.8957	3.54e-23	6.38e-21				comp47791_c0	184.603	52.6893	1.8088	2.66e-19	6.78e-17
	comp88255_c0	2.05637	26.0117	-3.661	4.94e-07	2.81e-05				comp88255_c0	2.05637	26.0117	-3.661	4.94e-07	2.81e-05				comp47804_c0	220.041	0.566551	8.6013	1.95e-45	1.02e-42
	comp88794_c0	16.4957	67.0873	-2.024	1.09e-09	8.67e-08				comp88794_c0	16.4957	67.0873	-2.024	1.09e-09	8.67e-08				comp47945_c0	549.683	204.785	1.4245	2.63e-39	1.24e-36
	comp93675_c2	52.1693	123.631	-1.2448	1.49e-09	1.16e-07				comp93675_c2	52.1693	123.631	-1.2448	1.49e-09	1.16e-07				comp47958_c0	447.763	213.412	1.0691	1.61e-21	4.49e-19
	comp93799_c0	110.564	268.925	-1.2823	8.91e-20	1.38e-17				comp93799_c0	110.564	268.925	-1.2823	8.91e-20	1.38e-17				comp48006_c0	153.222	52.5162	1.5448	2.13e-13	3.96e-11
	comp93803_c0	168.589	717.655	-2.0898	9.69e-92	6.97e-89				comp93803_c0	168.589	717.655	-2.0898	9.69e-92	6.97e-89				comp48642_c0	72.6026	1.39459	5.7021	4.57e-19	1.15e-16
	comp93966_c0	0.491741	1045.55	-11.054	2.26e-150	2.85e-147				comp93966_c0	0.491741	1045.55	-11.054	2.26e-150	2.85e-147				comp49673_c0	46.3037	9.02124	2.3597	1.1e-07	1.14e-05
	comp94060_c0	11.5783	61.9338	-2.4193	9.69e-11	8.65e-09				comp94060_c0	11.5783	61.9338	-2.4193	9.69e-11	8.65e-09				comp51007_c0	149.897	70.3395	1.0916	2.12e-08	2.43e-06
	comp94221_c0	1.92226	76.8802	-5.3217	1.13e-20	1.84e-18				comp94221_c0	1.92226	76.8802	-5.3217	1.13e-20	1.84e-18				comp53470_c0	38.6473	10.3827	1.8962	2.24e-05	0.0015522
	comp94225_c0	15.244	346.916	-4.5083	7.55e-84	4.68e-81				comp94225_c0	15.244	346.916	-4.5083	7.55e-84	4.68e-81				comp77199_c0	26.5314	3.48037	2.9304	6.56e-06	0.00050663
	comp94268_c0	0	183.517	-8.5198	2.23e-39	6.21e-37				comp94268_c0	0	183.517	-8.5198	2.23e-39	6.21e-37				comp77815_c0	35.0986	5.58402	2.652	8.21e-07	7.45e-05
	comp94322_c0	36.6124	80.4463	-1.1357	4.74e-06	0.00023388				comp94322_c0	36.6124	80.4463	-1.1357	4.74e-06	0.00023388				comp77868_c0	44.0842	9.36988	2.2342	5.25e-07	4.88e-05
	comp94333_c0	13.277	155.047	-3.5457	6.12e-34	1.49e-31				comp94333_c0	13.277	155.047	-3.5457	6.12e-34	1.49e-31				comp78550_c0	21.8525	0.871617	4.648	1.61e-06	0.00013994
	comp94354_c1	45.9108	284.99	-2.634	1.17e-47	4.04e-45				comp94354_c1	45.9108	284.99	-2.634	1.17e-47	4.04e-45				comp78550_c1	18.0966	0.784455	4.5279	1.41e-05	0.0010242
	comp94357_c0	55.8605	180.367	-1.691	3.49e-19	5.28e-17				comp94357_c0	55.8605	180.367	-1.691	3.49e-19	5.28e-17				comp79199_c0	25.8602	0.0435809	9.2128	3e-06	0.00024531
	comp94389_c1	53.6011	143.75	-1.4232	9.27e-13	9.5e-11				comp94389_c1	53.6011	143.75	-1.4232	9.27e-13	9.5e-11				comp79732_c0	68.1308	18.7834	1.8589	2.76e-08	3.12e-06
	comp94441_c0	0.894075	181.648	-7.6665	2.01e-42	5.95e-40				comp94441_c0	0.894075	181.648	-7.6665	2.01e-42	5.95e-40				comp79916_c0	27.7851	0.174323	7.3164	8.97e-08	9.46e-06
	comp94559_c0	40.68	81.4052	-1.0008	2.55e-05	0.0011002				comp94559_c0	40.68	81.4052	-1.0008	2.55e-05	0.0011002				comp79997_c0	402.871	16.1254	4.6429	3.28e-94	3.82e-91
	comp94758_c0	1.1623	49.5905	-5.415	6.7e-14	7.43e-12				comp94758_c0	1.1623	49.5905	-5.415	6.7e-14	7.43e-12				comp80009_c0	535.923	115.62	2.2126	9.21e-68	7.27e-65
	comp94880_c0	5.67738	155.771	-4.7781	2.28e-39	6.33e-37				comp94880_c0	5.67738	155.771	-4.7781	2.28e-39	6.33e-37				comp80027_c0	1668.38	127.206	3.7132	0	0
	comp94949_c0	58.8301	289.516	-2.299	3.31e-42	9.76e-40				comp94949_c0	58.8301	289.516	-2.299	3.31e-42	9.76e-40				comp80127_c0	110.805	44.9454	1.3018	3.59e-08	4e-06
	comp95305_c0	0.0894075	236.038	-11.366	1.28e-33	3.07e-31				comp95305_c0	0.0894075	236.038	-11.366	1.28e-33	3.07e-31				comp80159_c0	149.255	42.84	1.8007	8.14e-16	1.77e-13
	comp95369_c0	0.0447038	24.9563	-9.1248	3.09e-06	0.00015613				comp95369_c0	0.0447038	24.9563	-9.1248	3.09e-06	0.00015613				comp80159_c1	60.706	20.1779	1.5891	2.44e-06	0.00020303
	comp95605_c0	3.30808	28.1559	-3.0894	9.3e-07	5.07e-05				comp95605_c0	3.30808	28.1559	-3.0894	9.3e-07	5.07e-05				comp80177_c0	96.3834	30.9424	1.6392	1.29e-09	1.69e-07
	comp95849_c0	1.1623	15.1763	-3.7068	0.00011487	0.0042881				comp95849_c0	1.1623	15.1763	-3.7068	0.00011487	0.0042881				comp80179_c0	146.32	35.4966	2.0434	4.98e-18	1.19e-15
	comp95956_c0	6.66086	38.4858	-2.5305	1.77e-07	1.07e-05				comp95956_c0	6.66086	38.4858	-2.5305	1.77e-07	1.07e-05				comp80210_c0	78.7242	34.1238	1.206	1.17e-05	0.00086605
	comp96027_c0	12.8747	207.465	-4.0103	2.82e-48	9.94e-46				comp96027_c0	12.8747	207.465	-4.0103	2.82e-48	9.94e-46				comp80259_c0	161.908	16.0813	3.3317	4.26e-32	1.66e-29
	comp96183_c0	2.63752	23.1738	-3.1352	7.52e-06	0.00035874				comp96183_c0	2.63752	23.1738	-3.1352	7.52e-06	0.00035874				comp80293_c0	244.723	90.7789	1.4307	1.65e-18	4.04e-16
	comp96690_c0	0.268223	21.7879	-6.344	7.94e-07	4.38e-05				comp96690_c0	0.268223	21.7879	-6.344	7.94e-07	4.38e-05				comp80293_c1	71.6293	25.1897	1.5077	8.12e-07	7.38e-05
	comp97332_c0	0.759964	90.8667	-6.9017	2.75e-23	4.97e-21				comp97332_c0	0.759964	90.8667	-6.9017	2.75e-23	4.97e-21				comp80468_c0	26.1888	3.74795	2.8048	1.17e-05	0.00086819
	comp97622_c0	0.223519	41.5482	-7.5382	5.19e-11	4.75e-09				comp97622_c0	0.223519	41.5482	-7.5382	5.19e-11	4.75e-09				comp80594_c0	46.3935	14.9047	1.6382	2.57e-05	0.0017538
	comp97984_c0	2.19048	47.9016	-4.4508	6.43e-13	6.66e-11				comp97984_c0	2.19048	47.9016	-4.4508	6.43e-13	6.66e-11				comp80669_c0	56.5296	17.0837	1.7264	1.46e-06	0.00012775
	comp98317_c0	37.2789	87.5337	-1.2315	4.42e-07	2.53e-05				comp98317_c0	37.2789	87.5337	-1.2315	4.42e-07	2.53e-05				comp80709_c1	90.193	24.8415	1.8603	1.6e-10	2.29e-08
	comp98937_c0	28.4615	131.111	-2.2037	3.61e-19	5.44e-17				comp98937_c0	28.4615	131.111	-2.2037	3.61e-19	5.44e-17				comp80748_c0	37.1497	0.864208	5.4258	1.86e-10	2.63e-08
CMvsPM.up	comp102372_c0	25.3917	0.0457076	9.1177	4.78e-06	0.00023582			CMvsPM.up	comp102372_c0	25.3917	0.0457076	9.1177	4.78e-06	0.00023582				comp80901_c0	99.4132	11.3746	3.1276	2.41e-19	6.15e-17
	comp102653_c0	64.0605	16.409	1.9649	3.04e-07	1.79e-05				comp102653_c0	64.0605	16.409	1.9649	3.04e-07	1.79e-05				comp81072_c0	154.031	36.6951	2.0696	3.55e-19	8.99e-17
	comp102782_c0	100.971	40.177	1.3295	2.72e-06	0.00013848				comp102782_c0	100.971	40.177	1.3295	2.72e-06	0.00013848				comp84429_c0	20.5025	0.217904	6.556	2.63e-06	0.00021781
	comp102825_c0	225.95	94.8583	1.2522	2.87e-11	2.67e-09				comp102825_c0	225.95	94.8583	1.2522	2.87e-11	2.67e-09				comp93587_c0	61.8029	20.3523	1.6025	1.72e-06	0.00014849
	comp102825_c1	208.46	63.3699	1.7179	7.21e-17	9.64e-15				comp102825_c1	208.46	63.3699	1.7179	7.21e-17	9.64e-15				comp93735_c0	177.778	75.0027	1.2451	1.49e-11	2.37e-09
	comp102867_c1	123.802	48.3586	1.3562	1.25e-07	7.8e-06				comp102867_c1	123.802	48.3586	1.3562	1.25e-07	7.8e-06				comp93802_c0	69.9448	28.8505	1.2776	1.59e-05	0.0011399
	comp102867_c3	119.971	28.0174	2.0983	2.04e-13	2.18e-11				comp102867_c3	119.971	28.0174	2.0983	2.04e-13	2.18e-11				comp94058_c0	256.467	106.379	1.2696	1.92e-16	4.32e-14
	comp103348_c0	80.8235	29.7163	1.4435	6.6e-06	0.00031758				comp103348_c0	80.8235	29.7163	1.4435	6.6e-06	0.00031758				comp94083_c0	895.238	296.396	1.5947	1.3e-73	1.14e-70
	comp104231_c0	47.0914	0.0914152	9.0088	3.59e-10	3.01e-08				comp104231_c0	47.0914	0.0914152	9.0088	3.59e-10	3.01e-08				comp94127_c0	81.5596	0.479389	7.4105	7.03e-20	1.84e-17
	comp104416_c0	111.101	1.05127	6.7236	2.21e-26	4.42e-24				comp104416_c0	111.101	1.05127	6.7236	2.21e-26	4.42e-24				comp94128_c0	212.028	93.3502	1.1835	1.32e-12	2.3e-10
	comp104728_c0	28.7897	0.0457076	9.2989	1.47e-06	7.75e-05				comp104728_c0	28.7897	0.0457076	9.2989	1.47e-06	7.75e-05				comp94461_c0	133.473	28.3711	2.2341	2.55e-18	6.19e-16
	comp104992_c0	52.8448	2.01113	4.7157	5.25e-13	5.48e-11				comp104992_c0	52.8448	2.01113	4.7157	5.25e-13	5.48e-11				comp94529_c0	74.6697	9.93644	2.9097	4.83e-14	9.29e-12
	comp105069_c0	55.6611	6.6276	3.0701	2.67e-10	2.27e-08				comp105069_c0	55.6611	6.6276	3.0701	2.67e-10	2.27e-08				comp94529_c1	68.4683	9.54552	2.8425	9.7e-13	1.71e-10
	comp105148_c0	137.578	1.09698	6.9706	6.59e-32	1.52e-29				comp105148_c0	137.578	1.09698	6.9706	6.59e-32	1.52e-29				comp94583_c0	198.233	85.5606	1.2122	2.87e-12	4.83e-10
	comp105253_c0	87.2586	10.1283	3.1069	1.76e-15	2.16e-13				comp105253_c0	87.2586	10.1283	3.1069	1.76e-15	2.16e-13				comp94651_c2	18.4181	0.725186	4.6666	1.05e-05	0.00078281
	comp105256_c0	108.675	0.457076	7.8934	5.22e-24	9.64e-22				comp105256_c0	108.675	0.457076	7.8934	5.22e-24	9.64e-22				comp94785_c0	160.379	72.4105	1.1472	1.72e-09	2.22e-07
	comp105264_c0	161.023	10.787	3.8999	8.07e-33	1.89e-30				comp105264_c0	161.023	10.787	3.8999	8.07e-33	1.89e-30				comp94924_c0	435.78	3.22498	7.0782	3.78e-101	4.96e-98
	comp105271_c0	70.3208	18.1002	1.9579	8.73e-08	5.57e-06				comp105271_c0	70.3208	18.1002	1.9579	8.73e-08	5.57e-06				comp95051_c0	146.783	1.30743	6.8108	8.32e-36	3.57e-33
	comp105365_c0	163.435	0.502784	8.3446	7.6e-34	1.84e-31				comp105365_c0	163.435	0.502784	8.3446	7.6e-34	1.84e-31				comp95182_c0	271.511	102.313	1.408	6.24e-20	1.65e-17
	comp105365_c1	54.8068	0.319953	7.4204	2.58e-13	2.73e-11				comp105365_c1	54.8068	0.319953	7.4204	2.58e-13	2.73e-11				comp95253_c0	87.0189	42.9707	1.018	5.32e-05	0.0033369
	comp105389_c0	30.1071	1.4471	4.3789	8.71e-08	5.56e-06				comp105389_c0	30.1071	1.4471	4.3789	8.71e-08	5.56e-06				comp95439_c0	22.1056	2.70201	3.0323	2.9e-05	0.0019517
	comp105516_c0	37.6388	0.0914152	8.6856	1.11e-08	7.76e-07				comp105516_c0	37.6388	0.0914152	8.6856	1.11e-08	7.76e-07				comp95543_c0	37.4192	10.8516	1.7859	6.09e-05	0.0037764
	comp105576_c0	68.8375	0.412283	7.3834	2.24e-16	2.9e-14				comp105576_c0	68.8375	0.412283	7.3834	2.24e-16	2.9e-14				comp95599_c0	52.2713	9.84927	2.4079	1.15e-08	1.36e-06
	comp106008_c0	23.9165	0.137123	7.4464	1.38e-06	7.33e-05				comp106008_c0	23.9165	0.137123	7.4464	1.38e-06	7.33e-05				comp96089_c0	85.4896	42.4042	1.0115	6.74e-05	0.0041398
	comp106315_c0	13827.5	31.4468	8.7804	0	0				comp106315_c0	13827.5	31.4468	8.7804	0	0				comp96879_c0	74.5857	27.0637	1.4625	8.46e-07	7.64e-05
	comp106367_c0	746.96	192.278	1.9578	3.86e-68	1.92e-65				comp106367_c0	746.96	192.278	1.9578	3.86e-68	1.92e-65				comp97065_c0	123.314	0.130743	9.8814	2.02e-22	5.75e-20
	comp106367_c1	97.9084	20.2037	2.2768	2.25e-12	2.26e-10				comp106367_c1	97.9084	20.2037	2.2768	2.25e-12	2.26e-10				comp97234_c0	70.36	29.0249	1.2775	1.5e-05	0.0010818
	comp106459_c0	96.3692	39.6075	1.2828	9e-06	0.0004238				comp106459_c0	96.3692	39.6075	1.2828	9e-06	0.0004238				comp97490_c0	46.5293	15.2533	1.609	3.15e-05	0.0020875
	comp106515_c0	95.5368	35.5605	1.4258	1.25e-06	6.66e-05				comp106515_c0	95.5368	35.5605	1.4258	1.25e-06	6.66e-05				comp97517_c0	91.7965	43.9709	1.0619	1.78e-05	0.0012617
	comp106548_c0	40.0984	7.03897	2.5101	1.73e-06	9.05e-05				comp106548_c0	40.0984	7.03897	2.5101	1.73e-06	9.05e-05				comp97665_c0	36.8286	10.4311	1.8199	5.62e-05	0.0035023
	comp106713_c0	77.6728	22.0786	1.8148	1.07e-07	6.72e-06				comp106713_c0	77.6728	22.0786	1.8148	1.07e-07	6.72e-06				comp98273_c0	119.871	54.5306	1.1364	2.36e-07	2.32e-05
	comp106945_c0	155.523	68.4869	1.1832	1.58e-07	9.67e-06				comp106945_c0	155.523	68.4869	1.1832	1.58e-07	9.67e-06				comp99145_c0	17.7503	1.65564	3.4224	7.91e-05	0.004775
	comp107256_c0	539.192	0.822737	9.3562	9.59e-96	7.41e-93				comp107256_c0	539.192	0.822737	9.3562	9.59e-96	7.41e-93
	comp107268_c0	32.6337	4.57076	2.8359	3.56e-06	0.00017835				comp107268_c0	32.6337	4.57076	2.8359	3.56e-06	0.00017835
	comp107308_c0	651.53	31.2768	4.3807	7.29e-137	7.82e-134				comp107308_c0	651.53	31.2768	4.3807	7.29e-137	7.82e-134
	comp107386_c0	24.9447	0.18283	7.0921	6.08e-07	3.42e-05				comp107386_c0	24.9447	0.18283	7.0921	6.08e-07	3.42e-05
	comp107548_c0	42.8709	1.69118	4.6639	8.79e-11	7.86e-09				comp107548_c0	42.8709	1.69118	4.6639	8.79e-11	7.86e-09
	comp107578_c0	25.9282	0.0457076	9.1479	3.96e-06	0.00019685				comp107578_c0	25.9282	0.0457076	9.1479	3.96e-06	0.00019685
	comp107591_c0	27.9005	0.18283	7.2536	1.53e-07	9.35e-06				comp107591_c0	27.9005	0.18283	7.2536	1.53e-07	9.35e-06
	comp107622_c0	594.868	0.365661	10.668	1.25e-87	8.3e-85				comp107622_c0	594.868	0.365661	10.668	1.25e-87	8.3e-85
	comp107643_c0	34.2189	0.304413	6.8126	3.95e-09	2.91e-07				comp107643_c0	34.2189	0.304413	6.8126	3.95e-09	2.91e-07
	comp107686_c0	272.749	120.627	1.177	4.87e-12	4.76e-10				comp107686_c0	272.749	120.627	1.177	4.87e-12	4.76e-10
	comp107913_c0	74.2176	29.0248	1.3545	4.36e-05	0.0018109				comp107913_c0	74.2176	29.0248	1.3545	4.36e-05	0.0018109
	comp107927_c0	128.076	60.4254	1.0838	1.17e-05	0.00053829				comp107927_c0	128.076	60.4254	1.0838	1.17e-05	0.00053829
	comp108016_c0	64.9067	10.0959	2.6846	2.36e-10	2.02e-08				comp108016_c0	64.9067	10.0959	2.6846	2.36e-10	2.02e-08
	comp108238_c0	46.0931	12.7981	1.8486	3.31e-05	0.0013979				comp108238_c0	46.0931	12.7981	1.8486	3.31e-05	0.0013979
	comp108359_c1	56.8185	1.23411	5.5248	1.95e-14	2.24e-12				comp108359_c1	56.8185	1.23411	5.5248	1.95e-14	2.24e-12
	comp108362_c0	37.0022	0.228538	7.339	1.66e-09	1.29e-07				comp108362_c0	37.0022	0.228538	7.339	1.66e-09	1.29e-07
	comp108603_c0	162.266	0.228538	9.4717	1.26e-29	2.75e-27				comp108603_c0	162.266	0.228538	9.4717	1.26e-29	2.75e-27
	comp108668_c0	32.0973	0.548491	5.8708	8.13e-09	5.8e-07				comp108668_c0	32.0973	0.548491	5.8708	8.13e-09	5.8e-07
	comp108786_c0	87.0556	20.9446	2.0554	6.97e-10	5.69e-08				comp108786_c0	87.0556	20.9446	2.0554	6.97e-10	5.69e-08
	comp108849_c0	20.4265	2.14094	3.2541	8.2e-05	0.0031711				comp108849_c0	20.4265	2.14094	3.2541	8.2e-05	0.0031711
	comp108855_c0	29.6386	0.731322	5.3408	3.54e-08	2.36e-06				comp108855_c0	29.6386	0.731322	5.3408	3.54e-08	2.36e-06
	comp108973_c0	75.3692	0.0457076	10.687	1.76e-12	1.78e-10				comp108973_c0	75.3692	0.0457076	10.687	1.76e-12	1.78e-10
	comp109225_c0	78.0018	28.9302	1.4309	1.11e-05	0.00051424				comp109225_c0	78.0018	28.9302	1.4309	1.11e-05	0.00051424
	comp109257_c0	48.2796	11.884	2.0224	5.64e-06	0.0002756				comp109257_c0	48.2796	11.884	2.0224	5.64e-06	0.0002756
	comp109396_c0	49.9748	0.274246	7.5096	3.36e-12	3.32e-10				comp109396_c0	49.9748	0.274246	7.5096	3.36e-12	3.32e-10
	comp109441_c1	287.904	0.411368	9.4509	2.29e-51	8.61e-49				comp109441_c1	287.904	0.411368	9.4509	2.29e-51	8.61e-49
	comp109476_c1	100.541	31.7668	1.6622	1.65e-08	1.14e-06				comp109476_c1	100.541	31.7668	1.6622	1.65e-08	1.14e-06
	comp109490_c0	393.179	7.08468	5.7943	1.57e-90	1.1e-87				comp109490_c0	393.179	7.08468	5.7943	1.57e-90	1.1e-87
	comp109707_c0	90.0584	34.2336	1.3954	3.82e-06	0.00019096				comp109707_c0	90.0584	34.2336	1.3954	3.82e-06	0.00019096
	comp109766_c0	190.107	66.8702	1.5074	7.64e-13	7.86e-11				comp109766_c0	190.107	66.8702	1.5074	7.64e-13	7.86e-11
	comp109780_c0	96.401	0.228538	8.7205	7.13e-20	1.12e-17				comp109780_c0	96.401	0.228538	8.7205	7.13e-20	1.12e-17
	comp109825_c0	18.1944	0.822737	4.4669	2.89e-05	0.0012317				comp109825_c0	18.1944	0.822737	4.4669	2.89e-05	0.0012317
	comp109845_c0	147.182	0.639906	7.8455	4.65e-32	1.08e-29				comp109845_c0	147.182	0.639906	7.8455	4.65e-32	1.08e-29
	comp109937_c1	1520.26	79.3168	4.2605	0	0				comp109937_c1	1520.26	79.3168	4.2605	0	0
	comp110240_c0	328.989	0.228538	10.491	1.33e-50	4.92e-48				comp110240_c0	328.989	0.228538	10.491	1.33e-50	4.92e-48
	comp110294_c0	192.974	33.655	2.5195	7.34e-26	1.45e-23				comp110294_c0	192.974	33.655	2.5195	7.34e-26	1.45e-23
	comp110328_c1	159.458	76.3916	1.0617	1.62e-06	8.5e-05				comp110328_c1	159.458	76.3916	1.0617	1.62e-06	8.5e-05
	comp110530_c0	30.4862	0.731322	5.3815	2.21e-08	1.51e-06				comp110530_c0	30.4862	0.731322	5.3815	2.21e-08	1.51e-06
	comp110600_c0	112.3	45.9019	1.2907	1.44e-06	7.62e-05				comp110600_c0	112.3	45.9019	1.2907	1.44e-06	7.62e-05
	comp110633_c0	235.999	19.8979	3.5681	3.01e-44	9.4e-42				comp110633_c0	235.999	19.8979	3.5681	3.01e-44	9.4e-42
	comp110697_c0	3310.62	250.198	3.726	0	0				comp110697_c0	3310.62	250.198	3.726	0	0
	comp110719_c0	36.6325	9.56066	1.9379	0.00012639	0.0046697				comp110719_c0	36.6325	9.56066	1.9379	0.00012639	0.0046697
	comp110725_c1	35.4501	0.685614	5.6922	1.4e-09	1.1e-07				comp110725_c1	35.4501	0.685614	5.6922	1.4e-09	1.1e-07
	comp110736_c0	1625.85	594.965	1.4503	1.28e-91	9.08e-89				comp110736_c0	1625.85	594.965	1.4503	1.28e-91	9.08e-89
	comp110806_c0	1354.83	2.8325	8.9018	3.23e-251	7.48e-248				comp110806_c0	1354.83	2.8325	8.9018	3.23e-251	7.48e-248
	comp110911_c0	15.6016	0.319953	5.6077	5.96e-05	0.0023778				comp110911_c0	15.6016	0.319953	5.6077	5.96e-05	0.0023778
	comp110932_c0	119.091	2.05684	5.8555	1.18e-28	2.48e-26				comp110932_c0	119.091	2.05684	5.8555	1.18e-28	2.48e-26
	comp111153_c0	24.9447	1.27981	4.2847	1.29e-06	6.85e-05				comp111153_c0	24.9447	1.27981	4.2847	1.29e-06	6.85e-05
	comp111230_c0	122.939	5.11925	4.5859	7.25e-28	1.5e-25				comp111230_c0	122.939	5.11925	4.5859	7.25e-28	1.5e-25
	comp111304_c0	31.4267	3.88515	3.016	2.57e-06	0.00013168				comp111304_c0	31.4267	3.88515	3.016	2.57e-06	0.00013168
	comp111577_c0	467.397	1.55406	8.2325	1.64e-94	1.25e-91				comp111577_c0	467.397	1.55406	8.2325	1.64e-94	1.25e-91
	comp111577_c1	57.6357	0.502784	6.8409	2.27e-14	2.6e-12				comp111577_c1	57.6357	0.502784	6.8409	2.27e-14	2.6e-12
	comp111648_c0	2097.66	538.126	1.9628	1.19e-188	1.94e-185				comp111648_c0	2097.66	538.126	1.9628	1.19e-188	1.94e-185
	comp111658_c0	58.4725	6.67331	3.1313	6.18e-11	5.61e-09				comp111658_c0	58.4725	6.67331	3.1313	6.18e-11	5.61e-09
	comp111678_c1	17.1215	0.0457076	8.5492	0.00010329	0.0039085				comp111678_c1	17.1215	0.0457076	8.5492	0.00010329	0.0039085
	comp111851_c0	2736.69	901.044	1.6028	3.45e-180	5.27e-177				comp111851_c0	2736.69	901.044	1.6028	3.45e-180	5.27e-177
	comp111965_c0	2077.03	221.796	3.2272	0	0				comp111965_c0	2077.03	221.796	3.2272	0	0
	comp112030_c0	3244.26	1518.76	1.095	3.88e-110	3.36e-107				comp112030_c0	3244.26	1518.76	1.095	3.88e-110	3.36e-107
	comp112158_c0	389.287	91.6209	2.0871	1.09e-39	3.06e-37				comp112158_c0	389.287	91.6209	2.0871	1.09e-39	3.06e-37
	comp112215_c1	111.268	6.07911	4.194	2.95e-24	5.5e-22				comp112215_c1	111.268	6.07911	4.194	2.95e-24	5.5e-22
	comp112366_c0	57.8914	0.432851	7.0633	2.83e-14	3.22e-12				comp112366_c0	57.8914	0.432851	7.0633	2.83e-14	3.22e-12
	comp112370_c0	184.894	3.47378	5.7341	1.62e-43	4.95e-41				comp112370_c0	184.894	3.47378	5.7341	1.62e-43	4.95e-41
	comp112411_c0	68.3337	25.7791	1.4064	5.08e-05	0.0020724				comp112411_c0	68.3337	25.7791	1.4064	5.08e-05	0.0020724
	comp112413_c0	15.0652	0.365661	5.3646	8.43e-05	0.003251				comp112413_c0	15.0652	0.365661	5.3646	8.43e-05	0.003251
	comp112504_c0	24.7659	0.224881	6.783	5.41e-07	3.07e-05				comp112504_c0	24.7659	0.224881	6.783	5.41e-07	3.07e-05
	comp112648_c0	91.0168	30.944	1.5565	3.53e-07	2.06e-05				comp112648_c0	91.0168	30.944	1.5565	3.53e-07	2.06e-05
	comp112844_c2	31.6503	2.14826	3.881	1.29e-07	7.97e-06				comp112844_c2	31.6503	2.14826	3.881	1.29e-07	7.97e-06
	comp112912_c0	185.58	84.421	1.1364	3.46e-08	2.32e-06				comp112912_c0	185.58	84.421	1.1364	3.46e-08	2.32e-06
	comp112947_c0	40.591	4.15939	3.2867	2.43e-08	1.65e-06				comp112947_c0	40.591	4.15939	3.2867	2.43e-08	1.65e-06
	comp112947_c1	33.2596	3.19953	3.3778	3.16e-07	1.85e-05				comp112947_c1	33.2596	3.19953	3.3778	3.16e-07	1.85e-05
	comp112947_c3	137.061	10.7436	3.6733	5.27e-27	1.07e-24				comp112947_c3	137.061	10.7436	3.6733	5.27e-27	1.07e-24
	comp112947_c4	27.9846	2.60533	3.4251	2.35e-06	0.00012152				comp112947_c4	27.9846	2.60533	3.4251	2.35e-06	0.00012152
	comp112947_c5	37.417	2.83387	3.7228	1.58e-08	1.09e-06				comp112947_c5	37.417	2.83387	3.7228	1.58e-08	1.09e-06
	comp112947_c6	270.684	18.145	3.899	5.6e-54	2.29e-51				comp112947_c6	270.684	18.145	3.899	5.6e-54	2.29e-51
	comp112977_c0	45.8075	6.30765	2.8604	3.42e-08	2.29e-06				comp112977_c0	45.8075	6.30765	2.8604	3.42e-08	2.29e-06
	comp113018_c0	361.294	0.411368	9.7785	2.69e-61	1.25e-58				comp113018_c0	361.294	0.411368	9.7785	2.69e-61	1.25e-58
	comp113077_c0	43.3743	12.7067	1.7712	9.72e-05	0.0037082				comp113077_c0	43.3743	12.7067	1.7712	9.72e-05	0.0037082
	comp113096_c0	33.8872	6.35336	2.4152	1.78e-05	0.00079184				comp113096_c0	33.8872	6.35336	2.4152	1.78e-05	0.00079184
	comp113193_c0	97.1337	9.59082	3.3402	3.48e-18	4.98e-16				comp113193_c0	97.1337	9.59082	3.3402	3.48e-18	4.98e-16
	comp113473_c0	24.7212	0.685614	5.1722	5.27e-07	3e-05				comp113473_c0	24.7212	0.685614	5.1722	5.27e-07	3e-05
	comp113685_c0	88.1706	1.73689	5.6657	1.32e-21	2.25e-19				comp113685_c0	88.1706	1.73689	5.6657	1.32e-21	2.25e-19
	comp113930_c0	56.2883	19.8376	1.5046	9.86e-05	0.0037534				comp113930_c0	56.2883	19.8376	1.5046	9.86e-05	0.0037534
	comp113932_c0	69.8255	13.9408	2.3244	1.87e-09	1.44e-07				comp113932_c0	69.8255	13.9408	2.3244	1.87e-09	1.44e-07
	comp113957_c0	166.613	0.757832	7.7804	2.92e-36	7.55e-34				comp113957_c0	166.613	0.757832	7.7804	2.92e-36	7.55e-34
	comp114002_c1	38.5346	9.55289	2.0121	5.33e-05	0.00216				comp114002_c1	38.5346	9.55289	2.0121	5.33e-05	0.00216
	comp114008_c0	29.1916	4.06798	2.8432	1.13e-05	0.00052108				comp114008_c0	29.1916	4.06798	2.8432	1.13e-05	0.00052108
	comp114085_c1	125.226	58.1012	1.1079	9.65e-06	0.00045104				comp114085_c1	125.226	58.1012	1.1079	9.65e-06	0.00045104
	comp114170_c0	68.1303	14.3979	2.2424	6.84e-09	4.9e-07				comp114170_c0	68.1303	14.3979	2.2424	6.84e-09	4.9e-07
	comp114323_c0	40.4569	9.29327	2.1221	1.71e-05	0.00076377				comp114323_c0	40.4569	9.29327	2.1221	1.71e-05	0.00076377
	comp114336_c0	43.3381	1.41694	4.9348	4.27e-11	3.93e-09				comp114336_c0	43.3381	1.41694	4.9348	4.27e-11	3.93e-09
	comp114386_c1	33.9476	4.84501	2.8087	2.57e-06	0.00013172				comp114386_c1	33.9476	4.84501	2.8087	2.57e-06	0.00013172
	comp114449_c0	30.3091	0.548491	5.7881	2.12e-08	1.45e-06				comp114449_c0	30.3091	0.548491	5.7881	2.12e-08	1.45e-06
	comp114507_c0	23.4471	0.777029	4.9153	1.25e-06	6.67e-05				comp114507_c0	23.4471	0.777029	4.9153	1.25e-06	6.67e-05
	comp114595_c0	105.816	28.4365	1.8957	1.46e-10	1.28e-08				comp114595_c0	105.816	28.4365	1.8957	1.46e-10	1.28e-08
	comp114749_c1	38.0407	0.0457076	9.7009	7.09e-08	4.57e-06				comp114749_c1	38.0407	0.0457076	9.7009	7.09e-08	4.57e-06
	comp114924_c0	240.273	101.956	1.2367	1.17e-11	1.12e-09				comp114924_c0	240.273	101.956	1.2367	1.17e-11	1.12e-09
	comp114944_c0	88.8711	20.6859	2.1031	2.41e-10	2.06e-08				comp114944_c0	88.8711	20.6859	2.1031	2.41e-10	2.06e-08
	comp115014_c0	108.72	0.0914152	10.216	1.62e-18	2.37e-16				comp115014_c0	108.72	0.0914152	10.216	1.62e-18	2.37e-16
	comp115083_c1	119.478	32.7545	1.867	1.66e-11	1.57e-09				comp115083_c1	119.478	32.7545	1.867	1.66e-11	1.57e-09
	comp115108_c1	60.6	13.6209	2.1535	1.06e-07	6.64e-06				comp115108_c1	60.6	13.6209	2.1535	1.06e-07	6.64e-06
	comp115154_c0	81.0926	0.0914152	9.7929	5.36e-15	6.41e-13				comp115154_c0	81.0926	0.0914152	9.7929	5.36e-15	6.41e-13
	comp115193_c1	98.4547	5.11925	4.2655	7.49e-22	1.29e-19				comp115193_c1	98.4547	5.11925	4.2655	7.49e-22	1.29e-19
	comp115217_c2	74.0764	16.5004	2.1665	3.59e-09	2.66e-07				comp115217_c2	74.0764	16.5004	2.1665	3.59e-09	2.66e-07
	comp115268_c0	81.3161	35.5139	1.1952	0.00013039	0.0048098				comp115268_c0	81.3161	35.5139	1.1952	0.00013039	0.0048098
	comp115271_c0	80.5495	21.6197	1.8975	2.19e-08	1.5e-06				comp115271_c0	80.5495	21.6197	1.8975	2.19e-08	1.5e-06
	comp115374_c1	51.1585	0.274246	7.5434	1.99e-12	2e-10				comp115374_c1	51.1585	0.274246	7.5434	1.99e-12	2e-10
	comp115460_c0	135.379	1.32552	6.6743	7.57e-32	1.74e-29				comp115460_c0	135.379	1.32552	6.6743	7.57e-32	1.74e-29
	comp115492_c0	181.695	68.2314	1.413	3.26e-11	3.03e-09				comp115492_c0	181.695	68.2314	1.413	3.26e-11	3.03e-09
	comp115511_c0	37.7496	5.94244	2.6673	1.48e-06	7.79e-05				comp115511_c0	37.7496	5.94244	2.6673	1.48e-06	7.79e-05
	comp115648_c0	48.1746	14.3522	1.747	4.83e-05	0.0019794				comp115648_c0	48.1746	14.3522	1.747	4.83e-05	0.0019794
	comp115669_c0	101.831	45.0677	1.176	2.46e-05	0.0010661				comp115669_c0	101.831	45.0677	1.176	2.46e-05	0.0010661
	comp115689_c0	35.4206	3.97656	3.155	3.24e-07	1.9e-05				comp115689_c0	35.4206	3.97656	3.155	3.24e-07	1.9e-05
	comp115699_c0	225.218	73.3721	1.618	1.36e-16	1.78e-14				comp115699_c0	225.218	73.3721	1.618	1.36e-16	1.78e-14
	comp115706_c0	39.8758	0.95986	5.3765	1.57e-10	1.37e-08				comp115706_c0	39.8758	0.95986	5.3765	1.57e-10	1.37e-08
	comp115753_c0	57.8838	8.22371	2.8153	7.81e-10	6.3e-08				comp115753_c0	57.8838	8.22371	2.8153	7.81e-10	6.3e-08
	comp115825_c0	311.177	0.457076	9.4111	1.18e-55	4.98e-53				comp115825_c0	311.177	0.457076	9.4111	1.18e-55	4.98e-53
	comp115825_c1	207.096	0.228538	9.8236	1.13e-35	2.87e-33				comp115825_c1	207.096	0.228538	9.8236	1.13e-35	2.87e-33
	comp116007_c0	537.608	63.2136	3.0882	2.53e-86	1.61e-83				comp116007_c0	537.608	63.2136	3.0882	2.53e-86	1.61e-83
	comp116076_c0	370.595	55.1234	2.7491	3.52e-53	1.41e-50				comp116076_c0	370.595	55.1234	2.7491	3.52e-53	1.41e-50
	comp116099_c0	364.174	57.2716	2.6687	1.41e-50	5.2e-48				comp116099_c0	364.174	57.2716	2.6687	1.41e-50	5.2e-48
	comp116180_c0	65.938	17.0032	1.9553	2.26e-07	1.35e-05				comp116180_c0	65.938	17.0032	1.9553	2.26e-07	1.35e-05
	comp116194_c0	518.09	214.392	1.2729	1.53e-24	2.88e-22				comp116194_c0	518.09	214.392	1.2729	1.53e-24	2.88e-22
	comp116284_c1	46.3131	12.4325	1.8973	2.2e-05	0.00096298				comp116284_c1	46.3131	12.4325	1.8973	2.2e-05	0.00096298
	comp116305_c0	89.7651	28.7501	1.6426	1.27e-07	7.86e-06				comp116305_c0	89.7651	28.7501	1.6426	1.27e-07	7.86e-06
	comp116329_c0	43.9407	1.50835	4.8645	3.52e-11	3.26e-09				comp116329_c0	43.9407	1.50835	4.8645	3.52e-11	3.26e-09
	comp116356_c0	123.876	47.6657	1.3779	8.31e-08	5.33e-06				comp116356_c0	123.876	47.6657	1.3779	8.31e-08	5.33e-06
	comp116435_c0	33.0361	0.685614	5.5905	5.2e-09	3.78e-07				comp116435_c0	33.0361	0.685614	5.5905	5.2e-09	3.78e-07
	comp116448_c0	844.623	0.685614	10.267	2.62e-131	2.65e-128				comp116448_c0	844.623	0.685614	10.267	2.62e-131	2.65e-128
	comp116531_c0	359.914	17.8717	4.3319	5.24e-76	2.97e-73				comp116531_c0	359.914	17.8717	4.3319	5.24e-76	2.97e-73
	comp116560_c0	27.4481	3.29095	3.0601	9.5e-06	0.00044422				comp116560_c0	27.4481	3.29095	3.0601	9.5e-06	0.00044422
	comp116664_c0	25.4463	1.21491	4.3885	8.52e-07	4.66e-05				comp116664_c0	25.4463	1.21491	4.3885	8.52e-07	4.66e-05
	comp116669_c0	66.1169	12.9352	2.3537	3.76e-09	2.78e-07				comp116669_c0	66.1169	12.9352	2.3537	3.76e-09	2.78e-07
	comp116705_c0	46.4915	0.18283	7.9903	4.68e-11	4.3e-09				comp116705_c0	46.4915	0.18283	7.9903	4.68e-11	4.3e-09
	comp116764_c0	92.6311	37.6818	1.2976	1.09e-05	0.00050633				comp116764_c0	92.6311	37.6818	1.2976	1.09e-05	0.00050633
	comp116780_c1	32.9467	1.1884	4.793	1.07e-08	7.53e-07				comp116780_c1	32.9467	1.1884	4.793	1.07e-08	7.53e-07
	comp116780_c2	16.2275	0.731322	4.4718	7.79e-05	0.0030239				comp116780_c2	16.2275	0.731322	4.4718	7.79e-05	0.0030239
	comp116920_c0	22575.4	9657.05	1.2251	0	0				comp116920_c0	22575.4	9657.05	1.2251	0	0
	comp116948_c0	314.691	103.56	1.6035	2.93e-22	5.11e-20				comp116948_c0	314.691	103.56	1.6035	2.93e-22	5.11e-20
	comp116948_c1	57.9808	20.797	1.4792	9.77e-05	0.0037222				comp116948_c1	57.9808	20.797	1.4792	9.77e-05	0.0037222
	comp117092_c0	49.7665	0.0457076	10.089	2.01e-09	1.54e-07				comp117092_c0	49.7665	0.0457076	10.089	2.01e-09	1.54e-07
	comp117133_c0	21.3684	0	5.4174	2.77e-06	0.00014074				comp117133_c0	21.3684	0	5.4174	2.77e-06	0.00014074
	comp117133_c1	27.8504	0	5.7996	7.88e-08	5.07e-06				comp117133_c1	27.8504	0	5.7996	7.88e-08	5.07e-06
	comp117191_c3	27.0453	4.66217	2.5363	7.73e-05	0.0030041				comp117191_c3	27.0453	4.66217	2.5363	7.73e-05	0.0030041
	comp117258_c0	88.9158	39.3104	1.1775	7.94e-05	0.0030796				comp117258_c0	88.9158	39.3104	1.1775	7.94e-05	0.0030796
	comp117384_c1	64.1141	16.3633	1.9702	2.85e-07	1.68e-05				comp117384_c1	64.1141	16.3633	1.9702	2.85e-07	1.68e-05
	comp117407_c1	170.411	4.52505	5.2349	1.01e-39	2.84e-37				comp117407_c1	170.411	4.52505	5.2349	1.01e-39	2.84e-37
	comp117416_c0	28.9654	0	5.8563	4.33e-08	2.87e-06				comp117416_c0	28.9654	0	5.8563	4.33e-08	2.87e-06
	comp117539_c0	71.8523	23.9508	1.585	4.38e-06	0.00021685				comp117539_c0	71.8523	23.9508	1.585	4.38e-06	0.00021685
	comp117618_c0	24.8808	2.78314	3.1602	1.83e-05	0.00080957				comp117618_c0	24.8808	2.78314	3.1602	1.83e-05	0.00080957
	comp117619_c0	806.732	250.54	1.687	6.61e-59	2.97e-56				comp117619_c0	806.732	250.54	1.687	6.61e-59	2.97e-56
	comp117648_c0	41.5745	8.59303	2.2745	4.88e-06	0.0002403				comp117648_c0	41.5745	8.59303	2.2745	4.88e-06	0.0002403
	comp117674_c1	193.735	55.4922	1.8037	6.64e-17	8.93e-15				comp117674_c1	193.735	55.4922	1.8037	6.64e-17	8.93e-15
	comp117686_c0	57.5784	19.6086	1.554	5.23e-05	0.0021287				comp117686_c0	57.5784	19.6086	1.554	5.23e-05	0.0021287
	comp117817_c0	20.3246	2.15603	3.2368	8.91e-05	0.0034206				comp117817_c0	20.3246	2.15603	3.2368	8.91e-05	0.0034206
	comp117878_c0	99.8132	45.6431	1.1288	5.81e-05	0.0023247				comp117878_c0	99.8132	45.6431	1.1288	5.81e-05	0.0023247
	comp117916_c1	38.0827	10.1014	1.9146	0.00010722	0.0040325				comp117916_c1	38.0827	10.1014	1.9146	0.00010722	0.0040325
	comp117954_c0	42.1556	11.884	1.8267	8.35e-05	0.0032244				comp117954_c0	42.1556	11.884	1.8267	8.35e-05	0.0032244
	comp118024_c0	3944.02	1857.69	1.0862	1.58e-131	1.63e-128				comp118024_c0	3944.02	1857.69	1.0862	1.58e-131	1.63e-128
	comp118061_c0	55.4327	14.7581	1.9092	3.1e-06	0.00015674				comp118061_c0	55.4327	14.7581	1.9092	3.1e-06	0.00015674
	comp118111_c0	78.9437	21.4369	1.8807	3.72e-08	2.48e-06				comp118111_c0	78.9437	21.4369	1.8807	3.72e-08	2.48e-06
	comp118134_c0	57.9008	21.1681	1.4517	0.000127	0.0046896				comp118134_c0	57.9008	21.1681	1.4517	0.000127	0.0046896
	comp118145_c0	59.27	16.1828	1.8728	2e-06	0.00010375				comp118145_c0	59.27	16.1828	1.8728	2e-06	0.00010375
	comp118149_c1	93.1577	0.319953	8.1857	2.73e-20	4.37e-18				comp118149_c1	93.1577	0.319953	8.1857	2.73e-20	4.37e-18
	comp118191_c0	99.4779	35.2351	1.4974	2.52e-07	1.5e-05				comp118191_c0	99.4779	35.2351	1.4974	2.52e-07	1.5e-05
	comp118220_c0	36.1743	2.87958	3.651	3.49e-08	2.33e-06				comp118220_c0	36.1743	2.87958	3.651	3.49e-08	2.33e-06
	comp118220_c1	15.7804	0.868444	4.1836	0.00013146	0.0048447				comp118220_c1	15.7804	0.868444	4.1836	0.00013146	0.0048447
	comp118324_c0	64.4297	0.18283	8.4611	3.8e-14	4.28e-12				comp118324_c0	64.4297	0.18283	8.4611	3.8e-14	4.28e-12
	comp118403_c0	75.6477	3.69866	4.3542	2.45e-17	3.39e-15				comp118403_c0	75.6477	3.69866	4.3542	2.45e-17	3.39e-15
	comp118455_c0	1701.33	558.488	1.6071	3.4e-113	3.05e-110				comp118455_c0	1701.33	558.488	1.6071	3.4e-113	3.05e-110
	comp118537_c0	557.939	1.23411	8.8205	1.25e-105	1.06e-102				comp118537_c0	557.939	1.23411	8.8205	1.25e-105	1.06e-102
	comp118545_c1	164.865	23.7163	2.7973	4.65e-25	8.94e-23				comp118545_c1	164.865	23.7163	2.7973	4.65e-25	8.94e-23
	comp118553_c0	66.491	0.18283	8.5065	1.73e-14	2e-12				comp118553_c0	66.491	0.18283	8.5065	1.73e-14	2e-12
	comp118861_c0	46.8942	12.901	1.8619	2.56e-05	0.0011015				comp118861_c0	46.8942	12.901	1.8619	2.56e-05	0.0011015
	comp118971_c5	97.6621	37.4853	1.3815	1.84e-06	9.58e-05				comp118971_c5	97.6621	37.4853	1.3815	1.84e-06	9.58e-05
	comp118993_c0	62.1829	22.9452	1.4383	8.14e-05	0.0031504				comp118993_c0	62.1829	22.9452	1.4383	8.14e-05	0.0031504
	comp119007_c7	181.314	81.2297	1.1584	2.84e-08	1.92e-06				comp119007_c7	181.314	81.2297	1.1584	2.84e-08	1.92e-06
	comp119041_c0	17.8368	0.731322	4.6082	3.01e-05	0.0012821				comp119041_c0	17.8368	0.731322	4.6082	3.01e-05	0.0012821
	comp119080_c0	68.3489	0.0914152	9.5463	2.88e-13	3.05e-11				comp119080_c0	68.3489	0.0914152	9.5463	2.88e-13	3.05e-11
	comp119115_c0	276.569	109.47	1.3371	6.06e-15	7.17e-13				comp119115_c0	276.569	109.47	1.3371	6.06e-15	7.17e-13
	comp119148_c0	83.191	33.1462	1.3276	2.12e-05	0.0009278				comp119148_c0	83.191	33.1462	1.3276	2.12e-05	0.0009278
	comp119169_c0	244.146	0.274246	9.7981	6.86e-42	2.01e-39				comp119169_c0	244.146	0.274246	9.7981	6.86e-42	2.01e-39
	comp119170_c0	58.7255	15.1004	1.9594	9.93e-07	5.36e-05				comp119170_c0	58.7255	15.1004	1.9594	9.93e-07	5.36e-05
	comp119180_c2	134.311	58.4577	1.2001	7.99e-07	4.4e-05				comp119180_c2	134.311	58.4577	1.2001	7.99e-07	4.4e-05
	comp119181_c5	84.6425	22.2582	1.927	6.52e-09	4.69e-07				comp119181_c5	84.6425	22.2582	1.927	6.52e-09	4.69e-07
	comp119181_c7	57.797	9.50718	2.6039	4.32e-09	3.17e-07				comp119181_c7	57.797	9.50718	2.6039	4.32e-09	3.17e-07
	comp119181_c8	122.437	19.7457	2.6324	7.85e-18	1.11e-15				comp119181_c8	122.437	19.7457	2.6324	7.85e-18	1.11e-15
	comp119220_c0	60.0358	0.685614	6.4523	4.1e-15	4.94e-13				comp119220_c0	60.0358	0.685614	6.4523	4.1e-15	4.94e-13
	comp119230_c0	202.061	6.6276	4.9302	5.39e-46	1.81e-43				comp119230_c0	202.061	6.6276	4.9302	5.39e-46	1.81e-43
	comp119239_c0	63.1195	24.3183	1.376	0.00013248	0.0048797				comp119239_c0	63.1195	24.3183	1.376	0.00013248	0.0048797
	comp119317_c0	49.5572	14.2151	1.8017	2.43e-05	0.0010557				comp119317_c0	49.5572	14.2151	1.8017	2.43e-05	0.0010557
	comp119317_c1	290.959	29.166	3.3185	7e-51	2.62e-48				comp119317_c1	290.959	29.166	3.3185	7e-51	2.62e-48
	comp119439_c0	28.5201	4.61647	2.6271	3.38e-05	0.0014248				comp119439_c0	28.5201	4.61647	2.6271	3.38e-05	0.0014248
	comp119505_c0	339.403	59.1475	2.5206	3.16e-44	9.84e-42				comp119505_c0	339.403	59.1475	2.5206	3.16e-44	9.84e-42
	comp119530_c0	50.8465	0.137123	8.5345	2.14e-11	2.01e-09				comp119530_c0	50.8465	0.137123	8.5345	2.14e-11	2.01e-09
	comp119700_c0	27.7096	4.02227	2.7843	2.36e-05	0.0010268				comp119700_c0	27.7096	4.02227	2.7843	2.36e-05	0.0010268
	comp119790_c0	57.405	0.411368	7.1246	4.02e-14	4.53e-12				comp119790_c0	57.405	0.411368	7.1246	4.02e-14	4.53e-12
	comp119818_c0	40.9039	6.53481	2.646	6.13e-07	3.45e-05				comp119818_c0	40.9039	6.53481	2.646	6.13e-07	3.45e-05
	comp119931_c3	56.9986	2.4225	4.5564	1.01e-13	1.11e-11				comp119931_c3	56.9986	2.4225	4.5564	1.01e-13	1.11e-11
	comp119997_c0	31.1362	2.33109	3.7395	2.4e-07	1.44e-05				comp119997_c0	31.1362	2.33109	3.7395	2.4e-07	1.44e-05
	comp120006_c5	60.3858	3.51948	4.1008	1.06e-13	1.16e-11				comp120006_c5	60.3858	3.51948	4.1008	1.06e-13	1.16e-11
	comp120071_c2	30.1303	0.319953	6.5572	2.81e-08	1.9e-06				comp120071_c2	30.1303	0.319953	6.5572	2.81e-08	1.9e-06
	comp120118_c0	246.277	0.95986	8.0032	9.2e-52	3.58e-49				comp120118_c0	246.277	0.95986	8.0032	9.2e-52	3.58e-49
	comp120218_c5	167.957	61.4918	1.4496	7.07e-11	6.37e-09				comp120218_c5	167.957	61.4918	1.4496	7.07e-11	6.37e-09
	comp120229_c0	65.5858	8.63874	2.9245	2.33e-11	2.18e-09				comp120229_c0	65.5858	8.63874	2.9245	2.33e-11	2.18e-09
	comp120302_c0	3198.28	744.581	2.1028	0	0				comp120302_c0	3198.28	744.581	2.1028	0	0
	comp120326_c0	35.0026	3.74802	3.2233	2.87e-07	1.69e-05				comp120326_c0	35.0026	3.74802	3.2233	2.87e-07	1.69e-05
	comp120349_c0	165.49	74.3653	1.154	1.26e-07	7.83e-06				comp120349_c0	165.49	74.3653	1.154	1.26e-07	7.83e-06
	comp120359_c0	21.7707	0.228538	6.5738	2.37e-06	0.00012243				comp120359_c0	21.7707	0.228538	6.5738	2.37e-06	0.00012243
	comp120401_c0	85.2197	21.0982	2.0141	1.82e-09	1.4e-07				comp120401_c0	85.2197	21.0982	2.0141	1.82e-09	1.4e-07
	comp120409_c0	23.0671	0.228538	6.6573	1.24e-06	6.61e-05				comp120409_c0	23.0671	0.228538	6.6573	1.24e-06	6.61e-05
	comp120419_c1	16.5851	0.137123	6.9183	4.36e-05	0.0018124				comp120419_c1	16.5851	0.137123	6.9183	4.36e-05	0.0018124
	comp120419_c4	30.433	0.0457076	9.379	8.43e-07	4.62e-05				comp120419_c4	30.433	0.0457076	9.379	8.43e-07	4.62e-05
	comp120488_c0	52441.1	1916.61	4.7741	0	0				comp120488_c0	52441.1	1916.61	4.7741	0	0
	comp120494_c0	58.8176	0	6.8782	1.31e-14	1.52e-12				comp120494_c0	58.8176	0	6.8782	1.31e-14	1.52e-12
	comp120494_c1	1342.07	2.19396	9.2567	2.5e-238	5.45e-235				comp120494_c1	1342.07	2.19396	9.2567	2.5e-238	5.45e-235
	comp120558_c0	323.365	160.042	1.0147	6.26e-11	5.68e-09				comp120558_c0	323.365	160.042	1.0147	6.26e-11	5.68e-09
	comp120665_c0	237.132	46.8151	2.3406	9.67e-29	2.06e-26				comp120665_c0	237.132	46.8151	2.3406	9.67e-29	2.06e-26
	comp120665_c1	119.9	15.254	2.9746	7.55e-20	1.18e-17				comp120665_c1	119.9	15.254	2.9746	7.55e-20	1.18e-17
	comp120670_c0	18.6191	0.0457076	8.6701	5.77e-05	0.0023131				comp120670_c0	18.6191	0.0457076	8.6701	5.77e-05	0.0023131
	comp120670_c2	70.2238	0.18283	8.5853	4.23e-15	5.09e-13				comp120670_c2	70.2238	0.18283	8.5853	4.23e-15	5.09e-13
	comp120674_c1	197.456	0.457076	8.7549	7.75e-39	2.14e-36				comp120674_c1	197.456	0.457076	8.7549	7.75e-39	2.14e-36
	comp120795_c0	183.554	80.2667	1.1933	9.47e-09	6.69e-07				comp120795_c0	183.554	80.2667	1.1933	9.47e-09	6.69e-07
	comp120888_c0	234.524	77.5187	1.5971	6.87e-17	9.2e-15				comp120888_c0	234.524	77.5187	1.5971	6.87e-17	9.2e-15
	comp120900_c2	146.939	47.8559	1.6185	2.39e-11	2.23e-09				comp120900_c2	146.939	47.8559	1.6185	2.39e-11	2.23e-09
	comp121015_c1	89.7625	5.11925	4.1321	1.04e-19	1.61e-17				comp121015_c1	89.7625	5.11925	4.1321	1.04e-19	1.61e-17
	comp121063_c1	32.6807	1.8283	4.1599	3.95e-08	2.63e-06				comp121063_c1	32.6807	1.8283	4.1599	3.95e-08	2.63e-06
	comp121091_c3	80.4042	28.4612	1.4983	3.52e-06	0.00017668				comp121091_c3	80.4042	28.4612	1.4983	3.52e-06	0.00017668
	comp121097_c3	63.5674	10.1014	2.6537	4.74e-10	3.91e-08				comp121097_c3	63.5674	10.1014	2.6537	4.74e-10	3.91e-08
	comp121105_c4	1927.81	858.623	1.1669	2.84e-74	1.54e-71				comp121105_c4	1927.81	858.623	1.1669	2.84e-74	1.54e-71
	comp121205_c0	74.4733	16.1695	2.2034	2.14e-09	1.63e-07				comp121205_c0	74.4733	16.1695	2.2034	2.14e-09	1.63e-07
	comp121206_c0	57.2655	18.374	1.64	2.5e-05	0.0010806				comp121206_c0	57.2655	18.374	1.64	2.5e-05	0.0010806
	comp121241_c6	19.6241	0.18283	6.746	8.02e-06	0.00038108				comp121241_c6	19.6241	0.18283	6.746	8.02e-06	0.00038108
	comp121270_c2	84.3631	12.981	2.7002	4.23e-13	4.43e-11				comp121270_c2	84.3631	12.981	2.7002	4.23e-13	4.43e-11
	comp121270_c9	151.835	2.23967	6.0831	4.85e-36	1.25e-33				comp121270_c9	151.835	2.23967	6.0831	4.85e-36	1.25e-33
	comp121338_c0	19.7872	1.7826	3.4725	6.51e-05	0.002577				comp121338_c0	19.7872	1.7826	3.4725	6.51e-05	0.002577
	comp121368_c0	36.97	8.86727	2.0598	5.7e-05	0.0022906				comp121368_c0	36.97	8.86727	2.0598	5.7e-05	0.0022906
	comp121422_c4	117.303	32.7266	1.8417	4.01e-11	3.7e-09				comp121422_c4	117.303	32.7266	1.8417	4.01e-11	3.7e-09
	comp121452_c2	83.9309	20.3449	2.0445	1.62e-09	1.26e-07				comp121452_c2	83.9309	20.3449	2.0445	1.62e-09	1.26e-07
	comp121562_c11	119.686	36.8019	1.7014	3.52e-10	2.96e-08				comp121562_c11	119.686	36.8019	1.7014	3.52e-10	2.96e-08
	comp121562_c3	516.131	126.665	2.0267	5.38e-50	1.94e-47				comp121562_c3	516.131	126.665	2.0267	5.38e-50	1.94e-47
	comp121596_c0	79.5848	32.6485	1.2855	5.29e-05	0.0021506				comp121596_c0	79.5848	32.6485	1.2855	5.29e-05	0.0021506
	comp121601_c0	26.3372	3.70232	2.8306	3.18e-05	0.0013485				comp121601_c0	26.3372	3.70232	2.8306	3.18e-05	0.0013485
	comp121602_c5	274.218	16.5781	4.048	4.78e-56	2.03e-53				comp121602_c5	274.218	16.5781	4.048	4.78e-56	2.03e-53
	comp121634_c0	97.6563	0.0457076	11.061	6.66e-15	7.84e-13				comp121634_c0	97.6563	0.0457076	11.061	6.66e-15	7.84e-13
	comp121656_c7	28.7892	3.74802	2.9413	8.92e-06	0.00042059				comp121656_c7	28.7892	3.74802	2.9413	8.92e-06	0.00042059
	comp121674_c0	115.319	46.3923	1.3137	7.03e-07	3.91e-05				comp121674_c0	115.319	46.3923	1.3137	7.03e-07	3.91e-05
	comp121675_c0	38.5793	9.73572	1.9865	6.18e-05	0.002457				comp121675_c0	38.5793	9.73572	1.9865	6.18e-05	0.002457
	comp121679_c2	39.1605	2.78679	3.8127	5.36e-09	3.9e-07				comp121679_c2	39.1605	2.78679	3.8127	5.36e-09	3.9e-07
	comp121725_c0	84.9322	11.8383	2.8429	6.96e-14	7.7e-12				comp121725_c0	84.9322	11.8383	2.8429	6.96e-14	7.7e-12
	comp121732_c0	226.823	0.274246	9.6919	1.36e-39	3.79e-37				comp121732_c0	226.823	0.274246	9.6919	1.36e-39	3.79e-37
	comp121877_c8	87.7794	37.5694	1.2243	4.84e-05	0.0019816				comp121877_c8	87.7794	37.5694	1.2243	4.84e-05	0.0019816
	comp121879_c0	76.7988	0.0914152	9.7144	2.01e-14	2.32e-12				comp121879_c0	76.7988	0.0914152	9.7144	2.01e-14	2.32e-12
	comp121894_c0	348.674	161.777	1.1079	1.54e-13	1.65e-11				comp121894_c0	348.674	161.777	1.1079	1.54e-13	1.65e-11
	comp121920_c1	33.6172	7.08239	2.2469	4.58e-05	0.0018916				comp121920_c1	33.6172	7.08239	2.2469	4.58e-05	0.0018916
	comp121950_c4	46.5509	7.95312	2.5492	1.97e-07	1.19e-05				comp121950_c4	46.5509	7.95312	2.5492	1.97e-07	1.19e-05
	comp121959_c7	64.6881	18.156	1.8331	1.03e-06	5.54e-05				comp121959_c7	64.6881	18.156	1.8331	1.03e-06	5.54e-05
	comp121964_c0	14.5801	0.228538	5.9954	0.00010213	0.0038688				comp121964_c0	14.5801	0.228538	5.9954	0.00010213	0.0038688
	comp121971_c1	106.23	48.0222	1.1454	2.62e-05	0.0011268				comp121971_c1	106.23	48.0222	1.1454	2.62e-05	0.0011268
	comp121980_c10	42.6921	5.85057	2.8673	9.58e-08	6.07e-06				comp121980_c10	42.6921	5.85057	2.8673	9.58e-08	6.07e-06
	comp122092_c0	153.117	28.0201	2.4501	3.43e-20	5.45e-18				comp122092_c0	153.117	28.0201	2.4501	3.43e-20	5.45e-18
	comp122104_c0	674.155	108.804	2.6314	1.42e-90	1e-87				comp122104_c0	674.155	108.804	2.6314	1.42e-90	1e-87
	comp122119_c0	104.339	45.1577	1.2082	1.2e-05	0.0005505				comp122119_c0	104.339	45.1577	1.2082	1.2e-05	0.0005505
	comp122157_c0	24.7967	0.0457076	9.0835	5.9e-06	0.00028762				comp122157_c0	24.7967	0.0457076	9.0835	5.9e-06	0.00028762
	comp122202_c0	33.2591	4.52505	2.8777	2.38e-06	0.00012274				comp122202_c0	33.2591	4.52505	2.8777	2.38e-06	0.00012274
	comp122243_c0	297.088	110.7	1.4242	1.33e-17	1.85e-15				comp122243_c0	297.088	110.7	1.4242	1.33e-17	1.85e-15
	comp122281_c3	28.3766	0	5.8266	5.93e-08	3.87e-06				comp122281_c3	28.3766	0	5.8266	5.93e-08	3.87e-06
	comp122281_c4	156.057	46.1633	1.7573	2.02e-13	2.15e-11				comp122281_c4	156.057	46.1633	1.7573	2.02e-13	2.15e-11
	comp122306_c0	265.297	131.111	1.0168	2.97e-09	2.22e-07				comp122306_c0	265.297	131.111	1.0168	2.97e-09	2.22e-07
	comp122395_c2	107.691	49.1434	1.1318	2.83e-05	0.0012128				comp122395_c2	107.691	49.1434	1.1318	2.83e-05	0.0012128
	comp122419_c4	88.8165	6.72313	3.7236	3.06e-18	4.4e-16				comp122419_c4	88.8165	6.72313	3.7236	3.06e-18	4.4e-16
	comp122421_c9	138.838	29.2556	2.2466	1.2e-16	1.59e-14				comp122421_c9	138.838	29.2556	2.2466	1.2e-16	1.59e-14
	comp122466_c0	104.955	20.796	2.3354	1.48e-13	1.59e-11				comp122466_c0	104.955	20.796	2.3354	1.48e-13	1.59e-11
	comp122476_c0	43.3626	6.58189	2.7199	1.81e-07	1.09e-05				comp122476_c0	43.3626	6.58189	2.7199	1.81e-07	1.09e-05
	comp122480_c0	126.199	59.3719	1.0878	1.27e-05	0.00057607				comp122480_c0	126.199	59.3719	1.0878	1.27e-05	0.00057607
	comp122528_c3	40.0546	10.3756	1.9488	5.7e-05	0.0022906				comp122528_c3	40.0546	10.3756	1.9488	5.7e-05	0.0022906
	comp122567_c1	85.5071	38.0155	1.1695	0.00012034	0.0044667				comp122567_c1	85.5071	38.0155	1.1695	0.00012034	0.0044667
	comp122605_c0	94.8511	25.7791	1.8795	1.64e-09	1.28e-07				comp122605_c0	94.8511	25.7791	1.8795	1.64e-09	1.28e-07
	comp122607_c0	147.314	17.3529	3.0856	6.84e-25	1.31e-22				comp122607_c0	147.314	17.3529	3.0856	6.84e-25	1.31e-22
	comp122683_c0	110.54	43.5209	1.3448	7.14e-07	3.97e-05				comp122683_c0	110.54	43.5209	1.3448	7.14e-07	3.97e-05
	comp122690_c1	40.4685	7.58746	2.4151	2.75e-06	0.00013969				comp122690_c1	40.4685	7.58746	2.4151	2.75e-06	0.00013969
	comp122735_c0	393.089	167.29	1.2325	5.09e-18	7.22e-16				comp122735_c0	393.089	167.29	1.2325	5.09e-18	7.22e-16
	comp122812_c1	84.9823	27.8835	1.6078	4.35e-07	2.5e-05				comp122812_c1	84.9823	27.8835	1.6078	4.35e-07	2.5e-05
	comp122819_c0	62.3291	22.6253	1.462	6.34e-05	0.0025146				comp122819_c0	62.3291	22.6253	1.462	6.34e-05	0.0025146
	comp122849_c1	84.0954	9.0044	3.2233	1.79e-15	2.19e-13				comp122849_c1	84.0954	9.0044	3.2233	1.79e-15	2.19e-13
	comp122912_c1	67.0887	24.5907	1.448	3.85e-05	0.0016098				comp122912_c1	67.0887	24.5907	1.448	3.85e-05	0.0016098
	comp122914_c0	85.7963	27.1805	1.6583	1.94e-07	1.17e-05				comp122914_c0	85.7963	27.1805	1.6583	1.94e-07	1.17e-05
	comp122916_c0	75.8176	29.347	1.3693	3.03e-05	0.0012902				comp122916_c0	75.8176	29.347	1.3693	3.03e-05	0.0012902
	comp123097_c4	99.1315	41.9555	1.2405	1.25e-05	0.00056731				comp123097_c4	99.1315	41.9555	1.2405	1.25e-05	0.00056731
	comp123120_c1	405.252	198.018	1.0332	9.5e-14	1.04e-11				comp123120_c1	405.252	198.018	1.0332	9.5e-14	1.04e-11
	comp123120_c2	73.6271	14.3522	2.359	4.68e-10	3.87e-08				comp123120_c2	73.6271	14.3522	2.359	4.68e-10	3.87e-08
	comp123120_c3	172.225	37.6631	2.1931	1.13e-19	1.75e-17				comp123120_c3	172.225	37.6631	2.1931	1.13e-19	1.75e-17
	comp123120_c7	120.485	2.01113	5.9047	5.66e-29	1.21e-26				comp123120_c7	120.485	2.01113	5.9047	5.66e-29	1.21e-26
	comp123208_c3	120.035	53.6091	1.1629	5.83e-06	0.00028422				comp123208_c3	120.035	53.6091	1.1629	5.83e-06	0.00028422
	comp123253_c1	363.471	0.777029	8.8697	4.37e-69	2.21e-66				comp123253_c1	363.471	0.777029	8.8697	4.37e-69	2.21e-66
	comp123253_c2	194.231	86.8165	1.1617	8.39e-09	5.97e-07				comp123253_c2	194.231	86.8165	1.1617	8.39e-09	5.97e-07
	comp123280_c0	230.05	106.864	1.1062	2.12e-09	1.62e-07				comp123280_c0	230.05	106.864	1.1062	2.12e-09	1.62e-07
	comp123289_c4	87.3212	2.83387	4.9455	7.67e-21	1.26e-18				comp123289_c4	87.3212	2.83387	4.9455	7.67e-21	1.26e-18
	comp123299_c0	46.9403	0.502784	6.5447	4.14e-12	4.07e-10				comp123299_c0	46.9403	0.502784	6.5447	4.14e-12	4.07e-10
	comp123316_c0	334.905	54.536	2.6185	1.19e-45	3.94e-43				comp123316_c0	334.905	54.536	2.6185	1.19e-45	3.94e-43
	comp123345_c5	259.309	91.0175	1.5105	5.05e-17	6.88e-15				comp123345_c5	259.309	91.0175	1.5105	5.05e-17	6.88e-15
	comp123350_c1	92.2265	6.17053	3.9017	1.69e-19	2.59e-17				comp123350_c1	92.2265	6.17053	3.9017	1.69e-19	2.59e-17
	comp123353_c0	57.7264	4.66217	3.6302	3.65e-12	3.6e-10				comp123353_c0	57.7264	4.66217	3.6302	3.65e-12	3.6e-10
	comp123380_c0	216.721	1.23411	7.4562	8.18e-48	2.83e-45				comp123380_c0	216.721	1.23411	7.4562	8.18e-48	2.83e-45
	comp123381_c0	80.8315	17.5129	2.2065	4.29e-10	3.57e-08				comp123381_c0	80.8315	17.5129	2.2065	4.29e-10	3.57e-08
	comp123401_c11	34.4447	3.7238	3.2094	3.77e-07	2.18e-05				comp123401_c11	34.4447	3.7238	3.2094	3.77e-07	2.18e-05
	comp123415_c0	57.261	7.31322	2.969	3.06e-10	2.59e-08				comp123415_c0	57.261	7.31322	2.969	3.06e-10	2.59e-08
	comp123438_c2	106.691	35.2876	1.5962	1.82e-08	1.25e-06				comp123438_c2	106.691	35.2876	1.5962	1.82e-08	1.25e-06
	comp123441_c1	33.7048	2.39234	3.8165	6.1e-08	3.96e-06				comp123441_c1	33.7048	2.39234	3.8165	6.1e-08	3.96e-06
	comp123467_c7	62.1266	23.0215	1.4322	8.7e-05	0.0033512				comp123467_c7	62.1266	23.0215	1.4322	8.7e-05	0.0033512
	comp123495_c0	24.2294	3.38236	2.8407	6.39e-05	0.0025312				comp123495_c0	24.2294	3.38236	2.8407	6.39e-05	0.0025312
	comp123620_c1	122.58	46.0275	1.4132	5.05e-08	3.31e-06				comp123620_c1	122.58	46.0275	1.4132	5.05e-08	3.31e-06
	comp123694_c4	41.2616	11.884	1.7958	0.00012214	0.0045287				comp123694_c4	41.2616	11.884	1.7958	0.00012214	0.0045287
	comp123726_c0	504.484	216.828	1.2183	3.06e-22	5.33e-20				comp123726_c0	504.484	216.828	1.2183	3.06e-22	5.33e-20
	comp123784_c0	23.2428	3.0167	2.9457	6.49e-05	0.0025692				comp123784_c0	23.2428	3.0167	2.9457	6.49e-05	0.0025692
	comp123784_c1	1450.74	681.731	1.0895	9.24e-50	3.3e-47				comp123784_c1	1450.74	681.731	1.0895	9.24e-50	3.3e-47
	comp123784_c5	453.685	217.597	1.06	6.63e-16	8.39e-14				comp123784_c5	453.685	217.597	1.06	6.63e-16	8.39e-14
	comp123784_c8	660.181	61.7053	3.4194	3.52e-116	3.25e-113				comp123784_c8	660.181	61.7053	3.4194	3.52e-116	3.25e-113
	comp123832_c0	119.594	51.2382	1.2229	2.16e-06	0.00011217				comp123832_c0	119.594	51.2382	1.2229	2.16e-06	0.00011217
	comp123835_c1	49.9788	14.9921	1.7371	3.77e-05	0.0015785				comp123835_c1	49.9788	14.9921	1.7371	3.77e-05	0.0015785
	comp123873_c0	2310.56	11.2898	7.6771	0	0				comp123873_c0	2310.56	11.2898	7.6771	0	0
	comp123897_c1	18.1944	0.594199	4.9364	1.93e-05	0.0008521				comp123897_c1	18.1944	0.594199	4.9364	1.93e-05	0.0008521
	comp123909_c0	141.868	62.5508	1.1814	5.73e-07	3.24e-05				comp123909_c0	141.868	62.5508	1.1814	5.73e-07	3.24e-05
	comp123941_c3	89.3646	30.4422	1.5536	4.69e-07	2.68e-05				comp123941_c3	89.3646	30.4422	1.5536	4.69e-07	2.68e-05
	comp123941_c4	139.61	43.6969	1.6758	2.15e-11	2.02e-09				comp123941_c4	139.61	43.6969	1.6758	2.15e-11	2.02e-09
	comp124019_c0	128.495	59.009	1.1227	5.67e-06	0.00027682				comp124019_c0	128.495	59.009	1.1227	5.67e-06	0.00027682
	comp124035_c0	75.9164	6.0334	3.6534	1.34e-15	1.65e-13				comp124035_c0	75.9164	6.0334	3.6534	1.34e-15	1.65e-13
	comp124075_c2	37.2534	9.18723	2.0197	6.78e-05	0.0026724				comp124075_c2	37.2534	9.18723	2.0197	6.78e-05	0.0026724
	comp124095_c0	19.1779	0.228538	6.3909	8.93e-06	0.00042063				comp124095_c0	19.1779	0.228538	6.3909	8.93e-06	0.00042063
	comp124119_c1	107.31	48.0337	1.1597	1.92e-05	0.00084686				comp124119_c1	107.31	48.0337	1.1597	1.92e-05	0.00084686
	comp124146_c2	19.1779	1.6441	3.5441	7.3e-05	0.0028556				comp124146_c2	19.1779	1.6441	3.5441	7.3e-05	0.0028556
	comp124162_c2	32.4102	3.10812	3.3823	4.39e-07	2.52e-05				comp124162_c2	32.4102	3.10812	3.3823	4.39e-07	2.52e-05
	comp124171_c0	131.299	61.2482	1.1001	6.77e-06	0.00032472				comp124171_c0	131.299	61.2482	1.1001	6.77e-06	0.00032472
	comp124232_c3	56.1238	18.9229	1.5685	5.71e-05	0.0022941				comp124232_c3	56.1238	18.9229	1.5685	5.71e-05	0.0022941
	comp124280_c0	345.63	88.2769	1.9691	9.96e-33	2.32e-30				comp124280_c0	345.63	88.2769	1.9691	9.96e-33	2.32e-30
	comp124300_c0	68.8804	9.82713	2.8093	2.09e-11	1.98e-09				comp124300_c0	68.8804	9.82713	2.8093	2.09e-11	1.98e-09
	comp124320_c4	76.025	26.7741	1.5056	5.95e-06	0.00028936				comp124320_c4	76.025	26.7741	1.5056	5.95e-06	0.00028936
	comp124327_c0	73.8184	28.2404	1.3862	3.19e-05	0.0013511				comp124327_c0	73.8184	28.2404	1.3862	3.19e-05	0.0013511
	comp124344_c5	197.728	82.8281	1.2553	4.44e-10	3.69e-08				comp124344_c5	197.728	82.8281	1.2553	4.44e-10	3.69e-08
	comp124446_c7	143.57	36.1821	1.9884	1.05e-14	1.22e-12				comp124446_c7	143.57	36.1821	1.9884	1.05e-14	1.22e-12
	comp124461_c1	56.3267	14.9007	1.9184	2.38e-06	0.00012272				comp124461_c1	56.3267	14.9007	1.9184	2.38e-06	0.00012272
	comp124470_c3	104.07	19.1058	2.4455	3.47e-14	3.93e-12				comp124470_c3	104.07	19.1058	2.4455	3.47e-14	3.93e-12
	comp124554_c0	661.528	147.541	2.1647	1.44e-69	7.45e-67				comp124554_c0	661.528	147.541	2.1647	1.44e-69	7.45e-67
	comp124559_c0	480.897	66.494	2.8544	2.38e-71	1.25e-68				comp124559_c0	480.897	66.494	2.8544	2.38e-71	1.25e-68
	comp124577_c0	326.838	57.0527	2.5182	1.32e-42	3.96e-40				comp124577_c0	326.838	57.0527	2.5182	1.32e-42	3.96e-40
	comp124618_c0	156.919	25.4605	2.6237	2.51e-22	4.4e-20				comp124618_c0	156.919	25.4605	2.6237	2.51e-22	4.4e-20
	comp124618_c3	65.896	7.40463	3.1537	3.24e-12	3.22e-10				comp124618_c3	65.896	7.40463	3.1537	3.24e-12	3.22e-10
	comp124618_c4	63.3005	14.9007	2.0868	1.06e-07	6.67e-06				comp124618_c4	63.3005	14.9007	2.0868	1.06e-07	6.67e-06
	comp124674_c4	106.137	50.7811	1.0636	8.9e-05	0.0034206				comp124674_c4	106.137	50.7811	1.0636	8.9e-05	0.0034206
	comp124694_c4	132.616	26.61	2.3172	1.42e-16	1.85e-14				comp124694_c4	132.616	26.61	2.3172	1.42e-16	1.85e-14
	comp124751_c0	37.5458	8.64925	2.118	3.53e-05	0.0014828				comp124751_c0	37.5458	8.64925	2.118	3.53e-05	0.0014828
	comp124821_c1	45.6179	0.731322	5.963	6.27e-12	6.1e-10				comp124821_c1	45.6179	0.731322	5.963	6.27e-12	6.1e-10
	comp124866_c6	40.3496	9.41576	2.0994	2.03e-05	0.00089307				comp124866_c6	40.3496	9.41576	2.0994	2.03e-05	0.00089307
	comp124868_c0	111.744	51.7131	1.1116	2.75e-05	0.001182				comp124868_c0	111.744	51.7131	1.1116	2.75e-05	0.001182
	comp124877_c0	201.515	64.9528	1.6334	3.24e-15	3.91e-13				comp124877_c0	201.515	64.9528	1.6334	3.24e-15	3.91e-13
	comp124877_c1	100.139	25.9601	1.9476	2e-10	1.72e-08				comp124877_c1	100.139	25.9601	1.9476	2e-10	1.72e-08
	comp124879_c4	68.4929	14.0971	2.2806	4.2e-09	3.09e-07				comp124879_c4	68.4929	14.0971	2.2806	4.2e-09	3.09e-07
	comp124887_c1	789.887	239.887	1.7193	2.09e-59	9.44e-57				comp124887_c1	789.887	239.887	1.7193	2.09e-59	9.44e-57
	comp124924_c0	111.649	0.0457076	11.254	2.44e-16	3.13e-14				comp124924_c0	111.649	0.0457076	11.254	2.44e-16	3.13e-14
	comp124958_c0	67.2474	9.90758	2.7629	5.48e-11	5e-09				comp124958_c0	67.2474	9.90758	2.7629	5.48e-11	5e-09
	comp124958_c4	45.6497	9.87375	2.2089	2.66e-06	0.00013586				comp124958_c4	45.6497	9.87375	2.2089	2.66e-06	0.00013586
	comp124971_c1	23.8512	0.594199	5.327	7.66e-07	4.23e-05				comp124971_c1	23.8512	0.594199	5.327	7.66e-07	4.23e-05
	comp124990_c1	48.6824	3.29095	3.8868	5.65e-11	5.14e-09				comp124990_c1	48.6824	3.29095	3.8868	5.65e-11	5.14e-09
	comp124996_c0	107.071	37.5739	1.5108	7.09e-08	4.57e-06				comp124996_c0	107.071	37.5739	1.5108	7.09e-08	4.57e-06
	comp125034_c3	27.1799	0.0914152	8.2159	6.43e-07	3.6e-05				comp125034_c3	27.1799	0.0914152	8.2159	6.43e-07	3.6e-05
	comp125087_c0	35.248	5.34779	2.7205	2.53e-06	0.00013024				comp125087_c0	35.248	5.34779	2.7205	2.53e-06	0.00013024
	comp125091_c1	66.6958	0.228538	8.189	5.82e-15	6.9e-13				comp125091_c1	66.6958	0.228538	8.189	5.82e-15	6.9e-13
	comp125092_c1	21.9495	2.51392	3.1262	6.25e-05	0.002482				comp125092_c1	21.9495	2.51392	3.1262	6.25e-05	0.002482
	comp125151_c6	562.93	163.582	1.7829	3.11e-45	1.01e-42				comp125151_c6	562.93	163.582	1.7829	3.11e-45	1.01e-42
	comp125172_c7	101.532	46.3018	1.1328	4.74e-05	0.0019459				comp125172_c7	101.532	46.3018	1.1328	4.74e-05	0.0019459
	comp125190_c4	607.583	40.1788	3.9186	2.96e-119	2.84e-116				comp125190_c4	607.583	40.1788	3.9186	2.96e-119	2.84e-116
	comp125203_c0	81.7498	31.307	1.3847	1.22e-05	0.00055897				comp125203_c0	81.7498	31.307	1.3847	1.22e-05	0.00055897
	comp125221_c1	71.0741	27.5612	1.3667	5.54e-05	0.0022346				comp125221_c1	71.0741	27.5612	1.3667	5.54e-05	0.0022346
	comp125252_c0	90.534	31.8495	1.5072	7.59e-07	4.2e-05				comp125252_c0	90.534	31.8495	1.5072	7.59e-07	4.2e-05
	comp125263_c0	37.73	2.02073	4.2228	3.04e-09	2.27e-07				comp125263_c0	37.73	2.02073	4.2228	3.04e-09	2.27e-07
	comp125271_c3	27.6394	3.22467	3.0995	7.72e-06	0.00036726				comp125271_c3	27.6394	3.22467	3.0995	7.72e-06	0.00036726
	comp125294_c3	29.2363	3.97656	2.8782	9.7e-06	0.00045267				comp125294_c3	29.2363	3.97656	2.8782	9.7e-06	0.00045267
	comp125305_c0	17.8131	1.09698	4.0213	6.04e-05	0.0024102				comp125305_c0	17.8131	1.09698	4.0213	6.04e-05	0.0024102
	comp125340_c2	90.9212	18.0545	2.3323	6.36e-12	6.18e-10				comp125340_c2	90.9212	18.0545	2.3323	6.36e-12	6.18e-10
	comp125359_c3	41.9321	2.74246	3.9345	1.01e-09	8.02e-08				comp125359_c3	41.9321	2.74246	3.9345	1.01e-09	8.02e-08
	comp125373_c2	366.486	17.5974	4.3803	7.96e-78	4.65e-75				comp125373_c2	366.486	17.5974	4.3803	7.96e-78	4.65e-75
	comp125384_c0	114.533	55.0146	1.0579	5.12e-05	0.0020906				comp125384_c0	114.533	55.0146	1.0579	5.12e-05	0.0020906
	comp125408_c1	36.7018	6.71902	2.4495	6.62e-06	0.00031802				comp125408_c1	36.7018	6.71902	2.4495	6.62e-06	0.00031802
	comp125437_c0	110.102	33.7327	1.7066	1.62e-09	1.26e-07				comp125437_c0	110.102	33.7327	1.7066	1.62e-09	1.26e-07
	comp125443_c0	199.978	88.2157	1.1807	2.97e-09	2.22e-07				comp125443_c0	199.978	88.2157	1.1807	2.97e-09	2.22e-07
	comp125461_c0	136.226	46.119	1.5626	4.09e-10	3.41e-08				comp125461_c0	136.226	46.119	1.5626	4.09e-10	3.41e-08
	comp125502_c1	24.4083	3.38236	2.8513	5.79e-05	0.002319				comp125502_c1	24.4083	3.38236	2.8513	5.79e-05	0.002319
	comp125533_c0	50.1201	15.632	1.6809	5.79e-05	0.0023189				comp125533_c0	50.1201	15.632	1.6809	5.79e-05	0.0023189
	comp125539_c0	103.666	0.274246	8.5623	1.33e-21	2.27e-19				comp125539_c0	103.666	0.274246	8.5623	1.33e-21	2.27e-19
	comp125542_c0	75.4577	0.274246	8.1041	7.48e-17	9.98e-15				comp125542_c0	75.4577	0.274246	8.1041	7.48e-17	9.98e-15
	comp125671_c0	65.3569	1.7826	5.1963	3.33e-16	4.27e-14				comp125671_c0	65.3569	1.7826	5.1963	3.33e-16	4.27e-14
	comp125708_c3	108.258	35.1039	1.6248	8.83e-09	6.28e-07				comp125708_c3	108.258	35.1039	1.6248	8.83e-09	6.28e-07
	comp125764_c3	113.031	48.3129	1.2262	3.89e-06	0.00019379				comp125764_c3	113.031	48.3129	1.2262	3.89e-06	0.00019379
	comp125764_c7	50.2193	14.7636	1.7662	2.86e-05	0.0012219				comp125764_c7	50.2193	14.7636	1.7662	2.86e-05	0.0012219
	comp125772_c0	26.5093	2.92529	3.1799	9.13e-06	0.00042933				comp125772_c0	26.5093	2.92529	3.1799	9.13e-06	0.00042933
	comp125799_c1	127.431	26.3321	2.2748	1.23e-15	1.52e-13				comp125799_c1	127.431	26.3321	2.2748	1.23e-15	1.52e-13
	comp125799_c2	66.7874	10.2385	2.7056	1.07e-10	9.52e-09				comp125799_c2	66.7874	10.2385	2.7056	1.07e-10	9.52e-09
	comp125813_c2	220.383	97.6209	1.1747	5.66e-10	4.65e-08				comp125813_c2	220.383	97.6209	1.1747	5.66e-10	4.65e-08
	comp125852_c0	568.226	117.776	2.2704	6.67e-64	3.18e-61				comp125852_c0	568.226	117.776	2.2704	6.67e-64	3.18e-61
	comp125907_c3	1720.49	354.933	2.2772	2.09e-190	3.49e-187				comp125907_c3	1720.49	354.933	2.2772	2.09e-190	3.49e-187
	comp125934_c0	97.8225	36.1186	1.4374	7.83e-07	4.32e-05				comp125934_c0	97.8225	36.1186	1.4374	7.83e-07	4.32e-05
	comp125982_c0	90.6011	19.3334	2.2284	2.85e-11	2.65e-09				comp125982_c0	90.6011	19.3334	2.2284	2.85e-11	2.65e-09
	comp125993_c6	76.1309	7.99883	3.2506	2.97e-14	3.37e-12				comp125993_c6	76.1309	7.99883	3.2506	2.97e-14	3.37e-12
	comp126001_c0	24.8951	2.33109	3.4168	8.69e-06	0.00041072				comp126001_c0	24.8951	2.33109	3.4168	8.69e-06	0.00041072
	comp126006_c0	57.261	14.3046	2.0011	9.29e-07	5.07e-05				comp126006_c0	57.261	14.3046	2.0011	9.29e-07	5.07e-05
	comp126034_c3	208.561	45.4791	2.1972	1.52e-23	2.77e-21				comp126034_c3	208.561	45.4791	2.1972	1.52e-23	2.77e-21
	comp126070_c0	59.6795	20.8884	1.5145	5.54e-05	0.0022346				comp126070_c0	59.6795	20.8884	1.5145	5.54e-05	0.0022346
	comp126070_c2	2747.79	52.2378	5.717	0	0				comp126070_c2	2747.79	52.2378	5.717	0	0
	comp126071_c0	372.893	124.914	1.5778	1.91e-25	3.72e-23				comp126071_c0	372.893	124.914	1.5778	1.91e-25	3.72e-23
	comp126093_c2	335.402	131.913	1.3463	5.4e-18	7.64e-16				comp126093_c2	335.402	131.913	1.3463	5.4e-18	7.64e-16
	comp126114_c0	63.9595	16.5919	1.9467	3.73e-07	2.17e-05				comp126114_c0	63.9595	16.5919	1.9467	3.73e-07	2.17e-05
	comp126163_c0	45.0212	11.3917	1.9826	1.55e-05	0.00069563				comp126163_c0	45.0212	11.3917	1.9826	1.55e-05	0.00069563
	comp126170_c1	33.1465	7.61306	2.1223	9.94e-05	0.0037763				comp126170_c1	33.1465	7.61306	2.1223	9.94e-05	0.0037763
	comp126179_c2	41.351	6.80403	2.6035	6.84e-07	3.82e-05				comp126179_c2	41.351	6.80403	2.6035	6.84e-07	3.82e-05
	comp126239_c1	95.4425	38.9063	1.2946	8.4e-06	0.00039789				comp126239_c1	95.4425	38.9063	1.2946	8.4e-06	0.00039789
	comp126262_c0	82.1208	29.2986	1.4869	3.21e-06	0.00016145				comp126262_c0	82.1208	29.2986	1.4869	3.21e-06	0.00016145
	comp126266_c0	77.5485	25.9386	1.58	1.95e-06	0.00010127				comp126266_c0	77.5485	25.9386	1.58	1.95e-06	0.00010127
	comp126270_c0	72.6798	2.11763	5.101	9.12e-18	1.28e-15				comp126270_c0	72.6798	2.11763	5.101	9.12e-18	1.28e-15
	comp126300_c0	20.1601	2.10255	3.2613	8.97e-05	0.0034402				comp126300_c0	20.1601	2.10255	3.2613	8.97e-05	0.0034402
	comp126323_c0	39.6075	1.41694	4.8049	3.53e-10	2.97e-08				comp126323_c0	39.6075	1.41694	4.8049	3.53e-10	2.97e-08
	comp126345_c0	208.767	93.3038	1.1619	2.33e-09	1.78e-07				comp126345_c0	208.767	93.3038	1.1619	2.33e-09	1.78e-07
	comp126367_c5	259.858	129.29	1.0071	5.98e-09	4.31e-07				comp126367_c5	259.858	129.29	1.0071	5.98e-09	4.31e-07
	comp126376_c2	797.348	148.573	2.424	1.11e-96	8.74e-94				comp126376_c2	797.348	148.573	2.424	1.11e-96	8.74e-94
	comp126423_c0	400.619	70.3038	2.5106	1.23e-51	4.74e-49				comp126423_c0	400.619	70.3038	2.5106	1.23e-51	4.74e-49
	comp126441_c1	184.44	61.117	1.5935	1.46e-13	1.58e-11				comp126441_c1	184.44	61.117	1.5935	1.46e-13	1.58e-11
	comp126474_c0	94.2346	1.00557	6.5502	9.11e-23	1.61e-20				comp126474_c0	94.2346	1.00557	6.5502	9.11e-23	1.61e-20
	comp126476_c1	5110.82	2422.43	1.0771	2.53e-167	3.37e-164				comp126476_c1	5110.82	2422.43	1.0771	2.53e-167	3.37e-164
	comp126491_c0	158.773	66.7098	1.251	2.51e-08	1.71e-06				comp126491_c0	158.773	66.7098	1.251	2.51e-08	1.71e-06
	comp126514_c0	37.9593	5.30254	2.8397	5.64e-07	3.19e-05				comp126514_c0	37.9593	5.30254	2.8397	5.64e-07	3.19e-05
	comp126553_c0	13249.7	4988.93	1.4092	0	0				comp126553_c0	13249.7	4988.93	1.4092	0	0
	comp126560_c0	6394.44	2878.61	1.1514	1.17e-236	2.48e-233				comp126560_c0	6394.44	2878.61	1.1514	1.17e-236	2.48e-233
	comp126583_c0	953.479	202.908	2.2324	1.24e-103	1.03e-100				comp126583_c0	953.479	202.908	2.2324	1.24e-103	1.03e-100
	comp126594_c0	2677.02	5.89628	8.8266	0	0				comp126594_c0	2677.02	5.89628	8.8266	0	0
	comp126599_c0	2788.01	11.2642	7.9514	0	0				comp126599_c0	2788.01	11.2642	7.9514	0	0
	comp126615_c0	1226.74	1.59977	9.5828	5.54e-209	1.08e-205				comp126615_c0	1226.74	1.59977	9.5828	5.54e-209	1.08e-205
	comp126632_c0	243.86	1.64547	7.2114	1.85e-54	7.61e-52				comp126632_c0	243.86	1.64547	7.2114	1.85e-54	7.61e-52
	comp126636_c0	992.438	287.585	1.787	1.2e-78	7.21e-76				comp126636_c0	992.438	287.585	1.787	1.2e-78	7.21e-76
	comp126668_c0	359.994	1.14269	8.2994	9.48e-73	5.05e-70				comp126668_c0	359.994	1.14269	8.2994	9.48e-73	5.05e-70
	comp126671_c0	1499.65	382.006	1.973	2.01e-136	2.09e-133				comp126671_c0	1499.65	382.006	1.973	2.01e-136	2.09e-133
	comp126672_c0	571.124	0.731322	9.6091	5.08e-98	4.06e-95				comp126672_c0	571.124	0.731322	9.6091	5.08e-98	4.06e-95
	comp126693_c0	499.107	1.41694	8.4604	1.7e-98	1.37e-95				comp126693_c0	499.107	1.41694	8.4604	1.7e-98	1.37e-95
	comp126704_c0	317.87	23.0366	3.7864	9.24e-62	4.31e-59				comp126704_c0	317.87	23.0366	3.7864	9.24e-62	4.31e-59
	comp126714_c0	235.246	0.914152	8.0075	1.66e-49	5.89e-47				comp126714_c0	235.246	0.914152	8.0075	1.66e-49	5.89e-47
	comp126717_c0	432.645	1.64547	8.0385	2.99e-89	2.01e-86				comp126717_c0	432.645	1.64547	8.0385	2.99e-89	2.01e-86
	comp126742_c0	433.76	125.559	1.7885	2.06e-35	5.21e-33				comp126742_c0	433.76	125.559	1.7885	2.06e-35	5.21e-33
	comp126772_c0	41.4806	9.5986	2.1115	1.43e-05	0.00064688				comp126772_c0	41.4806	9.5986	2.1115	1.43e-05	0.00064688
	comp126789_c0	839.973	136.782	2.6185	9.8e-112	8.59e-109				comp126789_c0	839.973	136.782	2.6185	9.8e-112	8.59e-109
	comp126816_c0	190.117	24.5907	2.9507	2.82e-30	6.28e-28				comp126816_c0	190.117	24.5907	2.9507	2.82e-30	6.28e-28
	comp126821_c0	235.41	11.9297	4.3025	3.7e-50	1.34e-47				comp126821_c0	235.41	11.9297	4.3025	3.7e-50	1.34e-47
	comp126834_c0	336.695	79.3484	2.0852	1.62e-34	4.01e-32				comp126834_c0	336.695	79.3484	2.0852	1.62e-34	4.01e-32
	comp126842_c0	420.119	0.639906	9.3587	5.38e-75	2.95e-72				comp126842_c0	420.119	0.639906	9.3587	5.38e-75	2.95e-72
	comp126847_c0	442.505	0.18283	11.241	5.16e-60	2.36e-57				comp126847_c0	442.505	0.18283	11.241	5.16e-60	2.36e-57
	comp126890_c0	371.423	27.8803	3.7357	3.91e-71	2.04e-68				comp126890_c0	371.423	27.8803	3.7357	3.91e-71	2.04e-68
	comp126899_c0	75.8533	7.67888	3.3042	2.09e-14	2.4e-12				comp126899_c0	75.8533	7.67888	3.3042	2.09e-14	2.4e-12
	comp126904_c0	18.8207	0	5.2343	1.17e-05	0.00053737				comp126904_c0	18.8207	0	5.2343	1.17e-05	0.00053737
	comp126947_c0	510.454	188.544	1.4369	1.62e-29	3.52e-27				comp126947_c0	510.454	188.544	1.4369	1.62e-29	3.52e-27
	comp126951_c0	285.04	7.17609	5.3118	1.88e-65	9.08e-63				comp126951_c0	285.04	7.17609	5.3118	1.88e-65	9.08e-63
	comp126957_c0	121.995	25.1849	2.2762	4.79e-15	5.73e-13				comp126957_c0	121.995	25.1849	2.2762	4.79e-15	5.73e-13
	comp126966_c0	39.1721	0	6.2918	2.08e-10	1.78e-08				comp126966_c0	39.1721	0	6.2918	2.08e-10	1.78e-08
	comp126984_c0	129.686	16.9735	2.9337	4.76e-21	7.84e-19				comp126984_c0	129.686	16.9735	2.9337	4.76e-21	7.84e-19
	comp127002_c0	188.513	0.18283	10.01	8.14e-32	1.87e-29				comp127002_c0	188.513	0.18283	10.01	8.14e-32	1.87e-29
	comp127012_c0	245.379	22.9909	3.4159	2.69e-44	8.44e-42				comp127012_c0	245.379	22.9909	3.4159	2.69e-44	8.44e-42
	comp127031_c0	90.1188	0.228538	8.6232	7.21e-19	1.07e-16				comp127031_c0	90.1188	0.228538	8.6232	7.21e-19	1.07e-16
	comp127038_c0	127.787	0.639906	7.6417	1.65e-28	3.46e-26				comp127038_c0	127.787	0.639906	7.6417	1.65e-28	3.46e-26
	comp127040_c0	218.457	90.1468	1.277	2.78e-11	2.59e-09				comp127040_c0	218.457	90.1468	1.277	2.78e-11	2.59e-09
	comp127073_c0	138.44	60.5045	1.1942	6.1e-07	3.43e-05				comp127073_c0	138.44	60.5045	1.1942	6.1e-07	3.43e-05
	comp127088_c0	153.423	28.6582	2.4205	6.08e-20	9.55e-18				comp127088_c0	153.423	28.6582	2.4205	6.08e-20	9.55e-18
	comp127094_c0	316.201	15.6448	4.3371	4.8e-67	2.37e-64				comp127094_c0	316.201	15.6448	4.3371	4.8e-67	2.37e-64
	comp127112_c0	426.101	1.87401	7.8289	1.43e-89	9.78e-87				comp127112_c0	426.101	1.87401	7.8289	1.43e-89	9.78e-87
	comp127170_c0	31.9471	0.228538	7.1271	1.71e-08	1.17e-06				comp127170_c0	31.9471	0.228538	7.1271	1.71e-08	1.17e-06
	comp127180_c1	72.1885	0.411368	7.4552	5.1e-17	6.92e-15				comp127180_c1	72.1885	0.411368	7.4552	5.1e-17	6.92e-15
	comp127207_c0	194.372	2.78816	6.1234	1.25e-45	4.11e-43				comp127207_c0	194.372	2.78816	6.1234	1.25e-45	4.11e-43
	comp127232_c0	204.559	1.32552	7.2698	8.43e-46	2.82e-43				comp127232_c0	204.559	1.32552	7.2698	8.43e-46	2.82e-43
	comp127241_c0	21.9831	1.14269	4.2659	5.64e-06	0.0002756				comp127241_c0	21.9831	1.14269	4.2659	5.64e-06	0.0002756
	comp127269_c0	157.625	37.7545	2.0618	9.06e-17	1.2e-14				comp127269_c0	157.625	37.7545	2.0618	9.06e-17	1.2e-14
	comp127283_c0	83.8786	0.0914152	9.8417	2.3e-15	2.79e-13				comp127283_c0	83.8786	0.0914152	9.8417	2.3e-15	2.79e-13
	comp127345_c0	90.3829	38.5315	1.23	3.47e-05	0.0014602				comp127345_c0	90.3829	38.5315	1.23	3.47e-05	0.0014602
	comp127383_c0	36.5261	0.137123	8.0573	6.07e-09	4.38e-07				comp127383_c0	36.5261	0.137123	8.0573	6.07e-09	4.38e-07
	comp127386_c0	194.908	0.228538	9.7361	4.57e-34	1.12e-31				comp127386_c0	194.908	0.228538	9.7361	4.57e-34	1.12e-31
	comp127412_c0	518.21	56.4498	3.1985	3.57e-86	2.25e-83				comp127412_c0	518.21	56.4498	3.1985	3.57e-86	2.25e-83
	comp127418_c0	41.351	4.84501	3.0934	4.62e-08	3.04e-06				comp127418_c0	41.351	4.84501	3.0934	4.62e-08	3.04e-06
	comp127425_c0	273.177	0.365661	9.5451	3.03e-48	1.06e-45				comp127425_c0	273.177	0.365661	9.5451	3.03e-48	1.06e-45
	comp127445_c0	68.9788	22.1682	1.6377	3.83e-06	0.00019106				comp127445_c0	68.9788	22.1682	1.6377	3.83e-06	0.00019106
	comp127616_c0	55.0303	0.685614	6.3267	5.07e-14	5.69e-12				comp127616_c0	55.0303	0.685614	6.3267	5.07e-14	5.69e-12
	comp127656_c0	150.229	9.32435	4.01	2.65e-31	6.02e-29				comp127656_c0	150.229	9.32435	4.01	2.65e-31	6.02e-29
	comp127687_c0	59.6809	0.228538	8.0287	9.86e-14	1.08e-11				comp127687_c0	59.6809	0.228538	8.0287	9.86e-14	1.08e-11
	comp127706_c0	64.0158	0.0914152	9.4518	1.17e-12	1.19e-10				comp127706_c0	64.0158	0.0914152	9.4518	1.17e-12	1.19e-10
	comp127789_c0	52.395	0.0914152	9.1628	5.67e-11	5.15e-09				comp127789_c0	52.395	0.0914152	9.1628	5.67e-11	5.15e-09
	comp127803_c0	24.4977	3.42807	2.8372	5.88e-05	0.0023493				comp127803_c0	24.4977	3.42807	2.8372	5.88e-05	0.0023493
	comp127832_c0	101.367	0.228538	8.7929	1.18e-20	1.9e-18				comp127832_c0	101.367	0.228538	8.7929	1.18e-20	1.9e-18
	comp127924_c0	27.8951	1.23411	4.4985	2.13e-07	1.28e-05				comp127924_c0	27.8951	1.23411	4.4985	2.13e-07	1.28e-05
	comp127945_c0	26.2858	1.8283	3.8457	1.62e-06	8.46e-05				comp127945_c0	26.2858	1.8283	3.8457	1.62e-06	8.46e-05
	comp127955_c0	28.6985	0.365661	6.2943	5.33e-08	3.49e-06				comp127955_c0	28.6985	0.365661	6.2943	5.33e-08	3.49e-06
	comp128018_c0	23.6528	0.0457076	9.0154	8.89e-06	0.00041943				comp128018_c0	23.6528	0.0457076	9.0154	8.89e-06	0.00041943
	comp128071_c0	21.9942	0.411368	5.7406	1.83e-06	9.55e-05				comp128071_c0	21.9942	0.411368	5.7406	1.83e-06	9.55e-05
	comp128097_c0	53.0187	0.0457076	10.18	7.83e-10	6.3e-08				comp128097_c0	53.0187	0.0457076	10.18	7.83e-10	6.3e-08
	comp128136_c0	27.8057	2.60442	3.4163	2.6e-06	0.00013332				comp128136_c0	27.8057	2.60442	3.4163	2.6e-06	0.00013332
	comp128145_c0	46.7154	0.0914152	8.9972	4.1e-10	3.41e-08				comp128145_c0	46.7154	0.0914152	8.9972	4.1e-10	3.41e-08
	comp128194_c0	41.9321	3.33665	3.6516	2.89e-09	2.17e-07				comp128194_c0	41.9321	3.33665	3.6516	2.89e-09	2.17e-07
	comp128214_c0	38.6254	1.64639	4.5522	9.21e-10	7.38e-08				comp128214_c0	38.6254	1.64639	4.5522	9.21e-10	7.38e-08
	comp128233_c0	25.7047	0.228538	6.8135	3.37e-07	1.97e-05				comp128233_c0	25.7047	0.228538	6.8135	3.37e-07	1.97e-05
	comp128250_c0	140.012	0.18283	9.5808	1.94e-25	3.75e-23				comp128250_c0	140.012	0.18283	9.5808	1.94e-25	3.75e-23
	comp128334_c0	25.5258	1.55406	4.0378	1.52e-06	7.99e-05				comp128334_c0	25.5258	1.55406	4.0378	1.52e-06	7.99e-05
	comp128390_c0	63.4802	0.0457076	10.44	4.17e-11	3.85e-09				comp128390_c0	63.4802	0.0457076	10.44	4.17e-11	3.85e-09
	comp128425_c0	76.114	0.0457076	10.702	1.45e-12	1.47e-10				comp128425_c0	76.114	0.0457076	10.702	1.45e-12	1.47e-10
	comp128478_c0	59.6348	1.50835	5.3051	5.54e-15	6.58e-13				comp128478_c0	59.6348	1.50835	5.3051	5.54e-15	6.58e-13
	comp128513_c0	46.8942	12.7533	1.8785	2.26e-05	0.00098319				comp128513_c0	46.8942	12.7533	1.8785	2.26e-05	0.00098319
	comp128676_c0	168.635	0.137123	10.264	1.19e-27	2.46e-25				comp128676_c0	168.635	0.137123	10.264	1.19e-27	2.46e-25
	comp128728_c0	72.5095	1.00557	6.1721	4.85e-18	6.9e-16				comp128728_c0	72.5095	1.00557	6.1721	4.85e-18	6.9e-16
	comp128867_c0	32.3838	3.06241	3.4025	4.13e-07	2.38e-05				comp128867_c0	32.3838	3.06241	3.4025	4.13e-07	2.38e-05
	comp129076_c0	48.8612	0.0914152	9.062	1.93e-10	1.67e-08				comp129076_c0	48.8612	0.0914152	9.062	1.93e-10	1.67e-08
	comp129109_c0	143.419	29.8461	2.2646	2.6e-17	3.57e-15				comp129109_c0	143.419	29.8461	2.2646	2.6e-17	3.57e-15
	comp129240_c0	66.3542	0.137123	8.9186	7.19e-14	7.94e-12				comp129240_c0	66.3542	0.137123	8.9186	7.19e-14	7.94e-12
	comp129462_c0	41.2598	6.94755	2.5702	8.57e-07	4.69e-05				comp129462_c0	41.2598	6.94755	2.5702	8.57e-07	4.69e-05
	comp129545_c0	46.0006	3.6109	3.6712	4.59e-10	3.8e-08				comp129545_c0	46.0006	3.6109	3.6712	4.59e-10	3.8e-08
	comp129584_c0	25.8808	1.59977	4.0159	1.35e-06	7.16e-05				comp129584_c0	25.8808	1.59977	4.0159	1.35e-06	7.16e-05
	comp129742_c0	24.2741	3.34031	2.8614	5.87e-05	0.0023456				comp129742_c0	24.2741	3.34031	2.8614	5.87e-05	0.0023456
	comp129816_c0	16.898	0.0457076	8.5302	0.0001128	0.0042194				comp129816_c0	16.898	0.0457076	8.5302	0.0001128	0.0042194
	comp129902_c0	27.6716	0.457076	5.9198	8.63e-08	5.52e-06				comp129902_c0	27.6716	0.457076	5.9198	8.63e-08	5.52e-06
	comp130034_c0	44.0573	0	6.4613	1.75e-11	1.66e-09				comp130034_c0	44.0573	0	6.4613	1.75e-11	1.66e-09
	comp131045_c0	29.0127	0.0457076	9.31	1.36e-06	7.24e-05				comp131045_c0	29.0127	0.0457076	9.31	1.36e-06	7.24e-05
	comp131213_c0	22.7542	0.0457076	8.9595	1.23e-05	0.00056151				comp131213_c0	22.7542	0.0457076	8.9595	1.23e-05	0.00056151
	comp131239_c0	25.8835	0.137123	7.5604	5.71e-07	3.23e-05				comp131239_c0	25.8835	0.137123	7.5604	5.71e-07	3.23e-05
	comp132161_c0	27.5375	0.594199	5.5343	9.86e-08	6.23e-06				comp132161_c0	27.5375	0.594199	5.5343	9.86e-08	6.23e-06
	comp132231_c0	19.9379	1.46264	3.7689	3.39e-05	0.0014289				comp132231_c0	19.9379	1.46264	3.7689	3.39e-05	0.0014289
	comp134509_c0	27.4034	1.27981	4.4204	3.07e-07	1.81e-05				comp134509_c0	27.4034	1.27981	4.4204	3.07e-07	1.81e-05
	comp136165_c0	16.8533	0	5.075	3.62e-05	0.0015186				comp136165_c0	16.8533	0	5.075	3.62e-05	0.0015186
	comp136743_c0	16.5851	0.868444	4.2553	8.15e-05	0.0031518				comp136743_c0	16.5851	0.868444	4.2553	8.15e-05	0.0031518
	comp137910_c0	19.7144	0.137123	7.1676	9.66e-06	0.00045106				comp137910_c0	19.7144	0.137123	7.1676	9.66e-06	0.00045106
	comp158143_c0	21.1449	1.00557	4.3942	7.14e-06	0.00034153				comp158143_c0	21.1449	1.00557	4.3942	7.14e-06	0.00034153
	comp159636_c0	20.6531	0	5.3683	4.14e-06	0.00020594				comp159636_c0	20.6531	0	5.3683	4.14e-06	0.00020594
	comp46206_c0	16.4228	0.868444	4.2411	8.97e-05	0.0034402				comp46206_c0	16.4228	0.868444	4.2411	8.97e-05	0.0034402
	comp47429_c0	45.7775	0.0457076	9.968	6.56e-09	4.71e-07				comp47429_c0	45.7775	0.0457076	9.968	6.56e-09	4.71e-07
	comp47429_c1	29.9976	0.0914152	8.3582	2.08e-07	1.25e-05				comp47429_c1	29.9976	0.0914152	8.3582	2.08e-07	1.25e-05
	comp47430_c0	34.894	4.52185	2.948	9.78e-07	5.29e-05				comp47430_c0	34.894	4.52185	2.948	9.78e-07	5.29e-05
	comp47436_c0	58.7854	0.822737	6.1589	6.42e-15	7.57e-13				comp47436_c0	58.7854	0.822737	6.1589	6.42e-15	7.57e-13
	comp47581_c0	41.7985	0.548491	6.2518	5.1e-11	4.67e-09				comp47581_c0	41.7985	0.548491	6.2518	5.1e-11	4.67e-09
	comp47615_c0	26.732	0.0914152	8.1919	7.72e-07	4.26e-05				comp47615_c0	26.732	0.0914152	8.1919	7.72e-07	4.26e-05
	comp47628_c0	71.5537	1.46264	5.6124	8.15e-18	1.15e-15				comp47628_c0	71.5537	1.46264	5.6124	8.15e-18	1.15e-15
	comp47632_c0	118.858	29.5271	2.0091	1.35e-12	1.37e-10				comp47632_c0	118.858	29.5271	2.0091	1.35e-12	1.37e-10
	comp47638_c0	20.2061	0	5.3367	5.33e-06	0.00026169				comp47638_c0	20.2061	0	5.3367	5.33e-06	0.00026169
	comp47642_c0	177.312	2.46821	6.1667	9.35e-42	2.73e-39				comp47642_c0	177.312	2.46821	6.1667	9.35e-42	2.73e-39
	comp47657_c0	38.5798	5.75916	2.7439	7.53e-07	4.17e-05				comp47657_c0	38.5798	5.75916	2.7439	7.53e-07	4.17e-05
	comp47672_c0	69.3744	0.0914152	9.5678	2.08e-13	2.21e-11				comp47672_c0	69.3744	0.0914152	9.5678	2.08e-13	2.21e-11
	comp47696_c0	389.635	187.903	1.0521	1.07e-13	1.17e-11				comp47696_c0	389.635	187.903	1.0521	1.07e-13	1.17e-11
	comp47697_c0	320.257	0.365661	9.7745	1.43e-54	5.92e-52				comp47697_c0	320.257	0.365661	9.7745	1.43e-54	5.92e-52
	comp47701_c0	132.77	54.0721	1.296	1.45e-07	8.89e-06				comp47701_c0	132.77	54.0721	1.296	1.45e-07	8.89e-06
	comp47706_c0	237.715	51.5582	2.205	9.98e-27	2.01e-24				comp47706_c0	237.715	51.5582	2.205	9.98e-27	2.01e-24
	comp47712_c0	525.029	245.416	1.0972	2.74e-19	4.15e-17				comp47712_c0	525.029	245.416	1.0972	2.74e-19	4.15e-17
	comp47713_c0	631.481	6.57961	6.5846	1.99e-142	2.35e-139				comp47713_c0	631.481	6.57961	6.5846	1.99e-142	2.35e-139
	comp47718_c0	3648.43	1562.04	1.2238	1.71e-151	2.2e-148				comp47718_c0	3648.43	1562.04	1.2238	1.71e-151	2.2e-148
	comp47727_c0	15610.4	7103.65	1.1359	0	0				comp47727_c0	15610.4	7103.65	1.1359	0	0
	comp47728_c0	1193.13	8.86727	7.072	3.68e-261	8.82e-258				comp47728_c0	1193.13	8.86727	7.072	3.68e-261	8.82e-258
	comp47737_c0	1023.74	402.548	1.3466	1.41e-51	5.39e-49				comp47737_c0	1023.74	402.548	1.3466	1.41e-51	5.39e-49
	comp47739_c0	249.428	87.2553	1.5153	1.64e-16	2.13e-14				comp47739_c0	249.428	87.2553	1.5153	1.64e-16	2.13e-14
	comp47744_c0	123.467	30.0761	2.0374	2.91e-13	3.08e-11				comp47744_c0	123.467	30.0761	2.0374	2.91e-13	3.08e-11
	comp47744_c1	366.526	105.859	1.7918	2.91e-30	6.45e-28				comp47744_c1	366.526	105.859	1.7918	2.91e-30	6.45e-28
	comp47748_c0	115.015	0.502784	7.8377	1.97e-25	3.82e-23				comp47748_c0	115.015	0.502784	7.8377	1.97e-25	3.82e-23
	comp47748_c1	1031.5	1.7826	9.1765	1.65e-185	2.58e-182				comp47748_c1	1031.5	1.7826	9.1765	1.65e-185	2.58e-182
	comp47749_c0	198.437	64.0363	1.6317	5.53e-15	6.58e-13				comp47749_c0	198.437	64.0363	1.6317	5.53e-15	6.58e-13
	comp47752_c0	1694.79	8.37957	7.66	0	0				comp47752_c0	1694.79	8.37957	7.66	0	0
	comp47761_c0	170.74	68.5989	1.3155	1.51e-09	1.17e-07				comp47761_c0	170.74	68.5989	1.3155	1.51e-09	1.17e-07
	comp47762_c0	147.63	0.319953	8.8499	3.69e-29	7.93e-27				comp47762_c0	147.63	0.319953	8.8499	3.69e-29	7.93e-27
	comp47765_c0	256.454	2.01113	6.9945	6.72e-58	2.95e-55				comp47765_c0	256.454	2.01113	6.9945	6.72e-58	2.95e-55
	comp47767_c1	66.6533	15.8605	2.0712	5.78e-08	3.77e-06				comp47767_c1	66.6533	15.8605	2.0712	5.78e-08	3.77e-06
	comp47770_c0	322.822	139.361	1.2119	1.16e-14	1.35e-12				comp47770_c0	322.822	139.361	1.2119	1.16e-14	1.35e-12
	comp47774_c0	258.071	113.812	1.1811	1.56e-11	1.48e-09				comp47774_c0	258.071	113.812	1.1811	1.56e-11	1.48e-09
	comp47776_c0	315.567	28.4799	3.4699	3.18e-57	1.38e-54				comp47776_c0	315.567	28.4799	3.4699	3.18e-57	1.38e-54
	comp47786_c0	139.148	0.502784	8.1125	1.05e-29	2.3e-27				comp47786_c0	139.148	0.502784	8.1125	1.05e-29	2.3e-27
	comp47791_c0	195.619	29.8471	2.7124	1.83e-28	3.85e-26				comp47791_c0	195.619	29.8471	2.7124	1.83e-28	3.85e-26
	comp47801_c0	210.927	6.81043	4.9529	5.23e-48	1.83e-45				comp47801_c0	210.927	6.81043	4.9529	5.23e-48	1.83e-45
	comp47802_c0	91.8367	0.594199	7.272	1.77e-21	2.98e-19				comp47802_c0	91.8367	0.594199	7.272	1.77e-21	2.98e-19
	comp47804_c0	233.172	0.137123	10.732	4.23e-35	1.06e-32				comp47804_c0	233.172	0.137123	10.732	4.23e-35	1.06e-32
	comp47849_c0	28.5818	0.0457076	9.2884	1.58e-06	8.27e-05				comp47849_c0	28.5818	0.0457076	9.2884	1.58e-06	8.27e-05
	comp47850_c0	246.541	115.732	1.091	9.39e-10	7.51e-08				comp47850_c0	246.541	115.732	1.091	9.39e-10	7.51e-08
	comp47883_c0	197.174	6.12482	5.0087	3.76e-45	1.21e-42				comp47883_c0	197.174	6.12482	5.0087	3.76e-45	1.21e-42
	comp47909_c0	37.9052	0.639906	5.8884	3.71e-10	3.11e-08				comp47909_c0	37.9052	0.639906	5.8884	3.71e-10	3.11e-08
	comp47933_c0	45.7011	1.1884	5.2651	8.21e-12	7.93e-10				comp47933_c0	45.7011	1.1884	5.2651	8.21e-12	7.93e-10
	comp47945_c0	582.485	99.5969	2.5481	1.37e-75	7.7e-73				comp47945_c0	582.485	99.5969	2.5481	1.37e-75	7.7e-73
	comp47958_c0	474.483	186.514	1.3471	8.02e-25	1.53e-22				comp47958_c0	474.483	186.514	1.3471	8.02e-25	1.53e-22
	comp47967_c0	16.1381	0	5.0124	5.47e-05	0.002214				comp47967_c0	16.1381	0	5.0124	5.47e-05	0.002214
	comp47971_c0	23.1118	0.0457076	8.982	1.08e-05	0.00050042				comp47971_c0	23.1118	0.0457076	8.982	1.08e-05	0.00050042
	comp48000_c0	131.818	0.411368	8.3239	1.12e-27	2.32e-25				comp48000_c0	131.818	0.411368	8.3239	1.12e-27	2.32e-25
	comp48004_c0	73.8296	2.06553	5.1596	4.49e-18	6.39e-16				comp48004_c0	73.8296	2.06553	5.1596	4.49e-18	6.39e-16
	comp48006_c0	162.366	24.7159	2.7157	6.19e-24	1.14e-21				comp48006_c0	162.366	24.7159	2.7157	6.19e-24	1.14e-21
	comp48010_c0	159.636	62.8621	1.3445	2.58e-09	1.94e-07				comp48010_c0	159.636	62.8621	1.3445	2.58e-09	1.94e-07
	comp48111_c0	45.2402	7.90741	2.5163	3.63e-07	2.11e-05				comp48111_c0	45.2402	7.90741	2.5163	3.63e-07	2.11e-05
	comp48283_c0	99.6871	46.3109	1.1061	8.09e-05	0.0031363				comp48283_c0	99.6871	46.3109	1.1061	8.09e-05	0.0031363
	comp48468_c0	115.871	0.18283	9.3078	4.7e-22	8.14e-20				comp48468_c0	115.871	0.18283	9.3078	4.7e-22	8.14e-20
	comp48485_c0	55.1466	18.198	1.5995	5.05e-05	0.0020628				comp48485_c0	55.1466	18.198	1.5995	5.05e-05	0.0020628
	comp48509_c0	19.4014	0.0914152	7.7295	1.71e-05	0.00076284				comp48509_c0	19.4014	0.0914152	7.7295	1.71e-05	0.00076284
	comp48580_c0	214.337	44.7445	2.2601	5.01e-25	9.6e-23				comp48580_c0	214.337	44.7445	2.2601	5.01e-25	9.6e-23
	comp48583_c0	22.9777	0.502784	5.5142	1.13e-06	6.1e-05				comp48583_c0	22.9777	0.502784	5.5142	1.13e-06	6.1e-05
	comp48642_c0	76.9352	1.00557	6.2576	5.09e-19	7.63e-17				comp48642_c0	76.9352	1.00557	6.2576	5.09e-19	7.63e-17
	comp48779_c0	60.3948	17.3689	1.7979	3.28e-06	0.0001651				comp48779_c0	60.3948	17.3689	1.7979	3.28e-06	0.0001651
	comp49673_c0	49.0668	0.365661	7.0681	2.53e-12	2.53e-10				comp49673_c0	49.0668	0.365661	7.0681	2.53e-12	2.53e-10
	comp51194_c0	29.728	0.548491	5.7602	2.9e-08	1.96e-06				comp51194_c0	29.728	0.548491	5.7602	2.9e-08	1.96e-06
	comp51213_c0	14.7522	0	4.8829	0.00012291	0.004555				comp51213_c0	14.7522	0	4.8829	0.00012291	0.004555
	comp51716_c0	28.8786	5.69745	2.3416	0.00010334	0.0039085				comp51716_c0	28.8786	5.69745	2.3416	0.00010334	0.0039085
	comp52145_c0	17.3008	0.777029	4.4767	4.49e-05	0.0018611				comp52145_c0	17.3008	0.777029	4.4767	4.49e-05	0.0018611
	comp53255_c0	38.0425	0.319953	6.8936	5.86e-10	4.8e-08				comp53255_c0	38.0425	0.319953	6.8936	5.86e-10	4.8e-08
	comp53470_c0	40.9536	7.80183	2.3921	2.76e-06	0.00014007				comp53470_c0	40.9536	7.80183	2.3921	2.76e-06	0.00014007
	comp53561_c0	19.2226	0.18283	6.7162	9.8e-06	0.00045644				comp53561_c0	19.2226	0.18283	6.7162	9.8e-06	0.00045644
	comp62481_c0	32.2757	2.14826	3.9092	8.97e-08	5.71e-06				comp62481_c0	32.2757	2.14826	3.9092	8.97e-08	5.71e-06
	comp63050_c0	64.4141	16.8679	1.9331	3.9e-07	2.25e-05				comp63050_c0	64.4141	16.8679	1.9331	3.9e-07	2.25e-05
	comp71871_c0	19.8485	1.41694	3.8082	3.29e-05	0.0013899				comp71871_c0	19.8485	1.41694	3.8082	3.29e-05	0.0013899
	comp77199_c0	28.1146	3.29095	3.0947	6.56e-06	0.0003157				comp77199_c0	28.1146	3.29095	3.0947	6.56e-06	0.0003157
	comp77815_c0	37.1931	0.137123	8.0834	4.62e-09	3.38e-07				comp77815_c0	37.1931	0.137123	8.0834	4.62e-09	3.38e-07
	comp78203_c1	25.9277	2.78816	3.2171	1.02e-05	0.00047435				comp78203_c1	25.9277	2.78816	3.2171	1.02e-05	0.00047435
	comp78245_c0	52.8837	4.66217	3.5037	5.6e-11	5.11e-09				comp78245_c0	52.8837	4.66217	3.5037	5.6e-11	5.11e-09
	comp78312_c0	33.6163	6.21623	2.435	1.74e-05	0.00077493				comp78312_c0	33.6163	6.21623	2.435	1.74e-05	0.00077493
	comp78523_c0	32.9914	1.19023	4.7928	1.05e-08	7.37e-07				comp78523_c0	32.9914	1.19023	4.7928	1.05e-08	7.37e-07
	comp78550_c0	23.1565	0.0457076	8.9848	1.06e-05	0.00049302				comp78550_c0	23.1565	0.0457076	8.9848	1.06e-05	0.00049302
	comp78550_c1	19.1766	0	5.2613	9.55e-06	0.00044658				comp78550_c1	19.1766	0	5.2613	9.55e-06	0.00044658
	comp79199_c0	27.4034	3.29095	3.0578	9.74e-06	0.0004539				comp79199_c0	27.4034	3.29095	3.0578	9.74e-06	0.0004539
	comp79527_c0	39.2472	1.09698	5.161	2.64e-10	2.25e-08				comp79527_c0	39.2472	1.09698	5.161	2.64e-10	2.25e-08
	comp79568_c0	52.2346	6.35336	3.0394	1.15e-09	9.06e-08				comp79568_c0	52.2346	6.35336	3.0394	1.15e-09	9.06e-08
	comp79647_c0	591.042	70.0231	3.0774	2.22e-94	1.65e-91				comp79647_c0	591.042	70.0231	3.0774	2.22e-94	1.65e-91
	comp79732_c0	72.1966	12.4325	2.5378	1.04e-10	9.28e-09				comp79732_c0	72.1966	12.4325	2.5378	1.04e-10	9.28e-09
	comp79736_c0	28.1173	1.27981	4.4575	2.03e-07	1.22e-05				comp79736_c0	28.1173	1.27981	4.4575	2.03e-07	1.22e-05
	comp79736_c1	42.3403	1.41694	4.9012	7.5e-11	6.76e-09				comp79736_c1	42.3403	1.41694	4.9012	7.5e-11	6.76e-09
	comp79736_c2	43.6304	2.22962	4.2905	1.49e-10	1.31e-08				comp79736_c2	43.6304	2.22962	4.2905	1.49e-10	1.31e-08
	comp79916_c0	29.4432	0.0457076	9.3313	1.18e-06	6.3e-05				comp79916_c0	29.4432	0.0457076	9.3313	1.18e-06	6.3e-05
	comp79918_c0	148.686	1.32552	6.8096	1.29e-34	3.21e-32				comp79918_c0	148.686	1.32552	6.8096	1.29e-34	3.21e-32
	comp79942_c0	175.06	77.4922	1.1757	3.21e-08	2.16e-06				comp79942_c0	175.06	77.4922	1.1757	3.21e-08	2.16e-06
	comp79965_c0	1947.83	4.15939	8.8713	0	0				comp79965_c0	1947.83	4.15939	8.8713	0	0
	comp79986_c0	3065.37	683.143	2.1658	0	0				comp79986_c0	3065.37	683.143	2.1658	0	0
	comp79997_c0	426.912	1.32552	8.3312	1.19e-85	7.45e-83				comp79997_c0	426.912	1.32552	8.3312	1.19e-85	7.45e-83
	comp80014_c0	235.369	82.5731	1.5112	1.33e-15	1.64e-13				comp80014_c0	235.369	82.5731	1.5112	1.33e-15	1.64e-13
	comp80021_c0	265.51	57.6249	2.204	1.21e-29	2.66e-27				comp80021_c0	265.51	57.6249	2.204	1.21e-29	2.66e-27
	comp80021_c1	135.319	19.6543	2.7834	9.52e-21	1.55e-18				comp80021_c1	135.319	19.6543	2.7834	9.52e-21	1.55e-18
	comp80027_c0	1767.95	1.32552	10.381	5.57e-268	1.43e-264				comp80027_c0	1767.95	1.32552	10.381	5.57e-268	1.43e-264
	comp80061_c0	219.435	104.529	1.0699	1.45e-08	1.01e-06				comp80061_c0	219.435	104.529	1.0699	1.45e-08	1.01e-06
	comp80127_c0	117.418	34.2327	1.7782	1.26e-10	1.11e-08				comp80127_c0	117.418	34.2327	1.7782	1.26e-10	1.11e-08
	comp80159_c0	158.162	27.1046	2.5448	9.86e-22	1.69e-19				comp80159_c0	158.162	27.1046	2.5448	9.86e-22	1.69e-19
	comp80159_c1	64.3287	14.535	2.1459	4.65e-08	3.06e-06				comp80159_c1	64.3287	14.535	2.1459	4.65e-08	3.06e-06
	comp80179_c0	155.052	0.18283	9.728	1.8e-27	3.69e-25				comp80179_c0	155.052	0.18283	9.728	1.8e-27	3.69e-25
	comp80186_c0	89.686	39.0567	1.1993	5.56e-05	0.0022422				comp80186_c0	89.686	39.0567	1.1993	5.56e-05	0.0022422
	comp80190_c0	93.2704	0.228538	8.6728	2.25e-19	3.42e-17				comp80190_c0	93.2704	0.228538	8.6728	2.25e-19	3.42e-17
	comp80256_c0	76.354	26.4647	1.5286	4.32e-06	0.00021413				comp80256_c0	76.354	26.4647	1.5286	4.32e-06	0.00021413
	comp80259_c0	171.569	0.228538	9.5521	6.5e-31	1.47e-28				comp80259_c0	171.569	0.228538	9.5521	6.5e-31	1.47e-28
	comp80263_c0	34.5833	0.228538	7.2415	5.02e-09	3.67e-07				comp80263_c0	34.5833	0.228538	7.2415	5.02e-09	3.67e-07
	comp80292_c0	84.6926	3.33665	4.6658	7.67e-20	1.19e-17				comp80292_c0	84.6926	3.33665	4.6658	7.67e-20	1.19e-17
	comp80385_c1	38.4899	7.03897	2.451	3.91e-06	0.00019501				comp80385_c1	38.4899	7.03897	2.451	3.91e-06	0.00019501
	comp80389_c0	26.9953	4.47934	2.5913	6.31e-05	0.0025043				comp80389_c0	26.9953	4.47934	2.5913	6.31e-05	0.0025043
	comp80430_c1	14.5287	0.319953	5.5049	0.00010905	0.0040942				comp80430_c1	14.5287	0.319953	5.5049	0.00010905	0.0040942
	comp80468_c0	27.7516	0.137123	7.661	2.5e-07	1.49e-05				comp80468_c0	27.7516	0.137123	7.661	2.5e-07	1.49e-05
	comp80495_c0	123.651	60.8194	1.0237	4.57e-05	0.0018864				comp80495_c0	123.651	60.8194	1.0237	4.57e-05	0.0018864
	comp80544_c0	19.312	0.0457076	8.7228	4.43e-05	0.0018371				comp80544_c0	19.312	0.0457076	8.7228	4.43e-05	0.0018371
	comp80594_c0	49.1621	0.228538	7.749	7.95e-12	7.69e-10				comp80594_c0	49.1621	0.228538	7.749	7.95e-12	7.69e-10
	comp80631_c0	47.0793	4.98213	3.2403	2.42e-09	1.84e-07				comp80631_c0	47.0793	4.98213	3.2403	2.42e-09	1.84e-07
	comp80669_c0	59.903	14.0779	2.0892	2.28e-07	1.36e-05				comp80669_c0	59.903	14.0779	2.0892	2.28e-07	1.36e-05
	comp80709_c1	95.5753	15.7691	2.5995	4.6e-14	5.17e-12				comp80709_c1	95.5753	15.7691	2.5995	4.6e-14	5.17e-12
	comp80748_c0	39.3666	0	6.2989	1.88e-10	1.63e-08				comp80748_c0	39.3666	0	6.2989	1.88e-10	1.63e-08
	comp80857_c0	91.8135	21.6197	2.0864	1.55e-10	1.35e-08				comp80857_c0	91.8135	21.6197	2.0864	1.55e-10	1.35e-08
	comp80901_c0	105.346	34.592	1.6066	1.88e-08	1.29e-06				comp80901_c0	105.346	34.592	1.6066	1.88e-08	1.29e-06
	comp81072_c0	163.223	14.1236	3.5307	7.19e-31	1.62e-28				comp81072_c0	163.223	14.1236	3.5307	7.19e-31	1.62e-28
	comp82313_c0	82.8776	0.137123	9.2394	2.38e-16	3.07e-14				comp82313_c0	82.8776	0.137123	9.2394	2.38e-16	3.07e-14
	comp84429_c0	21.726	0	5.4414	2.27e-06	0.00011754				comp84429_c0	21.726	0	5.4414	2.27e-06	0.00011754
	comp88245_c1	332.467	144.186	1.2053	6.38e-15	7.54e-13				comp88245_c1	332.467	144.186	1.2053	6.38e-15	7.54e-13
	comp93260_c0	100.314	18.0531	2.4742	6.57e-14	7.32e-12				comp93260_c0	100.314	18.0531	2.4742	6.57e-14	7.32e-12
	comp93577_c0	3780.49	1668.59	1.1799	6.46e-147	8.01e-144				comp93577_c0	3780.49	1668.59	1.1799	6.46e-147	8.01e-144
	comp93656_c0	871.42	36.109	4.5929	9.72e-187	1.55e-183				comp93656_c0	871.42	36.109	4.5929	9.72e-187	1.55e-183
	comp93662_c0	869.808	345.303	1.3328	2.5e-43	7.56e-41				comp93662_c0	869.808	345.303	1.3328	2.5e-43	7.56e-41
	comp93675_c0	32.4996	6.53619	2.3139	4.37e-05	0.0018157				comp93675_c0	32.4996	6.53619	2.3139	4.37e-05	0.0018157
	comp93697_c0	282.167	70.4811	2.0012	1.26e-27	2.58e-25				comp93697_c0	282.167	70.4811	2.0012	1.26e-27	2.58e-25
	comp93719_c0	20.1614	0.0457076	8.7849	3.21e-05	0.0013589				comp93719_c0	20.1614	0.0457076	8.7849	3.21e-05	0.0013589
	comp93802_c0	74.1188	0.137123	9.0782	4.72e-15	5.66e-13				comp93802_c0	74.1188	0.137123	9.0782	4.72e-15	5.66e-13
	comp93843_c0	568.355	281.191	1.0152	4.25e-18	6.06e-16				comp93843_c0	568.355	281.191	1.0152	4.25e-18	6.06e-16
	comp93943_c0	336.142	2.55963	7.037	3.83e-75	2.12e-72				comp93943_c0	336.142	2.55963	7.037	3.83e-75	2.12e-72
	comp93965_c0	121.814	7.5189	4.018	9.98e-26	1.96e-23				comp93965_c0	121.814	7.5189	4.018	9.98e-26	1.96e-23
	comp93999_c0	310.245	35.0577	3.1456	1.67e-51	6.36e-49				comp93999_c0	310.245	35.0577	3.1456	1.67e-51	6.36e-49
	comp94020_c0	2398.67	8.13595	8.2037	0	0				comp94020_c0	2398.67	8.13595	8.2037	0	0
	comp94035_c0	259.953	125.193	1.0541	1.2e-09	9.43e-08				comp94035_c0	259.953	125.193	1.0541	1.2e-09	9.43e-08
	comp94058_c0	271.772	1.18885	7.8367	9.14e-58	3.98e-55				comp94058_c0	271.772	1.18885	7.8367	9.14e-58	3.98e-55
	comp94083_c0	948.662	257.624	1.8806	3.57e-81	2.16e-78				comp94083_c0	948.662	257.624	1.8806	3.57e-81	2.16e-78
	comp94127_c0	86.4267	0.0914152	9.8848	1.06e-15	1.33e-13				comp94127_c0	86.4267	0.0914152	9.8848	1.06e-15	1.33e-13
	comp94140_c0	62.4489	0.137123	8.8311	2.92e-13	3.08e-11				comp94140_c0	62.4489	0.137123	8.8311	2.92e-13	3.08e-11
	comp94215_c0	21.0555	1.8283	3.5256	3.38e-05	0.0014248				comp94215_c0	21.0555	1.8283	3.5256	3.38e-05	0.0014248
	comp94312_c0	118.152	53.4486	1.1444	9.4e-06	0.00044088				comp94312_c0	118.152	53.4486	1.1444	9.4e-06	0.00044088
	comp94461_c0	141.438	48.8157	1.5348	3.49e-10	2.94e-08				comp94461_c0	141.438	48.8157	1.5348	3.49e-10	2.94e-08
	comp94487_c0	118.051	15.8148	2.9001	4.41e-19	6.62e-17				comp94487_c0	118.051	15.8148	2.9001	4.41e-19	6.62e-17
	comp94529_c0	79.1256	3.42807	4.5287	2.1e-18	3.04e-16				comp94529_c0	79.1256	3.42807	4.5287	2.1e-18	3.04e-16
	comp94529_c1	72.5542	3.70232	4.2926	1.43e-16	1.87e-14				comp94529_c1	72.5542	3.70232	4.2926	1.43e-16	1.87e-14
	comp94583_c0	210.063	63.1784	1.7333	3.33e-17	4.56e-15				comp94583_c0	210.063	63.1784	1.7333	3.33e-17	4.56e-15
	comp94584_c0	99.0635	40.4279	1.293	5.81e-06	0.00028335				comp94584_c0	99.0635	40.4279	1.293	5.81e-06	0.00028335
	comp94651_c2	19.5172	0.137123	7.1531	1.06e-05	0.000492				comp94651_c2	19.5172	0.137123	7.1531	1.06e-05	0.000492
	comp94693_c0	266.8	108.989	1.2916	1.06e-13	1.16e-11				comp94693_c0	266.8	108.989	1.2916	1.06e-13	1.16e-11
	comp94785_c0	169.949	0.365661	8.8604	2.82e-33	6.69e-31				comp94785_c0	169.949	0.365661	8.8604	2.82e-33	6.69e-31
	comp94837_c0	48.7271	8.54458	2.5116	1.34e-07	8.27e-06				comp94837_c0	48.7271	8.54458	2.5116	1.34e-07	8.27e-06
	comp94857_c0	772.839	243.267	1.6676	1.65e-55	6.88e-53				comp94857_c0	772.839	243.267	1.6676	1.65e-55	6.88e-53
	comp94876_c0	30.5327	4.29651	2.8291	7.54e-06	0.00035915				comp94876_c0	30.5327	4.29651	2.8291	7.54e-06	0.00035915
	comp94924_c0	461.786	0.548491	9.7175	1.78e-78	1.06e-75				comp94924_c0	461.786	0.548491	9.7175	1.78e-78	1.06e-75
	comp94950_c0	31.2256	0.0457076	9.4161	6.47e-07	3.62e-05				comp94950_c0	31.2256	0.0457076	9.4161	6.47e-07	3.62e-05
	comp95033_c1	139.57	56.5412	1.3036	5.95e-08	3.87e-06				comp95033_c1	139.57	56.5412	1.3036	5.95e-08	3.87e-06
	comp95051_c0	155.542	0.228538	9.4107	1.1e-28	2.34e-26				comp95051_c0	155.542	0.228538	9.4107	1.1e-28	2.34e-26
	comp95178_c0	74.7371	25.5505	1.5485	4.32e-06	0.00021421				comp95178_c0	74.7371	25.5505	1.5485	4.32e-06	0.00021421
	comp95221_c1	285.552	131.801	1.1154	1.76e-11	1.67e-09				comp95221_c1	285.552	131.801	1.1154	1.76e-11	1.67e-09
	comp95264_c0	320.002	154.997	1.0458	2.14e-11	2.02e-09				comp95264_c0	320.002	154.997	1.0458	2.14e-11	2.02e-09
	comp95482_c0	19.8932	0.914152	4.4437	1.26e-05	0.00057261				comp95482_c0	19.8932	0.914152	4.4437	1.26e-05	0.00057261
	comp95599_c0	55.3906	0.502784	6.7836	6.67e-14	7.41e-12				comp95599_c0	55.3906	0.502784	6.7836	6.67e-14	7.41e-12
	comp96089_c0	90.5913	12.8438	2.8183	1.4e-14	1.62e-12				comp96089_c0	90.5913	12.8438	2.8183	1.4e-14	1.62e-12
	comp96364_c0	15.6016	0	4.9636	7.48e-05	0.002917				comp96364_c0	15.6016	0	4.9636	7.48e-05	0.002917
	comp96544_c0	248.566	80.6739	1.6235	3.04e-18	4.37e-16				comp96544_c0	248.566	80.6739	1.6235	3.04e-18	4.37e-16
	comp96879_c0	79.0367	25.3641	1.6397	7.39e-07	4.1e-05				comp96879_c0	79.0367	25.3641	1.6397	7.39e-07	4.1e-05
	comp96905_c0	41.9321	0.228538	7.5195	1.83e-10	1.59e-08				comp96905_c0	41.9321	0.228538	7.5195	1.83e-10	1.59e-08
	comp97065_c0	130.673	0.0914152	10.481	3.87e-21	6.39e-19				comp97065_c0	130.673	0.0914152	10.481	3.87e-21	6.39e-19
	comp97390_c0	39.317	6.58875	2.5771	1.49e-06	7.83e-05				comp97390_c0	39.317	6.58875	2.5771	1.49e-06	7.83e-05
	comp97414_c0	32.8465	0.411368	6.3192	5.95e-09	4.3e-07				comp97414_c0	32.8465	0.411368	6.3192	5.95e-09	4.3e-07
	comp97517_c0	97.2745	31.0341	1.6482	3.48e-08	2.33e-06				comp97517_c0	97.2745	31.0341	1.6482	3.48e-08	2.33e-06
	comp97556_c0	34.7053	0.0457076	9.5685	2.06e-07	1.24e-05				comp97556_c0	34.7053	0.0457076	9.5685	2.06e-07	1.24e-05
	comp97621_c0	101.478	0.274246	8.5315	3.03e-21	5.03e-19				comp97621_c0	101.478	0.274246	8.5315	3.03e-21	5.03e-19
	comp97869_c0	22.397	0.0457076	8.9367	1.4e-05	0.0006328				comp97869_c0	22.397	0.0457076	8.9367	1.4e-05	0.0006328
	comp98210_c0	55.5775	0.228538	7.9259	5.34e-13	5.57e-11				comp98210_c0	55.5775	0.228538	7.9259	5.34e-13	5.57e-11
	comp98413_c0	49.4634	14.4893	1.7714	3.15e-05	0.0013375				comp98413_c0	49.4634	14.4893	1.7714	3.15e-05	0.0013375
	comp99145_c0	18.8096	0.0457076	8.6848	5.36e-05	0.002173				comp99145_c0	18.8096	0.0457076	8.6848	5.36e-05	0.002173
	comp99306_c0	83.5518	0.228538	8.5141	8.44e-18	1.18e-15				comp99306_c0	83.5518	0.228538	8.5141	8.44e-18	1.18e-15
