# Supplementary material for: Transcriptome profiles of metamorphosis in the ornamented pygmy frog Microhyla fissipes clarify the functions of thyroid hormone receptors in metamorphosis
Source: Sci Rep. 2016 Jun 2;6:27310. doi: 10.1038/srep27310 (PMC4890586; doi:10.1038/srep27310)
Supplement: Supplementary Dataset 3 [file srep27310-s4.xls]

gene_id	Read_count(CM_indiv)	RPKM/FPKM(CM_indiv)	Read_count(MC_indiv)	RPKM/FPKM(MC_indiv)	Read_count(PM_indiv)	RPKM/FPKM(PM_indiv)	Gene Length	NR GI	NR ID	NR Score	NR Evalue	NR Description	NT GI	NT ID	NT Score	NT Evalue	NT Description	KO ID	KO Name	KO Description	Http Link	Swissprot ID	Swissprot Score	Swissprot Evalue	Swissprot Description	PFAM ID	PFAM description	Gene Ontology Biological Pathway	BP Description	Gene Ontology Molecular Function	MF Description	Gene Ontology Cellular Component	CC Description	KOG ID	KOG Description
comp100002_c0	271.65	4.81	363	6.47	11	0.22	2613	187608462	NP_001120399.1	1983	0	transglutaminase 6 [Xenopus (Silurana) tropicalis] >gi|170284549|gb|AAI61110.1| LOC100145475 protein [Xenopus (Silurana) tropicalis]	--	--	--	--	--	K05620	TGM3	transglutaminase 3	http://www.genome.jp/dbget-bin/www_bget?ko:K05620	A6QP57	1615	0	Protein-glutamine gamma-glutamyltransferase E OS=Bos taurus GN=TGM3 PE=2 SV=1	PF00927//PF00868	Transglutaminase family, C-terminal ig like domain//Transglutaminase family	GO:0018149	peptide cross-linking	GO:0003810	protein-glutamine gamma-glutamyltransferase activity	--	--	--	--
comp101262_c0	1636.1	33.18	2650.21	57.88	3603.22	81.52	5394	62087384	BAD92139.1	614	1.10E-67	fusion (involved in t(12;16) in malignant liposarcoma) isoform a variant [Homo sapiens]	148224501	NM_001092824.1	279	1.02E-141	Xenopus laevis MGC84691 protein (MGC84691), mRNA >gi|49522197|gb|BC074437.1| Xenopus laevis MGC84691 protein, mRNA (cDNA clone MGC:84691 IMAGE:6946495), complete cds	K13098	TLS, FUS	RNA-binding protein FUS	http://www.genome.jp/dbget-bin/www_bget?ko:K13098	P56959	622	2.06E-67	RNA-binding protein FUS OS=Mus musculus GN=Fus PE=2 SV=1	PF00641//PF00076//PF04091//PF00452//PF00922	Zn-finger in Ran binding protein and others//RNA recognition motif. (a.k.a. RRM, RBD, or RNP domain)//Exocyst complex subunit Sec15-like//Apoptosis regulator proteins, Bcl-2 family//Vesiculovirus phosphoprotein	GO:0042981//GO:0006904//GO:0006144//GO:0008219//GO:0000398	regulation of apoptotic process//vesicle docking involved in exocytosis//purine nucleobase metabolic process//cell death//mRNA splicing, via spliceosome	GO:0003676//GO:0005515//GO:0046872//GO:0000166//GO:0003723//GO:0003677//GO:0003968//GO:0008270	nucleic acid binding//protein binding//metal ion binding//nucleotide binding//RNA binding//DNA binding//RNA-directed RNA polymerase activity//zinc ion binding	GO:0000145//GO:0005737//GO:0031379//GO:0005654//GO:0005730	exocyst//cytoplasm//RNA-directed RNA polymerase complex//nucleoplasm//nucleolus	KOG1995	Conserved Zn-finger protein
comp102034_c0	174	1.79	381	4.24	897.98	10.47	4481	334322850	XP_001362356.2	2158	0	PREDICTED: next to BRCA1 gene 1 protein isoform 1 [Monodelphis domestica]	334322849	XM_001362319.2	96	4.53E-40	PREDICTED: Monodelphis domestica neighbor of BRCA1 gene 1, transcript variant 1 (NBR1), mRNA	--	--	--	--	P97432	2057	0	Next to BRCA1 gene 1 protein OS=Mus musculus GN=Nbr1 PE=1 SV=1	PF00569//PF15281//PF00564//PF07473//PF00627	Zinc finger, ZZ type//Consortin C-terminus//PB1 domain//Spasmodic peptide gm9a//UBA/TS-N domain	GO:0042998//GO:0009405	positive regulation of Golgi to plasma membrane protein transport//pathogenesis	GO:0005515//GO:0008270//GO:0071253	protein binding//zinc ion binding//connexin binding	GO:0005802//GO:0005576	trans-Golgi network//extracellular region	--	--
comp102372_c0	568	25.68	10	0.45	1	0.05	1147	403277277	XP_003930296.1	170	1.47E-11	PREDICTED: beta-microseminoprotein E1-like [Saimiri boliviensis boliviensis]	--	--	--	--	--	--	--	--	--	P25142	154	4.91E-11	Beta-microseminoprotein OS=Macaca mulatta GN=MSMB PE=3 SV=1	PF00093	von Willebrand factor type C domain	--	--	GO:0005515	protein binding	--	--	--	--
comp102653_c0	1433	21.23	532	7.93	359	5.95	3086	163914831	NP_001106621.1	1203	3.10E-153	SH3-binding domain kinase 1 [Xenopus (Silurana) tropicalis] >gi|160773605|gb|AAI55475.1| LOC100127848 protein [Xenopus (Silurana) tropicalis]	--	--	--	--	--	K08858	SBK1	SH3-binding domain kinase 1	http://www.genome.jp/dbget-bin/www_bget?ko:K08858	Q52WX2	706	3.19E-81	Serine/threonine-protein kinase SBK1 OS=Homo sapiens GN=SBK1 PE=1 SV=1	PF00069//PF07714//PF06293//PF05445	Protein kinase domain//Protein tyrosine kinase//Lipopolysaccharide kinase (Kdo/WaaP) family//Poxvirus serine/threonine protein kinase	GO:0016310//GO:0009069//GO:0009103//GO:0006468	phosphorylation//serine family amino acid metabolic process//lipopolysaccharide biosynthetic process//protein phosphorylation	GO:0004674//GO:0016773//GO:0005524//GO:0004672	protein serine/threonine kinase activity//phosphotransferase activity, alcohol group as acceptor//ATP binding//protein kinase activity	GO:0016020//GO:0005737	membrane//cytoplasm	KOG1345	Serine/threonine kinase
comp102662_c0	110	2.91	535	14.2	50	1.48	1819	301619731	XP_002939236.1	477	1.05E-51	PREDICTED: transmembrane protein 119 [Xenopus (Silurana) tropicalis]	--	--	--	--	--	--	--	--	--	Q4V9L6	274	3.38E-25	Transmembrane protein 119 OS=Homo sapiens GN=TMEM119 PE=2 SV=1	PF03229	Alphavirus glycoprotein J	GO:0019050	suppression by virus of host apoptotic process	--	--	--	--	--	--
comp102782_c0	2258.67	19.25	912.85	7.75	879	8.41	5304	363728282	XP_425521.3	2851	0	PREDICTED: chloride channel protein 1 [Gallus gallus]	507695794	XM_004713994.1	459	0	PREDICTED: Echinops telfairi chloride channel, voltage-sensitive 1 (CLCN1), mRNA	K05010	CLCN1	chloride channel 1, skeletal muscle	http://www.genome.jp/dbget-bin/www_bget?ko:K05010	P35523	2646	0	Chloride channel protein 1 OS=Homo sapiens GN=CLCN1 PE=1 SV=3	PF00571//PF00654	CBS domain//Voltage gated chloride channel	GO:0006821//GO:0055085	chloride transport//transmembrane transport	GO:0030554//GO:0005247	adenyl nucleotide binding//voltage-gated chloride channel activity	GO:0016020	membrane	KOG0476	Cl- channel CLC-2 and related proteins (CLC superfamily)
comp102825_c0	5054.38	146.48	4099.24	119.36	2075.33	67.34	1676	225735020	ACO25496.1	566	9.11E-66	growth associated protein 43 [Bufo gargarizans]	27503173	BC042240.1	139	2.09E-64	Xenopus laevis growth associated protein 43, mRNA (cDNA clone MGC:52560 IMAGE:5571286), complete cds	--	--	--	--	P55860	461	9.99E-52	Neuromodulin OS=Xenopus laevis GN=gap43 PE=2 SV=1	PF12859//PF06614//PF00612	Anaphase-promoting complex subunit 1//Neuromodulin//IQ calmodulin-binding motif	GO:0040008	regulation of growth	GO:0005515	protein binding	GO:0005680	anaphase-promoting complex	--	--
comp102825_c1	4663.15	188.81	2034.28	82.67	1386.42	62.85	1257	308818165	NP_001184208.1	528	2.49E-62	uncharacterized protein LOC100505443 precursor [Xenopus laevis] >gi|50415451|gb|AAH77546.1| Unknown (protein for MGC:83455) [Xenopus laevis]	147903514	NM_001092817.1	191	1.93E-93	Xenopus laevis pleiotrophin (ptn), mRNA >gi|49257697|gb|BC074426.1| Xenopus laevis MGC84465 protein, mRNA (cDNA clone MGC:84465 IMAGE:7020231), complete cds	K16642	PTN	pleiotrophin	http://www.genome.jp/dbget-bin/www_bget?ko:K16642	P48533	500	2.22E-59	Pleiotrophin-B OS=Xenopus laevis GN=ptn-b PE=2 SV=1	PF01091//PF05196//PF00895	PTN/MK heparin-binding protein family, C-terminal domain//PTN/MK heparin-binding protein family, N-terminal domain//ATP synthase protein 8	GO:0008283//GO:0007275//GO:0040007//GO:0042742//GO:0051781//GO:0015986//GO:0015992//GO:0007165	cell proliferation//multicellular organismal development//growth//defense response to bacterium//positive regulation of cell division//ATP synthesis coupled proton transport//proton transport//signal transduction	GO:0015078//GO:0008201//GO:0008083	hydrogen ion transmembrane transporter activity//heparin binding//growth factor activity	GO:0005576//GO:0000276	extracellular region//mitochondrial proton-transporting ATP synthase complex, coupling factor F(o)	--	--
comp102867_c1	2769.39	110.89	1740.95	70.22	1058	47.26	1286	210063371	ACJ06524.1	1289	1.37E-166	smooth muscle myosin heavy chain isoform SM2 [Xenopus laevis]	525014113	XM_005054593.1	413	0	PREDICTED: Ficedula albicollis myosin, heavy chain 11, smooth muscle (MYH11), transcript variant X2, mRNA	K10352	MYH	myosin heavy chain	http://www.genome.jp/dbget-bin/www_bget?ko:K10352	P10587	1133	4.43E-138	Myosin-11 OS=Gallus gallus GN=MYH11 PE=1 SV=4	PF00038//PF01576//PF04513//PF00769//PF04111	Intermediate filament protein//Myosin tail//Baculovirus polyhedron envelope protein, PEP, C terminus//Ezrin/radixin/moesin family//Autophagy protein Apg6	GO:0006914	autophagy	GO:0008092//GO:0003774//GO:0005198	cytoskeletal protein binding//motor activity//structural molecule activity	GO:0019028//GO:0005737//GO:0016459//GO:0019031//GO:0019898//GO:0005882	viral capsid//cytoplasm//myosin complex//viral envelope//extrinsic to membrane//intermediate filament	KOG0161	Myosin class II heavy chain
comp102867_c3	2683.69	140.66	1167	61.32	612.97	35.97	1017	--	--	--	--	--	--	--	--	--	--	--	--	--	--	--	--	--	--	--	--	--	--	--	--	--	--	--	--
comp102996_c0	4601.09	125.27	2075	56.77	2494.99	76.05	1771	147900608	NP_001079529.1	1944	0	creatine kinase, mitochondrial 1B [Xenopus laevis] >gi|27695004|gb|AAH44015.1| MGC53985 protein [Xenopus laevis]	530622176	XM_005300643.1	409	0	PREDICTED: Chrysemys picta bellii creatine kinase, mitochondrial 1B (CKMT1B), mRNA	K00933	E2.7.3.2	creatine kinase	http://www.genome.jp/dbget-bin/www_bget?ko:K00933	P70079	1906	0	Creatine kinase U-type, mitochondrial OS=Gallus gallus GN=CKMT1 PE=1 SV=1	PF02807//PF00217	ATP:guanido phosphotransferase, N-terminal domain//ATP:guanido phosphotransferase, C-terminal catalytic domain	GO:0016310	phosphorylation	GO:0016772//GO:0016301//GO:0005524	transferase activity, transferring phosphorus-containing groups//kinase activity//ATP binding	--	--	KOG3581	Creatine kinases
comp103077_c0	145.75	11.18	258	19.79	1024	87.92	759	261399890	NP_001004972.2	460	7.55E-55	selenoprotein X, 1 [Xenopus (Silurana) tropicalis]	560963815	XM_006204266.1	91	4.45E-38	PREDICTED: Vicugna pacos methionine sulfoxide reductase B1 (MSRB1), mRNA	K07305	msrB	peptide-methionine (R)-S-oxide reductase	http://www.genome.jp/dbget-bin/www_bget?ko:K07305	Q3MHL9	403	1.95E-47	Methionine-R-sulfoxide reductase B1 OS=Bos taurus GN=MSRB1 PE=3 SV=2	PF01641//PF04828	SelR domain//Glutathione-dependent formaldehyde-activating enzyme	GO:0055114//GO:0008152	oxidation-reduction process//metabolic process	GO:0033743//GO:0016846	peptide-methionine (R)-S-oxide reductase activity//carbon-sulfur lyase activity	--	--	KOG0856	Predicted pilin-like transcription factor
comp103131_c0	55	1.16	549	11.63	372	8.78	2229	301619787	XP_002939269.1	1895	0	PREDICTED: LOW QUALITY PROTEIN: hepatocyte growth factor activator-like [Xenopus (Silurana) tropicalis]	--	--	--	--	--	K09631	HGFAC	hepatocyte growth factor activator	http://www.genome.jp/dbget-bin/www_bget?ko:K09631	Q9R098	1626	0	Hepatocyte growth factor activator OS=Mus musculus GN=Hgfac PE=1 SV=1	PF00089//PF00039//PF00008	Trypsin//Fibronectin type I domain//EGF-like domain	GO:0006508	proteolysis	GO:0004252//GO:0005515	serine-type endopeptidase activity//protein binding	GO:0005576	extracellular region	KOG3627	Trypsin
comp103183_c0	2190.03	56.56	5394.33	143.96	4649.81	138.13	2009	89268151	CAJ82256.1	1442	0	granulin [Xenopus (Silurana) tropicalis]	--	--	--	--	--	--	--	--	--	P23785	1172	2.03E-150	Granulins OS=Rattus norvegicus GN=Grn PE=1 SV=3	PF04650	YSIRK type signal peptide	--	--	--	--	GO:0016020	membrane	KOG4296	Epithelin/granulin
comp103188_c0	117	6.38	1495	81.75	653	39.89	985	187469758	AAI66971.1	523	5.69E-62	c8g.1 protein [Xenopus (Silurana) tropicalis]	--	--	--	--	--	K03999	C8G	complement component 8 subunit gamma	http://www.genome.jp/dbget-bin/www_bget?ko:K03999	P07360	384	1.17E-42	Complement component C8 gamma chain OS=Homo sapiens GN=C8G PE=1 SV=3	--	--	--	--	--	--	--	--	--	--
comp103288_c0	295	7.82	10321.97	274.89	1041	30.9	1814	58332252	NP_001011278.1	774	2.84E-94	alpha-2-HS-glycoprotein precursor [Xenopus (Silurana) tropicalis] >gi|56789064|gb|AAH87992.1| alpha-2-HS-glycoprotein [Xenopus (Silurana) tropicalis]	--	--	--	--	--	--	--	--	--	P29701	436	2.33E-46	Alpha-2-HS-glycoprotein OS=Ovis aries GN=AHSG PE=1 SV=1	PF00031	Cystatin domain	--	--	GO:0004869	cysteine-type endopeptidase inhibitor activity	--	--	--	--
comp103309_c0	1133	12.08	596.57	6.4	1534	18.31	4210	126297932	XP_001371107.1	2869	0	PREDICTED: hamartin [Monodelphis domestica]	512863240	XM_002944635.2	488	0	PREDICTED: Xenopus (Silurana) tropicalis tuberous sclerosis 1 (tsc1), mRNA	K07206	TSC1	tuberous sclerosis 1	http://www.genome.jp/dbget-bin/www_bget?ko:K07206	Q92574	2814	0	Hamartin OS=Homo sapiens GN=TSC1 PE=1 SV=2	PF04048	Sec8 exocyst complex component specific domain	GO:0015031//GO:0051128//GO:0044765//GO:0001952//GO:0044087//GO:0009790//GO:0019220//GO:0006417//GO:0006904//GO:0065008//GO:0009966//GO:0009888//GO:0048523//GO:0022607//GO:0051336//GO:0021543	protein transport//regulation of cellular component organization//single-organism transport//regulation of cell-matrix adhesion//regulation of cellular component biogenesis//embryo development//regulation of phosphate metabolic process//regulation of translation//vesicle docking involved in exocytosis//regulation of biological quality//regulation of signal transduction//tissue development//negati…	GO:0005515	protein binding	GO:0043234//GO:0000145//GO:0005829	protein complex//exocyst//cytosol	--	--
comp103323_c0	48	1.09	1106	25.17	12063.3	305.68	2096	148228559	NP_001082528.1	380	4.28E-35	otogelin precursor [Xenopus laevis] >gi|49903364|gb|AAH76719.1| LOC398539 protein [Xenopus laevis]	--	--	--	--	--	--	--	--	--	--	--	--	--	--	--	--	--	--	--	--	--	--	--
comp103343_c0	319.67	3.54	872	9.72	160	1.98	4059	301608203	XP_002933681.1	4705	0	PREDICTED: A disintegrin and metalloproteinase with thrombospondin motifs 2-like [Xenopus (Silurana) tropicalis]	514772471	XM_005025817.1	564	0	PREDICTED: Anas platyrhynchos A disintegrin and metalloproteinase with thrombospondin motifs 2-like (LOC101799569), partial mRNA	K08618	ADAMTS2	a disintegrin and metalloproteinase with thrombospondin motifs 2	http://www.genome.jp/dbget-bin/www_bget?ko:K08618	P79331	4119	0	A disintegrin and metalloproteinase with thrombospondin motifs 2 OS=Bos taurus GN=ADAMTS2 PE=1 SV=1	PF01562//PF01421//PF08686//PF15088//PF05986//PF00413//PF02031	Reprolysin family propeptide//Reprolysin (M12B) family zinc metalloprotease//PLAC (protease and lacunin) domain//NADH dehydrogenase [ubiquinone] 1 subunit C1, mitochondrial//ADAM-TS Spacer 1//Matrixin//Streptomyces extracellular neutral proteinase (M7) family	GO:0006508	proteolysis	GO:0008270//GO:0004222//GO:0008233	zinc ion binding//metalloendopeptidase activity//peptidase activity	GO:0005576//GO:0005739//GO:0005747//GO:0031012	extracellular region//mitochondrion//mitochondrial respiratory chain complex I//extracellular matrix	KOG3538	Disintegrin metalloproteinases with thrombospondin repeats
comp103348_c0	1807.98	37.17	873.54	18.06	650.14	14.96	2280	730026	Q06019.1	1145	8.30E-149	RecName: Full=Lens fiber major intrinsic protein; AltName: Full=MIP26; Short=MP26	148223300	NM_001097347.1	325	1.15E-167	Xenopus (Silurana) tropicalis major intrinsic protein of lens fiber (mip), mRNA >gi|134023750|gb|BC135267.1| Xenopus tropicalis major intrinsic protein of lens fiber, mRNA (cDNA clone MGC:121295 IMAGE:7601962), complete cds	K09863	AQP0, MIP	aquaporin-0	http://www.genome.jp/dbget-bin/www_bget?ko:K09863	Q06019	1145	5.61E-150	Lens fiber major intrinsic protein OS=Rana pipiens PE=1 SV=1	PF00230	Major intrinsic protein	GO:0006810//GO:0007423	transport//sensory organ development	GO:0005212//GO:0005215	structural constituent of eye lens//transporter activity	GO:0005886//GO:0005921//GO:0016020//GO:0016021	plasma membrane//gap junction//membrane//integral to membrane	KOG0223	Aquaporin (major intrinsic protein family)
comp103357_c0	5316.82	64.4	4374.36	53.32	9997.56	135.57	3729	147899984	NP_001086622.1	1707	0	thioredoxin interacting protein [Xenopus laevis] >gi|50416467|gb|AAH77193.1| MGC78889 protein [Xenopus laevis]	530603897	XM_005293637.1	332	2.42E-171	PREDICTED: Chrysemys picta bellii thioredoxin interacting protein (TXNIP), transcript variant X1, mRNA	--	--	--	--	Q9H3M7	1484	0	Thioredoxin-interacting protein OS=Homo sapiens GN=TXNIP PE=1 SV=1	--	--	--	--	--	--	--	--	KOG3780	Thioredoxin binding protein TBP-2/VDUP1
comp103368_c0	2	0.06	171	4.79	3342.01	104.33	1734	148229667	NP_001080952.1	531	5.88E-58	thyroid hormone down-regulated protein (gene 18) precursor [Xenopus laevis] >gi|1174020|gb|AAC59871.1| XL18 [Xenopus laevis]	--	--	--	--	--	--	--	--	--	P25291	331	9.97E-32	Pancreatic secretory granule membrane major glycoprotein GP2 OS=Canis familiaris GN=GP2 PE=1 SV=1	--	--	--	--	--	--	--	--	--	--
comp103373_c0	328	18.61	648.99	36.9	128	8.13	955	--	--	--	--	--	--	--	--	--	--	--	--	--	--	--	--	--	--	--	--	--	--	--	--	--	--	--	--
comp103426_c0	1341	47.12	4	0.14	901	35.38	1490	301620776	XP_002939747.1	681	2.68E-81	PREDICTED: polyserase-2-like [Xenopus (Silurana) tropicalis]	--	--	--	--	--	K08664	PRSS8	protease, serine, 8 (prostasin)	http://www.genome.jp/dbget-bin/www_bget?ko:K08664	Q6BEA2	608	2.71E-72	Serine protease 27 OS=Rattus norvegicus GN=Prss27 PE=2 SV=1	PF00089	Trypsin	GO:0006508	proteolysis	GO:0004252	serine-type endopeptidase activity	--	--	KOG3627	Trypsin
comp103442_c0	1822	16.61	9644.84	88.5	9593.35	97.92	4888	197246359	AAI68633.1	4662	0	Unknown (protein for IMAGE:7685509) [Xenopus (Silurana) tropicalis]	--	--	--	--	--	K03990	C3	complement component 3	http://www.genome.jp/dbget-bin/www_bget?ko:K03990	Q0ZZJ6	3965	0	A.superbus venom factor 1 OS=Austrelaps superbus PE=1 SV=1	PF07678//PF07677//PF01835//PF00207//PF01821	A-macroglobulin complement component//A-macroglobulin receptor//MG2 domain//Alpha-2-macroglobulin family//Anaphylotoxin-like domain	GO:0050789//GO:0050896//GO:0008152	regulation of biological process//response to stimulus//metabolic process	GO:0004866	endopeptidase inhibitor activity	GO:0005615//GO:0005576	extracellular space//extracellular region	KOG1366	Alpha-macroglobulin
comp103509_c0	2479.59	60.39	1414.07	34.62	3927.9	107.11	1956	89273783	CAJ81913.1	2049	0	nucleolar protein 5A (56kDa with KKE/D repeat) [Xenopus (Silurana) tropicalis]	71897254	NM_001031388.1	680	0	Gallus gallus NOP56 ribonucleoprotein homolog (yeast) (NOP56), mRNA >gi|53127459|emb|AJ719454.1| Gallus gallus mRNA for hypothetical protein, clone 2i9	K14564	NOP56	nucleolar protein 56	http://www.genome.jp/dbget-bin/www_bget?ko:K14564	O00567	1906	0	Nucleolar protein 56 OS=Homo sapiens GN=NOP56 PE=1 SV=4	--	--	--	--	--	--	--	--	KOG2573	Ribosome biogenesis protein - Nop56p/Sik1p
comp103537_c0	139	7.9	1381.06	78.62	287.84	18.31	954	166157917	NP_001107368.1	831	4.03E-108	folate receptor 4, delta (putative) precursor [Xenopus (Silurana) tropicalis] >gi|163915981|gb|AAI57229.1| LOC100135193 protein [Xenopus (Silurana) tropicalis]	--	--	--	--	--	K13649	FOLR	folate receptor	http://www.genome.jp/dbget-bin/www_bget?ko:K13649	P86009	631	4.54E-79	Riboflavin-binding protein OS=Dromaius novaehollandiae PE=1 SV=1	--	--	--	--	--	--	--	--	--	--
comp103557_c0	72	1.31	4032.74	73.54	3248.28	65.94	2558	62751713	NP_001015733.1	1889	0	tryptophan 2,3-dioxygenase [Xenopus (Silurana) tropicalis] >gi|82178972|sp|Q5EBG2.1|T23O_XENTR RecName: Full=Tryptophan 2,3-dioxygenase; Short=TDO; AltName: Full=Tryptamin 2,3-dioxygenase; AltName: Full=Tryptophan oxygenase; Short=TO; Short=TRPO; AltName: Full=Tryptophan pyrrolase; AltName: Full=Tryptophanase >gi|59808107|gb|AAH89667.1| MGC107895 protein [Xenopus (Silurana) tropicalis]	148226457	NM_001095135.1	482	0	Xenopus laevis tryptophan 2,3-dioxygenase (tdo2), mRNA >gi|54673784|gb|BC084948.1| Xenopus laevis hypothetical LOC495495, mRNA (cDNA clone MGC:82711 IMAGE:5130091), complete cds	K00453	E1.13.11.11, TDO2	tryptophan 2,3-dioxygenase	http://www.genome.jp/dbget-bin/www_bget?ko:K00453	Q5EBG2	1889	0	Tryptophan 2,3-dioxygenase OS=Xenopus tropicalis GN=tdo2 PE=2 SV=1	PF03301	Tryptophan 2,3-dioxygenase	GO:0006568//GO:0019441//GO:0055114	tryptophan metabolic process//tryptophan catabolic process to kynurenine//oxidation-reduction process	GO:0005506//GO:0004833//GO:0020037	iron ion binding//tryptophan 2,3-dioxygenase activity//heme binding	--	--	--	--
comp103560_c0	122.95	3.94	53	1.71	1385.78	49.72	1535	163915093	NP_001106530.1	375	3.16E-38	transmembrane and immunoglobulin domain containing 1 [Xenopus (Silurana) tropicalis] >gi|159155340|gb|AAI54900.1| LOC100127721 protein [Xenopus (Silurana) tropicalis]	--	--	--	--	--	--	--	--	--	Q3T113	342	6.20E-35	Transmembrane and immunoglobulin domain-containing protein 1 OS=Bos taurus GN=TMIGD1 PE=2 SV=1	PF03393	Pneumovirus matrix protein	GO:0019068	virion assembly	--	--	GO:0019031	viral envelope	KOG4475	FOG: Immunoglobin and related proteins
comp103930_c0	25	0.82	790	26	280	10.43	1536	62751546	NP_001015759.1	1538	0	protein C (inactivator of coagulation factors Va and VIIIa) precursor [Xenopus (Silurana) tropicalis] >gi|58476361|gb|AAH89695.1| MGC107972 protein [Xenopus (Silurana) tropicalis]	--	--	--	--	--	K01344	PROC	protein C (activated)	http://www.genome.jp/dbget-bin/www_bget?ko:K01344	Q28278	1166	1.04E-153	Vitamin K-dependent protein C OS=Canis familiaris GN=PROC PE=2 SV=2	PF07645//PF00089//PF00008//PF00594	Calcium-binding EGF domain//Trypsin//EGF-like domain//Vitamin K-dependent carboxylation/gamma-carboxyglutamic (GLA) domain	GO:0006508	proteolysis	GO:0005515//GO:0005509//GO:0008236//GO:0004252	protein binding//calcium ion binding//serine-type peptidase activity//serine-type endopeptidase activity	GO:0005576	extracellular region	KOG3627	Trypsin
comp103976_c0	42	0.97	512.01	11.83	477	12.27	2061	58332756	NP_001011453.1	1877	0	solute carrier family 2 (facilitated glucose transporter), member 2 [Xenopus (Silurana) tropicalis] >gi|56970616|gb|AAH88553.1| solute carrier family 2 (facilitated glucose transporter), member 2 [Xenopus (Silurana) tropicalis]	530619218	XM_005299255.1	218	3.13E-108	PREDICTED: Chrysemys picta bellii solute carrier family 2 (facilitated glucose transporter), member 2 (SLC2A2), mRNA	K07593	SLC2A2, GLUT2	MFS transporter, SP family, solute carrier family 2 (facilitated glucose transporter), member 2	http://www.genome.jp/dbget-bin/www_bget?ko:K07593	Q90592	1603	0	Solute carrier family 2, facilitated glucose transporter member 2 OS=Gallus gallus GN=SLC2A2 PE=2 SV=1	PF05000//PF00083//PF07690	RNA polymerase Rpb1, domain 4//Sugar (and other) transporter//Major Facilitator Superfamily	GO:0055085//GO:0006144//GO:0006351//GO:0015758//GO:0035428//GO:0006206	transmembrane transport//purine nucleobase metabolic process//transcription, DNA-dependent//glucose transport//hexose transmembrane transport//pyrimidine nucleobase metabolic process	GO:0055056//GO:0022857//GO:0003899//GO:0003677	D-glucose transmembrane transporter activity//transmembrane transporter activity//DNA-directed RNA polymerase activity//DNA binding	GO:0016021//GO:0005730	integral to membrane//nucleolus	KOG0569	Permease of the major facilitator superfamily
comp104114_c0	524.11	61.83	152	17.87	791.68	104.57	564	--	--	--	--	--	--	--	--	--	--	--	--	--	--	--	--	--	--	--	--	--	--	--	--	--	--	--	--
comp104231_c0	1053.41	140.14	249.99	33.1	2	0.3	523	--	--	--	--	--	--	--	--	--	--	--	--	--	--	--	--	--	--	PF00487//PF03032//PF03896//PF04277	Fatty acid desaturase//Brevenin/esculentin/gaegurin/rugosin family//Translocon-associated protein (TRAP), alpha subunit//Oxaloacetate decarboxylase, gamma chain	GO:0006560//GO:0006814//GO:0006629//GO:0071436//GO:0006090//GO:0006952//GO:0006525//GO:0042742	proline metabolic process//sodium ion transport//lipid metabolic process//sodium ion export//pyruvate metabolic process//defense response//arginine metabolic process//defense response to bacterium	GO:0008948//GO:0015081	oxaloacetate decarboxylase activity//sodium ion transmembrane transporter activity	GO:0005783//GO:0016020//GO:0005576	endoplasmic reticulum//membrane//extracellular region	--	--
comp104303_c0	443.01	36.89	198.26	16.5	1528	142.44	715	--	--	--	--	--	--	--	--	--	--	--	--	--	--	--	--	--	--	--	--	--	--	--	--	--	--	--	--
comp104363_c0	427	26.63	1740	108.69	1000.97	69.89	887	301604445	XP_002931853.1	923	1.75E-122	PREDICTED: ES1 protein homolog, mitochondrial-like isoform 1 [Xenopus (Silurana) tropicalis] >gi|301604447|ref|XP_002931854.1| PREDICTED: ES1 protein homolog, mitochondrial-like isoform 2 [Xenopus (Silurana) tropicalis] >gi|301604449|ref|XP_002931855.1| PREDICTED: ES1 protein homolog, mitochondrial-like isoform 3 [Xenopus (Silurana) tropicalis]	543282752	XM_005428768.1	152	6.45E-72	PREDICTED: Geospiza fortis ES1 protein homolog, mitochondrial-like (LOC102041243), transcript variant X1, mRNA	--	--	--	--	Q9D172	733	2.31E-94	ES1 protein homolog, mitochondrial OS=Mus musculus GN=D10Jhu81e PE=1 SV=1	PF03786	D-mannonate dehydratase (UxuA)	GO:0006064	glucuronate catabolic process	GO:0008927	mannonate dehydratase activity	--	--	--	--
comp104416_c0	2485.28	99.97	3361.92	135.73	23	1.04	1264	226371930	ACO51590.1	1260	9.87E-170	Annexin A1 [Rana catesbeiana]	--	--	--	--	--	--	--	--	--	A5A6M2	889	6.97E-115	Annexin A1 OS=Pan troglodytes GN=ANXA1 PE=2 SV=1	PF00128//PF00191	Alpha amylase, catalytic domain//Annexin	GO:0005975	carbohydrate metabolic process	GO:0003824//GO:0005509//GO:0005544//GO:0043169	catalytic activity//calcium ion binding//calcium-dependent phospholipid binding//cation binding	--	--	KOG0819	Annexin
comp104520_c0	699	32.81	2728	128.45	761	40	1112	348517536	XP_003446289.1	1281	1.38E-174	PREDICTED: glycine N-methyltransferase-like [Oreochromis niloticus]	542156024	XM_005486766.1	261	2.08E-132	PREDICTED: Zonotrichia albicollis glycine N-methyltransferase (GNMT), mRNA	K00552	GNMT	glycine N-methyltransferase	http://www.genome.jp/dbget-bin/www_bget?ko:K00552	P13255	1254	1.29E-171	Glycine N-methyltransferase OS=Rattus norvegicus GN=Gnmt PE=1 SV=2	PF01209//PF01135//PF05175//PF05724//PF08241	ubiE/COQ5 methyltransferase family//Protein-L-isoaspartate(D-aspartate) O-methyltransferase (PCMT)//Methyltransferase small domain//Thiopurine S-methyltransferase (TPMT)//Methyltransferase domain	GO:0008152//GO:0006464//GO:0006479//GO:0046500	metabolic process//cellular protein modification process//protein methylation//S-adenosylmethionine metabolic process	GO:0008757//GO:0008168//GO:0004719	S-adenosylmethionine-dependent methyltransferase activity//methyltransferase activity//protein-L-isoaspartate (D-aspartate) O-methyltransferase activity	--	--	--	--
comp104525_c0	10	0.14	7	0.1	366.98	5.84	3209	301607131	XP_002933173.1	1806	0	PREDICTED: hypothetical protein LOC100488659 [Xenopus (Silurana) tropicalis]	--	--	--	--	--	--	--	--	--	P21328	293	2.27E-25	RNA-directed DNA polymerase from mobile element jockey OS=Drosophila melanogaster GN=pol PE=1 SV=1	PF00078//PF09004	Reverse transcriptase (RNA-dependent DNA polymerase)//Domain of unknown function (DUF1891)	GO:0006278//GO:0055114	RNA-dependent DNA replication//oxidation-reduction process	GO:0003723//GO:0008168//GO:0003964//GO:0016706	RNA binding//methyltransferase activity//RNA-directed DNA polymerase activity//oxidoreductase activity, acting on paired donors, with incorporation or reduction of molecular oxygen, 2-oxoglutarate as one donor, and incorporation of one atom each of oxygen into both donors	--	--	KOG1075	FOG: Reverse transcriptase
comp104533_c0	199	3.36	147.03	1.24	626	5.96	8232	124486773	NP_001074799.1	11150	0	dynein heavy chain 2, axonemal [Mus musculus]	512881238	XM_004919725.1	2288	0	PREDICTED: Xenopus (Silurana) tropicalis dynein, axonemal, heavy chain 2 (dnah2), mRNA	K10408	DNAH	dynein heavy chain, axonemal	http://www.genome.jp/dbget-bin/www_bget?ko:K10408	P0C6F1	11150	0	Dynein heavy chain 2, axonemal OS=Mus musculus GN=Dnah2 PE=2 SV=1	PF00004//PF01078//PF00437//PF00158//PF06414//PF04670//PF03028//PF07728//PF01637//PF10662//PF03029//PF02367//PF07724	ATPase family associated with various cellular activities (AAA)//Magnesium chelatase, subunit ChlI//Type II/IV secretion system protein//Sigma-54 interaction domain//Zeta toxin//Gtr1/RagA G protein conserved region//Dynein heavy chain and region D6 of dynein motor//AAA domain (dynein-related subfamily)//Archaeal ATPase//Ethanolamine utilisation - propanediol utilisation//Conserved hypothetical AT…	GO:0007018//GO:0001539//GO:0015979//GO:0006355//GO:0006810//GO:0006576//GO:0015995//GO:0070526//GO:0007017//GO:0015994	microtubule-based movement//ciliary or bacterial-type flagellar motility//photosynthesis//regulation of transcription, DNA-dependent//transport//cellular biogenic amine metabolic process//chlorophyll biosynthetic process//threonylcarbamoyladenosine biosynthetic process//microtubule-based process//chlorophyll metabolic process	GO:0016301//GO:0000166//GO:0003777//GO:0005524//GO:0005525//GO:0016851//GO:0008134//GO:0016887	kinase activity//nucleotide binding//microtubule motor activity//ATP binding//GTP binding//magnesium chelatase activity//transcription factor binding//ATPase activity	GO:0030286//GO:0005858//GO:0005929//GO:0005737//GO:0005667//GO:0010007//GO:0005874//GO:0005634	dynein complex//axonemal dynein complex//cilium//cytoplasm//transcription factor complex//magnesium chelatase complex//microtubule//nucleus	KOG3595	Dyneins, heavy chain
comp104554_c0	182	5.31	767	22.5	205	6.7	1665	157073929	NP_001096679.1	815	1.49E-103	twist basic helix-loop-helix transcription factor 2 [Xenopus (Silurana) tropicalis] >gi|156630534|tpg|DAA06064.1| TPA_inf: Twist3 [Xenopus (Silurana) tropicalis]	157073928	NM_001103209.1	296	1.10E-151	Xenopus (Silurana) tropicalis twist family bHLH transcription factor 2 (twist2), mRNA >gi|156630533|tpg|BK006267.1| TPA_inf: Xenopus (Silurana) tropicalis Twist3 mRNA, complete cds	K09069	TWIST	twist	http://www.genome.jp/dbget-bin/www_bget?ko:K09069	P97831	536	2.58E-63	Twist-related protein 2 OS=Rattus norvegicus GN=Twist2 PE=2 SV=2	PF07952//PF00010	Clostridium neurotoxin, Translocation domain//Helix-loop-helix DNA-binding domain	GO:0009405	pathogenesis	GO:0046983//GO:0008270//GO:0004222	protein dimerization activity//zinc ion binding//metalloendopeptidase activity	GO:0005576	extracellular region	KOG4029	Transcription factor HAND2/Transcription factor TAL1/TAL2/LYL1
comp104574_c0	1276	33.1	756	19.71	1769.98	51.4	1849	82186247	Q6P2Z6.1	2413	0	RecName: Full=60S ribosomal export protein NMD3 >gi|39849988|gb|AAH64238.1| 60S ribosomal export protein NMD3 [Xenopus (Silurana) tropicalis] >gi|51703739|gb|AAH81303.1| 60S ribosomal export protein NMD3 [Xenopus (Silurana) tropicalis]	51703738	BC081303.1	726	0	Xenopus tropicalis 60S ribosomal export protein NMD3, mRNA (cDNA clone MGC:89255 IMAGE:6976358), complete cds	K07562	NMD3	nonsense-mediated mRNA decay protein 3	http://www.genome.jp/dbget-bin/www_bget?ko:K07562	Q6P2Z6	2413	0	60S ribosomal export protein NMD3 OS=Xenopus tropicalis GN=nmd3 PE=2 SV=1	PF08352	Oligopeptide/dipeptide transporter, C-terminal region	GO:0015031//GO:0015833	protein transport//peptide transport	GO:0000166//GO:0005524	nucleotide binding//ATP binding	GO:0005730//GO:0005654//GO:0005737	nucleolus//nucleoplasm//cytoplasm	KOG2613	NMD protein affecting ribosome stability and mRNA decay
comp104598_c0	747	37.67	1735	87.74	374	21.12	1049	349585102	NP_001015782.2	508	3.13E-60	augurin [Xenopus (Silurana) tropicalis]	147900673	NM_001085712.1	115	2.84E-51	Xenopus laevis chromosome 2 open reading frame 40 (c2orf40), mRNA >gi|27696978|gb|BC044044.1| Xenopus laevis esophageal cancer related gene 4 protein, mRNA (cDNA clone MGC:53477 IMAGE:5572241), complete cds	--	--	--	--	Q5FVX5	499	2.71E-60	Augurin OS=Xenopus tropicalis PE=2 SV=1	--	--	--	--	--	--	GO:0030133//GO:0005576	transport vesicle//extracellular region	--	--
comp104645_c0	1429.66	53.71	790.6	29.82	1770	74.45	1339	148227058	NP_001080475.1	1044	3.00E-137	protein MAK16 homolog B [Xenopus laevis] >gi|71152024|sp|Q7ZYG5.1|MK16B_XENLA RecName: Full=Protein MAK16 homolog B; AltName: Full=MAK16-like protein B >gi|27695162|gb|AAH43795.1| Mak16l-prov protein [Xenopus laevis]	226372011	BT081500.1	421	0	Rana catesbeiana clone rcat-evr-529-331 MAK16-like protein RBM13 B putative mRNA, complete cds	K14831	MAK16	protein MAK16	http://www.genome.jp/dbget-bin/www_bget?ko:K14831	Q7ZYG5	1044	2.03E-138	Protein MAK16 homolog B OS=Xenopus laevis GN=mak16-b PE=2 SV=1	PF04147//PF02862	Nop14-like family//DDHD domain	--	--	GO:0046872	metal ion binding	GO:0032040//GO:0005730	small-subunit processome//nucleolus	KOG3064	RNA-binding nuclear protein (MAK16) containing a distinct C4 Zn-finger
comp104685_c0	33	1.1	231	7.74	440	16.43	1483	--	--	--	--	--	--	--	--	--	--	--	--	--	--	--	--	--	--	PF01428//PF05829	AN1-like Zinc finger//Adenovirus late L2 mu core protein (Protein X)	--	--	GO:0003677//GO:0008270	DNA binding//zinc ion binding	GO:0019013	viral nucleocapsid	--	--
comp104728_c0	644.01	102.8	332	51.94	1	0.2	478	--	--	--	--	--	--	--	--	--	--	--	--	--	--	--	--	--	--	--	--	--	--	--	--	--	--	--	--
comp104739_c0	168.32	5.18	746	23.08	490	16.9	1589	147902154	NP_001080604.1	1730	0	3-ketoacyl-CoA thiolase, peroxisomal [Xenopus laevis] >gi|32484250|gb|AAH54299.1| Acaa1-prov protein [Xenopus laevis]	118404489	NM_001079218.1	374	0	Xenopus (Silurana) tropicalis acetyl-CoA acyltransferase 1 (acaa1), mRNA >gi|116284137|gb|BC124019.1| Xenopus tropicalis acetyl-Coenzyme A acyltransferase 1, mRNA (cDNA clone MGC:147499 IMAGE:7850408), complete cds	K07513	ACAA1	acetyl-CoA acyltransferase 1	http://www.genome.jp/dbget-bin/www_bget?ko:K07513	P07871	1590	0	3-ketoacyl-CoA thiolase B, peroxisomal OS=Rattus norvegicus GN=Acaa1b PE=2 SV=2	PF08541//PF12837//PF00108//PF08545//PF00037//PF02803//PF13746//PF12797//PF12800	3-Oxoacyl-[acyl-carrier-protein (ACP)] synthase III C terminal//4Fe-4S binding domain//Thiolase, N-terminal domain//3-Oxoacyl-[acyl-carrier-protein (ACP)] synthase III//4Fe-4S binding domain//Thiolase, C-terminal domain//4Fe-4S dicluster domain//4Fe-4S binding domain//4Fe-4S binding domain	GO:0006633//GO:0008610//GO:0042967//GO:0008152	fatty acid biosynthetic process//lipid biosynthetic process//acyl-carrier-protein biosynthetic process//metabolic process	GO:0004315//GO:0051536//GO:0016747	3-oxoacyl-[acyl-carrier-protein] synthase activity//iron-sulfur cluster binding//transferase activity, transferring acyl groups other than amino-acyl groups	GO:0005835	fatty acid synthase complex	KOG1389	3-oxoacyl CoA thiolase
comp104837_c0	314.3	18.02	837.58	47.95	5	0.32	953	--	--	--	--	--	--	--	--	--	--	--	--	--	--	--	--	--	--	PF03153	Transcription factor IIA, alpha/beta subunit	GO:0006367	transcription initiation from RNA polymerase II promoter	--	--	GO:0005672	transcription factor TFIIA complex	--	--
comp104923_c0	2	0.17	16	1.33	517	48.2	715	--	--	--	--	--	--	--	--	--	--	--	--	--	--	--	--	--	--	--	--	--	--	--	--	--	--	--	--
comp104937_c1	25	0.61	111	2.1	391	8.38	2474	134025522	AAI35712.1	1633	0	stra6 protein [Xenopus (Silurana) tropicalis]	--	--	--	--	--	--	--	--	--	Q0V8E7	874	1.06E-103	Stimulated by retinoic acid gene 6 protein homolog OS=Bos taurus GN=STRA6 PE=1 SV=1	--	--	GO:0044699	single-organism process	--	--	--	--	--	--
comp104992_c0	1182.11	165.5	172	23.95	44	6.9	507	--	--	--	--	--	--	--	--	--	--	--	--	--	--	--	--	--	--	--	--	--	--	--	--	--	--	--	--
comp105069_c0	1245.11	73.06	1704	100.18	145	9.53	930	54262202	NP_001005793.1	746	2.43E-95	adiponectin, C1Q and collagen domain containing precursor [Xenopus (Silurana) tropicalis] >gi|49523239|gb|AAH75339.1| collagen, type VII, alpha 1 (epidermolysis bullosa, dystrophic, dominant and recessive) [Xenopus (Silurana) tropicalis]	147901805	NM_001092780.1	108	1.95E-47	Xenopus laevis adiponectin, C1Q and collagen domain containing (adipoq), mRNA >gi|49257676|gb|BC074375.1| Xenopus laevis MGC84292 protein, mRNA (cDNA clone MGC:84292 IMAGE:6956939), complete cds	K07296	ACDC	adiponectin	http://www.genome.jp/dbget-bin/www_bget?ko:K07296	Q60994	617	5.31E-77	Adiponectin OS=Mus musculus GN=Adipoq PE=1 SV=2	--	--	--	--	--	--	GO:0005581	collagen	KOG3544	Collagens (type IV and type XIII), and related proteins
comp105113_c0	2	0.05	170	4.52	5929	175.69	1816	148229667	NP_001080952.1	767	5.50E-92	thyroid hormone down-regulated protein (gene 18) precursor [Xenopus laevis] >gi|1174020|gb|AAC59871.1| XL18 [Xenopus laevis]	--	--	--	--	--	--	--	--	--	P25291	365	5.10E-36	Pancreatic secretory granule membrane major glycoprotein GP2 OS=Canis familiaris GN=GP2 PE=1 SV=1	--	--	--	--	--	--	--	--	--	--
comp105148_c0	3077.56	295.94	681	65.55	24	2.3	759	--	--	--	--	--	--	--	--	--	--	--	--	--	--	--	--	--	--	PF01610	Transposase	GO:0006313	transposition, DNA-mediated	GO:0004803//GO:0003677	transposase activity//DNA binding	--	--	--	--
comp105209_c0	1194	48.44	1220.49	49.69	2666.93	121.13	1255	148236091	NP_001080528.1	1603	0	fructose-1,6-bisphosphatase 1 [Xenopus laevis] >gi|32450356|gb|AAH53784.1| Fbp-prov protein [Xenopus laevis]	62318318	AB182981.1	373	0	Rana pirica mRNA for fructose-1,6-bisphosphatase, partial sequence, clone:No 328	K03841	FBP, fbp	fructose-1,6-bisphosphatase I	http://www.genome.jp/dbget-bin/www_bget?ko:K03841	P00637	1495	0	Fructose-1,6-bisphosphatase 1 OS=Oryctolagus cuniculus GN=FBP1 PE=1 SV=4	PF00459//PF04062//PF00316	Inositol monophosphatase family//ARP2/3 complex ARPC3 (21 kDa) subunit//Fructose-1-6-bisphosphatase	GO:0015976//GO:0005975//GO:0046854//GO:0006094//GO:0034314//GO:0006096//GO:0006013//GO:0030833//GO:0006000//GO:0006098	carbon utilization//carbohydrate metabolic process//phosphatidylinositol phosphorylation//gluconeogenesis//Arp2/3 complex-mediated actin nucleation//glycolysis//mannose metabolic process//regulation of actin filament polymerization//fructose metabolic process//pentose-phosphate shunt	GO:0042132//GO:0042578	fructose 1,6-bisphosphate 1-phosphatase activity//phosphoric ester hydrolase activity	GO:0005885//GO:0005856	Arp2/3 protein complex//cytoskeleton	KOG1458	Fructose-1,6-bisphosphatase
comp105212_c0	546.98	9.84	1344.99	24.33	1417.34	28.54	2577	82132888	Q805B4.1	997	4.19E-124	RecName: Full=Zinc finger protein 36, C3H1 type-like 2-B; AltName: Full=CCCH zinc finger protein 3-B; Short=XC3H-3b >gi|27544283|dbj|BAC54909.1| hypothetical protein [Xenopus laevis]	156717765	NM_001102953.1	257	8.20E-130	Xenopus (Silurana) tropicalis ZFP36 ring finger protein-like 2 (zfp36l2), mRNA >gi|134026261|gb|BC136091.1| Xenopus tropicalis zinc finger protein 36, C3H type-like 2, mRNA (cDNA clone MGC:122887 IMAGE:7666444), complete cds	--	--	--	--	Q805B4	997	2.83E-125	Zinc finger protein 36, C3H1 type-like 2-B OS=Xenopus laevis GN=zfp36l2-B PE=2 SV=1	PF00642	Zinc finger C-x8-C-x5-C-x3-H type (and similar)	GO:0000288//GO:0039020//GO:0043488	nuclear-transcribed mRNA catabolic process, deadenylation-dependent decay//pronephric nephron tubule development//regulation of mRNA stability	GO:0003677//GO:0046872//GO:0008270//GO:0003723	DNA binding//metal ion binding//zinc ion binding//RNA binding	GO:0005737//GO:0005634	cytoplasm//nucleus	KOG1677	CCCH-type Zn-finger protein
comp105239_c0	12	2.33	28	3.09	312.02	41.53	1020	--	--	--	--	--	--	--	--	--	--	--	--	--	--	--	--	--	--	--	--	--	--	--	--	--	--	--	--
comp105244_c0	216	40.44	1237.87	229.53	5	1.05	430	--	--	--	--	--	--	--	--	--	--	--	--	--	--	--	--	--	--	PF00937//PF01844	Coronavirus nucleocapsid protein//HNH endonuclease	--	--	GO:0003676//GO:0004519	nucleic acid binding//endonuclease activity	GO:0019013	viral nucleocapsid	--	--
comp105253_c0	1951.93	62.96	933.37	31.08	221.59	8.56	1954	224087923	XP_002198794.1	476	1.81E-52	PREDICTED: nicotinamide riboside kinase 2 [Taeniopygia guttata]	--	--	--	--	--	K10524	NRK1_2	nicotinamide/nicotinate riboside kinase	http://www.genome.jp/dbget-bin/www_bget?ko:K10524	Q9NPI5	454	4.20E-50	Nicotinamide riboside kinase 2 OS=Homo sapiens GN=NMRK2 PE=1 SV=1	PF00009//PF06414//PF05052//PF10662//PF01926//PF00437	Elongation factor Tu GTP binding domain//Zeta toxin//MerE protein//Ethanolamine utilisation - propanediol utilisation//50S ribosome-binding GTPase//Type II/IV secretion system protein	GO:0015694//GO:0006576//GO:0006810	mercury ion transport//cellular biogenic amine metabolic process//transport	GO:0015097//GO:0016301//GO:0005525//GO:0003924//GO:0005524	mercury ion transmembrane transporter activity//kinase activity//GTP binding//GTPase activity//ATP binding	GO:0016020	membrane	--	--
comp105256_c0	2431	60.73	3009.22	75.56	10	0.28	1912	585611	Q07081.1	1731	0	RecName: Full=Olfactomedin; AltName: Full=Olfactory mucus protein; Flags: Precursor >gi|294502|gb|AAA49527.1| olfactomedin [Rana catesbeiana]	--	--	--	--	--	--	--	--	--	Q07081	1731	0	Olfactomedin OS=Lithobates catesbeiana PE=1 SV=1	PF02403//PF02191	Seryl-tRNA synthetase N-terminal domain//Olfactomedin-like domain	GO:0006544//GO:0006566//GO:0050896//GO:0006434//GO:0007608//GO:0006563	glycine metabolic process//threonine metabolic process//response to stimulus//seryl-tRNA aminoacylation//sensory perception of smell//L-serine metabolic process	GO:0004828//GO:0000166//GO:0005515//GO:0005524	serine-tRNA ligase activity//nucleotide binding//protein binding//ATP binding	GO:0005615//GO:0005737	extracellular space//cytoplasm	KOG3545	Olfactomedin and related extracellular matrix glycoproteins
comp105264_c0	3602	151	2337	98.32	236	11.08	1221	58332844	NP_001011498.1	585	6.29E-69	intercellular adhesion molecule 5, telencephalin precursor [Xenopus (Silurana) tropicalis] >gi|57033112|gb|AAH88891.1| intercellular adhesion molecule 5, telencephalin [Xenopus (Silurana) tropicalis]	--	--	--	--	--	--	--	--	--	Q28730	233	1.67E-19	Intercellular adhesion molecule 5 OS=Oryctolagus cuniculus GN=ICAM5 PE=2 SV=1	--	--	--	--	--	--	--	--	KOG4475	FOG: Immunoglobin and related proteins
comp105266_c0	61	1.75	60	1.73	433	13.95	1687	120538285	AAI29668.1	1944	0	LOC100036924 protein [Xenopus laevis]	527268824	XM_005152403.1	141	1.63E-65	PREDICTED: Melopsittacus undulatus lactate dehydrogenase D (LDHD), mRNA	K00102	E1.1.2.4, dld	D-lactate dehydrogenase (cytochrome)	http://www.genome.jp/dbget-bin/www_bget?ko:K00102	Q86WU2	1702	0	Probable D-lactate dehydrogenase, mitochondrial OS=Homo sapiens GN=LDHD PE=1 SV=1	PF01565//PF02913//PF00779	FAD binding domain//FAD linked oxidases, C-terminal domain//BTK motif	GO:0006040//GO:0035556//GO:0055114	amino sugar metabolic process//intracellular signal transduction//oxidation-reduction process	GO:0003824//GO:0016491//GO:0008762//GO:0050660	catalytic activity//oxidoreductase activity//UDP-N-acetylmuramate dehydrogenase activity//flavin adenine dinucleotide binding	--	--	KOG1231	Proteins containing the FAD binding domain
comp105268_c0	960	50.81	873	46.33	2120.21	125.65	1009	226372230	ACO51740.1	1017	7.93E-136	Thioredoxin-dependent peroxide reductase, mitochondrial precursor [Rana catesbeiana]	507638674	XM_004700902.1	235	5.34E-118	PREDICTED: Echinops telfairi peroxiredoxin 3 (PRDX3), transcript variant X1, mRNA	K03386	E1.11.1.15, PRDX, ahpC	peroxiredoxin (alkyl hydroperoxide reductase subunit C)	http://www.genome.jp/dbget-bin/www_bget?ko:K03386	Q5REY3	979	4.25E-131	Thioredoxin-dependent peroxide reductase, mitochondrial OS=Pongo abelii GN=PRDX3 PE=2 SV=1	PF00578//PF10417//PF08534	AhpC/TSA family//C-terminal domain of 1-Cys peroxiredoxin//Redoxin	GO:0055114	oxidation-reduction process	GO:0051920//GO:0016491//GO:0016209	peroxiredoxin activity//oxidoreductase activity//antioxidant activity	--	--	KOG0852	Alkyl hydroperoxide reductase, thiol specific antioxidant and related enzymes
comp105271_c0	1573.04	82.33	1462.28	78.73	396	24.72	1243	62751915	NP_001015730.1	804	3.19E-102	MGC107884 protein [Xenopus (Silurana) tropicalis] >gi|58477640|gb|AAH89662.1| MGC107884 protein [Xenopus (Silurana) tropicalis]	327288229	XM_003228783.1	44	9.94E-12	PREDICTED: Anolis carolinensis nicotinamide N-methyltransferase-like (LOC100553278), mRNA	K00541	NNMT	nicotinamide N-methyltransferase	http://www.genome.jp/dbget-bin/www_bget?ko:K00541	O55239	580	6.63E-70	Nicotinamide N-methyltransferase OS=Mus musculus GN=Nnmt PE=1 SV=1	PF05148//PF08241//PF01234//PF05971	Hypothetical methyltransferase//Methyltransferase domain//NNMT/PNMT/TEMT family//Protein of unknown function (DUF890)	GO:0008152	metabolic process	GO:0008168	methyltransferase activity	--	--	--	--
comp105335_c0	326	30.47	146	13.63	929.98	97.31	659	--	--	--	--	--	--	--	--	--	--	--	--	--	--	--	--	--	--	--	--	--	--	--	--	--	--	--	--
comp105365_c0	3655.95	669.78	1380.8	250.64	11	2.26	435	--	--	--	--	--	--	--	--	--	--	--	--	--	--	--	--	--	--	--	--	--	--	--	--	--	--	--	--
comp105365_c1	1226	747.96	922	543.28	7	4.79	268	--	--	--	--	--	--	--	--	--	--	--	--	--	--	--	--	--	--	--	--	--	--	--	--	--	--	--	--
comp105389_c0	673.48	26.27	549.06	21.5	31.66	1.38	1297	--	--	--	--	--	--	--	--	--	--	--	--	--	--	--	--	--	--	--	--	--	--	--	--	--	--	--	--
comp105443_c0	235	23.73	864	87.08	9	1.02	625	301630510	XP_002944360.1	208	4.18E-18	PREDICTED: WAP four-disulfide core domain protein 5-like, partial [Xenopus (Silurana) tropicalis]	--	--	--	--	--	--	--	--	--	--	--	--	--	PF00095	WAP-type (Whey Acidic Protein) 'four-disulfide core'	--	--	GO:0030414	peptidase inhibitor activity	GO:0005576	extracellular region	--	--
comp105516_c0	841.96	35.32	21	0.88	2	0.09	1256	295883142	ADG56774.1	518	8.11E-60	cysteine-rich secretory protein 2 [Capra hircus]	--	--	--	--	--	--	--	--	--	Q60477	495	1.42E-57	Cysteine-rich secretory protein 2 OS=Cavia porcellus GN=CRISP2 PE=1 SV=1	PF05887//PF02318//PF03739	Procyclic acidic repetitive protein (PARP)//FYVE-type zinc finger//Predicted permease YjgP/YjgQ family	GO:0006886	intracellular protein transport	GO:0017137	Rab GTPase binding	GO:0016020//GO:0016021	membrane//integral to membrane	KOG3017	Defense-related protein containing SCP domain
comp105529_c0	4057.47	339.15	1383	115.57	2864.09	268.04	713	284172503	NP_001165112.1	242	2.96E-23	guanine nucleotide binding protein (G protein), gamma transducing activity polypeptide 1 [Xenopus (Silurana) tropicalis] >gi|134023971|gb|AAI35950.1| LOC100124978 protein [Xenopus (Silurana) tropicalis]	149534856	XM_001505544.1	64	4.26E-23	PREDICTED: Ornithorhynchus anatinus guanine nucleotide-binding protein G(T) subunit gamma-T1-like (LOC100077961), mRNA	K04548	GNGT1	guanine nucleotide-binding protein G(T) subunit gamma-T1	http://www.genome.jp/dbget-bin/www_bget?ko:K04548	Q61012	208	1.53E-19	Guanine nucleotide-binding protein G(T) subunit gamma-T1 OS=Mus musculus GN=Gngt1 PE=1 SV=3	PF00631	GGL domain	GO:0007186//GO:0007165	G-protein coupled receptor signaling pathway//signal transduction	GO:0004871	signal transducer activity	GO:0005834	heterotrimeric G-protein complex	KOG4119	G protein gamma subunit
comp105576_c0	1539.86	46.64	2734.31	68.06	9.02	0.22	2164	288869476	NP_001165847.1	178	3.41E-11	cornulin [Gallus gallus] >gi|254554272|gb|ACT67494.1| cornulin [Gallus gallus]	--	--	--	--	--	--	--	--	--	Q6XPR3	171	3.64E-11	Repetin OS=Homo sapiens GN=RPTN PE=1 SV=1	PF13499//PF00036//PF13405//PF13202	EF-hand domain pair//EF hand//EF-hand domain//EF hand	--	--	GO:0005509	calcium ion binding	--	--	--	--
comp105618_c0	4194.33	127.51	11049.27	333.6	6642.95	223.9	1657	45361295	NP_989225.1	1433	0	cathepsin B precursor [Xenopus (Silurana) tropicalis] >gi|38969948|gb|AAH63365.1| hypothetical protein MGC75969 [Xenopus (Silurana) tropicalis]	45361294	NM_203894.1	330	1.38E-170	Xenopus (Silurana) tropicalis cathepsin B (ctsb), mRNA >gi|38969947|gb|BC063365.1| Xenopus tropicalis hypothetical protein MGC75969, mRNA (cDNA clone MGC:75969 IMAGE:5384209), complete cds	K01363	CTSB	cathepsin B	http://www.genome.jp/dbget-bin/www_bget?ko:K01363	P43233	1271	1.08E-170	Cathepsin B OS=Gallus gallus GN=CTSB PE=2 SV=1	PF08127//PF03051//PF00112	Peptidase family C1 propeptide//Peptidase C1-like family//Papain family cysteine protease	GO:0050790//GO:0031101//GO:0006508	regulation of catalytic activity//fin regeneration//proteolysis	GO:0008234//GO:0004197	cysteine-type peptidase activity//cysteine-type endopeptidase activity	--	--	KOG1543	Cysteine proteinase Cathepsin L
comp105672_c0	6524.68	106.91	15796.19	260.36	10643.28	195.26	2809	58331978	NP_001011138.1	2690	0	glutamate dehydrogenase 1 [Xenopus (Silurana) tropicalis] >gi|54261513|gb|AAH84455.1| glutamate dehydrogenase 1 [Xenopus (Silurana) tropicalis]	58331977	NM_001011138.1	829	0	Xenopus (Silurana) tropicalis glutamate dehydrogenase 1 (glud1), mRNA >gi|54261512|gb|BC084455.1| Xenopus tropicalis glutamate dehydrogenase 1, mRNA (cDNA clone MGC:89203 IMAGE:7017158), complete cds	K00261	E1.4.1.3	glutamate dehydrogenase (NAD(P)+)	http://www.genome.jp/dbget-bin/www_bget?ko:K00261	P00367	2544	0	Glutamate dehydrogenase 1, mitochondrial OS=Homo sapiens GN=GLUD1 PE=1 SV=2	PF00208//PF02812//PF02826	Glutamate/Leucine/Phenylalanine/Valine dehydrogenase//Glu/Leu/Phe/Val dehydrogenase, dimerisation domain//D-isomer specific 2-hydroxyacid dehydrogenase, NAD binding domain	GO:0055114//GO:0006118//GO:0006520	oxidation-reduction process//electron transport//cellular amino acid metabolic process	GO:0016491//GO:0048037//GO:0016616//GO:0000166//GO:0016639	oxidoreductase activity//cofactor binding//oxidoreductase activity, acting on the CH-OH group of donors, NAD or NADP as acceptor//nucleotide binding//oxidoreductase activity, acting on the CH-NH2 group of donors, NAD or NADP as acceptor	--	--	KOG2250	Glutamate/leucine/phenylalanine/valine dehydrogenases
comp105713_c0	1543	17.52	791	9.04	2347	29.84	3964	301622750	XP_002940687.1	4970	0	PREDICTED: retinol-binding protein 3-like [Xenopus (Silurana) tropicalis]	126272978	XM_001371829.1	110	6.60E-48	PREDICTED: Monodelphis domestica retinol binding protein 3, interstitial (RBP3), mRNA	--	--	--	--	Q7SZI7	4871	0	Retinol-binding protein 3 OS=Xenopus laevis GN=rbp3 PE=1 SV=1	PF03572//PF08018	Peptidase family S41//Frog antimicrobial peptide	GO:0006508	proteolysis	GO:0008236	serine-type peptidase activity	GO:0005576	extracellular region	--	--
comp105754_c0	9	0.6	81	5.4	1418	104.81	861	301627098	XP_002942715.1	376	1.29E-40	PREDICTED: hypothetical protein LOC100493190 [Xenopus (Silurana) tropicalis]	--	--	--	--	--	--	--	--	--	--	--	--	--	--	--	--	--	--	--	--	--	--	--
comp105764_c0	514	18.9	1707	63	581	23.91	1364	301603855	XP_002931583.1	1050	3.89E-139	PREDICTED: collagen triple helix repeat-containing protein 1 [Xenopus (Silurana) tropicalis]	449495058	XM_002199017.2	176	4.57E-85	PREDICTED: Taeniopygia guttata collagen triple helix repeat containing 1 (CTHRC1), mRNA	--	--	--	--	Q8CG08	943	6.22E-124	Collagen triple helix repeat-containing protein 1 OS=Rattus norvegicus GN=Cthrc1 PE=1 SV=1	--	--	--	--	--	--	--	--	--	--
comp105791_c1	11	1.07	59	5.73	1437	156.53	641	6648090	P31779.2	545	1.03E-67	RecName: Full=Transthyretin; AltName: Full=Prealbumin; AltName: Full=THBP; AltName: Full=Tadpole T3-binding protein; Short=T-T3BP; Flags: Precursor >gi|3688587|dbj|BAA33456.1| transthyretin [Rana catesbeiana]	3688586	AB006134.1	149	2.14E-70	Rana catesbeiana mRNA for transthyretin, complete cds	--	--	--	--	P31779	545	6.93E-69	Transthyretin OS=Lithobates catesbeiana PE=1 SV=2	--	--	GO:0051289//GO:0070327//GO:0007165	protein homotetramerization//thyroid hormone transport//signal transduction	GO:0070324//GO:0005179	thyroid hormone binding//hormone activity	GO:0005576	extracellular region	KOG3006	Transthyretin and related proteins
comp105928_c0	5346.22	190.75	4446.64	166.06	9799.2	416.29	2103	88682985	AAI05387.1	1025	1.52E-130	HNRPDL protein [Bos taurus]	530597220	XR_255648.1	279	3.93E-142	PREDICTED: Chrysemys picta bellii heterogeneous nuclear ribonucleoprotein D-like (HNRNPDL), transcript variant X2, misc_RNA	K13044	HNRNPABD	heterogeneous nuclear ribonucleoprotein A/B/D	http://www.genome.jp/dbget-bin/www_bget?ko:K13044	Q9Z130	1010	7.06E-130	Heterogeneous nuclear ribonucleoprotein D-like OS=Mus musculus GN=Hnrpdl PE=1 SV=1	PF00076	RNA recognition motif. (a.k.a. RRM, RBD, or RNP domain)	--	--	GO:0003676//GO:0000166	nucleic acid binding//nucleotide binding	GO:0005634	nucleus	KOG0118	FOG: RRM domain
comp106008_c0	535	22.63	90	4.79	3	0.22	1575	--	--	--	--	--	--	--	--	--	--	--	--	--	--	--	--	--	--	PF09280//PF02886	XPC-binding domain//LBP / BPI / CETP family, C-terminal domain	GO:0006289//GO:0043161//GO:0006281	nucleotide-excision repair//proteasomal ubiquitin-dependent protein catabolic process//DNA repair	GO:0003684//GO:0008289	damaged DNA binding//lipid binding	--	--	--	--
comp106057_c0	4	0.34	586.99	49.73	291.02	27.61	706	--	--	--	--	--	--	--	--	--	--	--	--	--	--	--	--	--	--	--	--	--	--	--	--	--	--	--	--
comp106177_c0	264	11.82	865	38.86	174	8.72	1156	226372402	ACO51826.1	1294	2.07E-175	Deoxyribonuclease-2-beta precursor [Rana catesbeiana]	--	--	--	--	--	K01158	DNASE2	deoxyribonuclease II	http://www.genome.jp/dbget-bin/www_bget?ko:K01158	Q8WZ79	957	1.65E-125	Deoxyribonuclease-2-beta OS=Homo sapiens GN=DNASE2B PE=2 SV=1	PF03265	Deoxyribonuclease II	GO:0006259//GO:0006308	DNA metabolic process//DNA catabolic process	GO:0004531	deoxyribonuclease II activity	--	--	--	--
comp106179_c0	36485.39	645.65	13318.39	237.05	22776.41	451.27	2616	1709479	P51470.1	1493	0	RecName: Full=Rhodopsin >gi|1195550|gb|AAB35478.1| rhodopsin [Rana catesbeiana] >gi|1096646|prf||2112229A rhodopsin	260314	S49004.1	763	0	rhodopsin [Rana pipiens=common leopard frogs, retina, mRNA, 1730 nt]	K04250	RHO, OPN2	rhodopsin	http://www.genome.jp/dbget-bin/www_bget?ko:K04250	P51470	1493	0	Rhodopsin OS=Lithobates catesbeiana GN=RHO PE=1 SV=1	PF00001//PF02096//PF05296	7 transmembrane receptor (rhodopsin family)//60Kd inner membrane protein//Mammalian taste receptor protein (TAS2R)	GO:0007601//GO:0007186//GO:0051205//GO:0007165//GO:0050909//GO:0018298//GO:0007602	visual perception//G-protein coupled receptor signaling pathway//protein insertion into membrane//signal transduction//sensory perception of taste//protein-chromophore linkage//phototransduction	GO:0004930//GO:0009881	G-protein coupled receptor activity//photoreceptor activity	GO:0016021	integral to membrane	KOG3656	FOG: 7 transmembrane receptor
comp106247_c0	119	3.97	565.93	18.97	2104.53	78.64	1482	148234437	NP_001086734.1	949	3.94E-123	uroplakin 1B [Xenopus laevis] >gi|50416240|gb|AAH77369.1| Upk1b-prov protein [Xenopus laevis]	527498306	NM_001281443.1	68	5.42E-25	Homo sapiens uroplakin 1A (UPK1A), transcript variant 2, mRNA	--	--	--	--	P38572	764	1.84E-96	Uroplakin-1a OS=Bos taurus GN=UPK1A PE=1 SV=1	PF00335//PF04103	Tetraspanin family//CD20-like family	--	--	--	--	GO:0016021	integral to membrane	KOG3882	Tetraspanin family integral membrane protein
comp106250_c1	23	0.43	92	3.6	363	13.01	2478	89273916	CAJ83899.1	2035	0	novel protein similar to cytochrome P450, family 27, subfamily B, polypeptide 1 cyp27b1 [Xenopus (Silurana) tropicalis]	77623826	CR855661.2	336	9.56E-174	Xenopus tropicalis finished cDNA, clone TGas132k12	--	--	--	--	Q4G0S4	1440	0	Cytochrome P450 27C1 OS=Homo sapiens GN=CYP27C1 PE=2 SV=2	PF00067//PF13241	Cytochrome P450//Putative NAD(P)-binding	GO:0006118//GO:0019354//GO:0006779//GO:0055114	electron transport//siroheme biosynthetic process//porphyrin-containing compound biosynthetic process//oxidation-reduction process	GO:0009055//GO:0016705//GO:0043115//GO:0005506//GO:0020037//GO:0004497	electron carrier activity//oxidoreductase activity, acting on paired donors, with incorporation or reduction of molecular oxygen//precorrin-2 dehydrogenase activity//iron ion binding//heme binding//monooxygenase activity	--	--	KOG0159	Cytochrome P450 CYP11/CYP12/CYP24/CYP27 subfamilies
comp106298_c0	897.02	48.02	127	6.82	348.19	20.87	1000	--	--	--	--	--	--	--	--	--	--	--	--	--	--	--	--	--	--	--	--	--	--	--	--	--	--	--	--
comp106303_c0	3	0.04	104	1.3	460	6.4	3640	301605150	XP_002932216.1	1707	0	PREDICTED: fibronectin-like [Xenopus (Silurana) tropicalis]	--	--	--	--	--	--	--	--	--	Q5VTL7	378	9.67E-36	Fibronectin type III domain-containing protein 7 OS=Homo sapiens GN=FNDC7 PE=2 SV=3	PF00041	Fibronectin type III domain	--	--	GO:0005515	protein binding	--	--	KOG3510	FOG: Immunoglobulin C-2 Type/fibronectin type III domains
comp106315_c0	309314.39	15381.52	170438.34	8499.55	688	38.31	1061	--	--	--	--	--	--	--	--	--	--	--	--	--	--	--	--	--	--	PF08299	Bacterial dnaA protein helix-turn-helix	GO:0006270//GO:0006275	DNA replication initiation//regulation of DNA replication	GO:0005524//GO:0043565	ATP binding//sequence-specific DNA binding	--	--	--	--
comp106345_c0	15	0.94	59.84	3.77	1257	88.54	881	148222878	NP_001085975.1	997	4.11E-133	MGC82963 protein precursor [Xenopus laevis] >gi|49257353|gb|AAH73634.1| MGC82963 protein [Xenopus laevis]	505773043	XM_004601484.1	34	2.53E-06	PREDICTED: Sorex araneus chymotrypsin-like elastase family, member 1 (CELA1), mRNA	K01346	CELA2	pancreatic elastase II	http://www.genome.jp/dbget-bin/www_bget?ko:K01346	P08217	850	4.17E-112	Chymotrypsin-like elastase family member 2A OS=Homo sapiens GN=CELA2A PE=1 SV=1	PF00089	Trypsin	GO:0006508	proteolysis	GO:0004252	serine-type endopeptidase activity	--	--	KOG3627	Trypsin
comp106367_c0	16709.12	2589.01	5759.99	884.22	4206.69	726.5	494	301615400	XP_002937166.1	510	1.03E-62	PREDICTED: gamma-crystallin-1-like [Xenopus (Silurana) tropicalis]	557026907	XM_006013495.1	85	6.12E-35	PREDICTED: Latimeria chalumnae gamma-crystallin M2-like (LOC102357155), mRNA	--	--	--	--	P10067	430	4.44E-52	Gamma-crystallin D OS=Rattus norvegicus GN=Crygd PE=2 SV=2	PF08964	Beta/Gamma crystallin	GO:0016337	cell-cell adhesion	--	--	GO:0016020	membrane	--	--
comp106367_c1	2190.16	1826.16	625	513.25	442.02	415.85	253	301615396	XP_002937156.1	271	2.52E-28	PREDICTED: gamma-crystallin M1-1-like [Xenopus (Silurana) tropicalis]	--	--	--	--	--	--	--	--	--	Q06254	263	1.94E-28	Gamma-crystallin-1 OS=Xenopus laevis GN=cryg1 PE=3 SV=1	--	--	--	--	--	--	--	--	--	--
comp106373_c0	195	5.92	1411.17	43.04	1215.55	41.32	1609	160773628	AAI55494.1	1040	6.30E-133	agt protein [Xenopus (Silurana) tropicalis]	--	--	--	--	--	--	--	--	--	P20757	539	3.23E-60	Angiotensinogen OS=Ovis aries GN=AGT PE=1 SV=2	--	--	--	--	--	--	--	--	KOG2392	Serpin
comp106399_c0	891.7	7.97	1081	9.72	2065.85	20.67	5013	301615731	XP_002937329.1	4844	0	PREDICTED: LOW QUALITY PROTEIN: lysine-specific demethylase 3A-B [Xenopus (Silurana) tropicalis]	512817103	XM_004911279.1	478	0	PREDICTED: Xenopus (Silurana) tropicalis lysine (K)-specific demethylase 3A (kdm3a), transcript variant X2, mRNA	K15601	KDM3	lysine-specific demethylase 3	http://www.genome.jp/dbget-bin/www_bget?ko:K15601	Q5HZN1	4769	0	Lysine-specific demethylase 3A-B OS=Xenopus laevis GN=kdm3a-b PE=2 SV=1	PF00102//PF07649//PF02373	Protein-tyrosine phosphatase//C1-like domain//JmjC domain, hydroxylase	GO:0006470//GO:0006570//GO:0055114	protein dephosphorylation//tyrosine metabolic process//oxidation-reduction process	GO:0047134//GO:0004725//GO:0005515	protein-disulfide reductase activity//protein tyrosine phosphatase activity//protein binding	--	--	KOG1356	Putative transcription factor 5qNCA, contains JmjC domain
comp106421_c0	184	15.21	459.35	21.99	1026.79	39.26	1975	--	--	--	--	--	--	--	--	--	--	--	--	--	--	--	--	--	--	--	--	--	--	--	--	--	--	--	--
comp106459_c0	2155.73	50.63	1110.11	26.26	866.54	22.95	2090	55749557	NP_001006611.1	1623	0	E3 ubiquitin-protein ligase SIAH1 isoform b [Homo sapiens] >gi|386780682|ref|NP_001247767.1| siah E3 ubiquitin protein ligase 1 [Macaca mulatta] >gi|297698687|ref|XP_002826444.1| PREDICTED: E3 ubiquitin-protein ligase SIAH1 isoform 1 [Pongo abelii] >gi|397498143|ref|XP_003819851.1| PREDICTED: E3 ubiquitin-protein ligase SIAH1 [Pan paniscus] >gi|402908317|ref|XP_003916898.1| PREDICTED: E3 ubiquiti…	148231168	NM_001091969.1	458	0	Xenopus laevis siah E3 ubiquitin protein ligase 1 (siah1), mRNA >gi|49117836|gb|BC072747.1| Xenopus laevis MGC79105 protein, mRNA (cDNA clone MGC:79105 IMAGE:5048840), complete cds	K04506	SIAH1	E3 ubiquitin-protein ligase SIAH1	http://www.genome.jp/dbget-bin/www_bget?ko:K04506	Q8IUQ4	1514	0	E3 ubiquitin-protein ligase SIAH1 OS=Homo sapiens GN=SIAH1 PE=1 SV=2	PF00979//PF03145	Reovirus outer capsid protein, Sigma 3//Seven in absentia protein family	GO:0043065//GO:0031648//GO:0051402//GO:2001244//GO:0042787//GO:0007275//GO:0019058//GO:0006511//GO:0007049//GO:0016567//GO:0007283//GO:0043161//GO:0007411	positive regulation of apoptotic process//protein destabilization//neuron apoptotic process//positive regulation of intrinsic apoptotic signaling pathway//protein ubiquitination involved in ubiquitin-dependent protein catabolic process//multicellular organismal development//viral infectious cycle//ubiquitin-dependent protein catabolic process//cell cycle//protein ubiquitination//spermatogenesis//…	GO:0004842//GO:0008270//GO:0005198//GO:0008022//GO:0046872	ubiquitin-protein ligase activity//zinc ion binding//structural molecule activity//protein C-terminus binding//metal ion binding	GO:0005634//GO:0030877//GO:0005769//GO:0005829	nucleus//beta-catenin destruction complex//early endosome//cytosol	KOG3002	Zn finger protein
comp106465_c0	101.98	2.45	830.06	20.07	140	3.77	1978	301616548	XP_002937719.1	890	2.43E-111	PREDICTED: aquaporin-9-like [Xenopus (Silurana) tropicalis]	--	--	--	--	--	K09877	AQP9	aquaporin-9	http://www.genome.jp/dbget-bin/www_bget?ko:K09877	O43315	825	5.86E-103	Aquaporin-9 OS=Homo sapiens GN=AQP9 PE=1 SV=2	PF00230	Major intrinsic protein	GO:0006810	transport	GO:0005215	transporter activity	GO:0016020	membrane	KOG0224	Aquaporin (major intrinsic protein family)
comp106494_c0	68	5.09	174.01	13.05	645.08	53.93	794	--	--	--	--	--	--	--	--	--	--	--	--	--	--	--	--	--	--	--	--	--	--	--	--	--	--	--	--
comp106515_c0	2137.11	23	2049	22.13	778	9.45	4206	395503467	XP_003756087.1	3164	0	PREDICTED: calpain-3 isoform 1 [Sarcophilus harrisii]	512862210	XM_002935335.2	830	0	PREDICTED: Xenopus (Silurana) tropicalis calpain-3-like (LOC100497532), transcript variant X1, mRNA	K08573	CAPN3	calpain-3	http://www.genome.jp/dbget-bin/www_bget?ko:K08573	P43368	3144	0	Calpain-3 OS=Sus scrofa GN=CAPN3 PE=2 SV=2	PF05394//PF13499//PF00036//PF13405//PF13202//PF00648	Avirulence protein//EF-hand domain pair//EF hand//EF-hand domain//EF hand//Calpain family cysteine protease	GO:0045862//GO:0033234//GO:0051092//GO:0043122//GO:0050790//GO:0006508//GO:0006461//GO:0009405//GO:0014850//GO:0097264//GO:0014718//GO:0045214//GO:0045892//GO:0045893//GO:0043066	positive regulation of proteolysis//negative regulation of protein sumoylation//positive regulation of NF-kappaB transcription factor activity//regulation of I-kappaB kinase/NF-kappaB cascade//regulation of catalytic activity//proteolysis//protein complex assembly//pathogenesis//response to muscle activity//self proteolysis//positive regulation of satellite cell activation involved in skeletal mu…	GO:0055103//GO:0005509//GO:0031402//GO:0032947//GO:0004198//GO:0031432//GO:0008307	ligase regulator activity//calcium ion binding//sodium ion binding//protein complex scaffold//calcium-dependent cysteine-type endopeptidase activity//titin binding//structural constituent of muscle	GO:0030018//GO:0005829//GO:0043234//GO:0030315//GO:0005634//GO:0005622	Z disc//cytosol//protein complex//T-tubule//nucleus//intracellular	KOG0045	Cytosolic Ca2+-dependent cysteine protease (calpain), large subunit (EF-Hand protein superfamily)
comp106548_c0	896.98	28.3	896	28.4	154	5.44	1556	--	--	--	--	--	77622629	CT030385.1	133	4.19E-61	Xenopus tropicalis finished cDNA, clone TEgg139m23	--	--	--	--	--	--	--	--	--	--	--	--	--	--	--	--	--	--
comp106580_c0	3439.02	336.09	2328.19	220.19	5775.96	614.62	657	--	--	--	--	--	--	--	--	--	--	--	--	--	--	--	--	--	--	--	--	--	--	--	--	--	--	--	--
comp106598_c0	880.11	16.49	789.73	14.88	2537.57	53.23	2482	45361629	NP_989390.1	1205	1.32E-154	uncharacterized protein LOC395024 [Xenopus (Silurana) tropicalis] >gi|40675347|gb|AAH64880.1| hypothetical protein MGC76254 [Xenopus (Silurana) tropicalis]	61098811	AY819261.1	262	1.31E-132	Gastrophryne carolinensis c-myc gene, exon 3 and partial cds	K04377	MYC	Myc proto-oncogene protein	http://www.genome.jp/dbget-bin/www_bget?ko:K04377	P06171	1182	2.51E-152	Transcriptional regulator Myc-A OS=Xenopus laevis GN=myc-a PE=2 SV=1	PF09026//PF01056//PF00010	Centromere protein B dimerisation domain//Myc amino-terminal region//Helix-loop-helix DNA-binding domain	GO:0006355	regulation of transcription, DNA-dependent	GO:0003677//GO:0046983//GO:0003682//GO:0003700	DNA binding//protein dimerization activity//chromatin binding//sequence-specific DNA binding transcription factor activity	GO:0000785//GO:0005667//GO:0000775//GO:0005634	chromatin//transcription factor complex//chromosome, centromeric region//nucleus	KOG2483	Upstream transcription factor 2/L-myc-2 protein
comp106625_c0	10347.31	55.33	32679.56	175.11	19600.05	115.67	8548	148237139	NP_001081270.1	10107	0	fibronectin precursor [Xenopus laevis] >gi|49114987|gb|AAH72841.1| Fibronectin protein [Xenopus laevis]	71895736	NM_001030524.1	1629	0	Xenopus (Silurana) tropicalis fibronectin 1 (fn1), mRNA >gi|63102076|gb|BC095906.1| Xenopus tropicalis fibronectin 1, mRNA (cDNA clone MGC:97508 IMAGE:6996086), complete cds	K05717	FN1	fibronectin 1	http://www.genome.jp/dbget-bin/www_bget?ko:K05717	Q91740	10095	0	Fibronectin OS=Xenopus laevis GN=fn1 PE=2 SV=1	PF07353//PF05409//PF00041//PF00039//PF01032	Uroplakin II//Coronavirus endopeptidase C30//Fibronectin type III domain//Fibronectin type I domain//FecCD transport family	GO:0019082//GO:0061024//GO:0006810//GO:0006953//GO:0007155//GO:0008360	viral protein processing//membrane organization//transport//acute-phase response//cell adhesion//regulation of cell shape	GO:0005215//GO:0008201//GO:0005515	transporter activity//heparin binding//protein binding	GO:0005576//GO:0030176//GO:0016020	extracellular region//integral to endoplasmic reticulum membrane//membrane	KOG3510	FOG: Immunoglobulin C-2 Type/fibronectin type III domains
comp106627_c0	7794.23	154	22436.97	445.8	18639.68	412.35	2364	158931156	P20233.3	1953	0	RecName: Full=Serotransferrin-A; Flags: Precursor	--	--	--	--	--	K14736	TF	transferrin	http://www.genome.jp/dbget-bin/www_bget?ko:K14736	P20233	1953	0	Serotransferrin-A OS=Xenopus laevis GN=tf-a PE=2 SV=3	PF00405	Transferrin	GO:0006826//GO:0044699//GO:0006879//GO:0006810	iron ion transport//single-organism process//cellular iron ion homeostasis//transport	GO:0008199	ferric iron binding	GO:0005576	extracellular region	--	--
comp106659_c0	12	0.58	82	3.94	1462	78.48	1093	388242706	AFK15623.1	1514	0	myosin heavy chain 6.2-like protein, partial [Eleutherodactylus coqui]	512812884	XM_004910759.1	408	0	PREDICTED: Xenopus (Silurana) tropicalis myosin, heavy chain 6, cardiac muscle, alpha (myh6), transcript variant X3, mRNA	K10352	MYH	myosin heavy chain	http://www.genome.jp/dbget-bin/www_bget?ko:K10352	P02563	1484	0	Myosin-6 OS=Rattus norvegicus GN=Myh6 PE=2 SV=2	PF10473//PF04111//PF00769//PF08702//PF00038//PF01576//PF00612//PF13851	Leucine-rich repeats of kinetochore protein Cenp-F/LEK1//Autophagy protein Apg6//Ezrin/radixin/moesin family//Fibrinogen alpha/beta chain family//Intermediate filament protein//Myosin tail//IQ calmodulin-binding motif//Growth-arrest specific micro-tubule binding	GO:0048870//GO:0030168//GO:0051258//GO:0007165//GO:0006914	cell motility//platelet activation//protein polymerization//signal transduction//autophagy	GO:0005102//GO:0005515//GO:0008092//GO:0042803//GO:0030674//GO:0003774//GO:0008134//GO:0045502//GO:0005198	receptor binding//protein binding//cytoskeletal protein binding//protein homodimerization activity//protein binding, bridging//motor activity//transcription factor binding//dynein binding//structural molecule activity	GO:0016459//GO:0005737//GO:0030286//GO:0019898//GO:0005667//GO:0031514//GO:0005577//GO:0005882	myosin complex//cytoplasm//dynein complex//extrinsic to membrane//transcription factor complex//motile cilium//fibrinogen complex//intermediate filament	KOG0161	Myosin class II heavy chain
comp106663_c1	27	0.99	507	18.63	1761.13	72.18	1369	163915105	NP_001106539.1	380	2.95E-41	uncharacterized protein LOC100127729 precursor [Xenopus (Silurana) tropicalis] >gi|159155429|gb|AAI54911.1| LOC100127729 protein [Xenopus (Silurana) tropicalis]	--	--	--	--	--	--	--	--	--	Q3V3I5	287	1.60E-29	Uncharacterized protein C17orf67 homolog OS=Mus musculus GN=Gm525 PE=2 SV=1	PF08138	Sex peptide (SP) family	GO:0046008//GO:0007165	regulation of female receptivity, post-mating//signal transduction	GO:0005179	hormone activity	GO:0005576	extracellular region	--	--
comp106681_c0	370	7.67	1405	29.28	918.99	21.33	2263	148236903	NP_001079586.1	2188	0	7-dehydrocholesterol reductase [Xenopus laevis] >gi|82176592|sp|Q7ZXH1.1|DHCR7_XENLA RecName: Full=7-dehydrocholesterol reductase; Short=7-DHC reductase; AltName: Full=Sterol Delta(7)-reductase >gi|27924199|gb|AAH44995.1| Xdhcr7 protein [Xenopus laevis]	45361314	NM_203904.1	565	0	Xenopus (Silurana) tropicalis 7-dehydrocholesterol reductase (dhcr7), mRNA >gi|38969865|gb|BC063347.1| Xenopus tropicalis 7-dehydrocholesterol reductase, mRNA (cDNA clone MGC:75866 IMAGE:5382913), complete cds	K00213	DHCR7	7-dehydrocholesterol reductase	http://www.genome.jp/dbget-bin/www_bget?ko:K00213	Q7ZXH1	2188	0	7-dehydrocholesterol reductase OS=Xenopus laevis GN=dhcr7 PE=2 SV=1	PF01790//PF01222	Prolipoprotein diacylglyceryl transferase//Ergosterol biosynthesis ERG4/ERG24 family	GO:0009249//GO:0042158//GO:0006695//GO:0055114//GO:0006694	protein lipoylation//lipoprotein biosynthetic process//cholesterol biosynthetic process//oxidation-reduction process//steroid biosynthetic process	GO:0016757//GO:0047598	transferase activity, transferring glycosyl groups//7-dehydrocholesterol reductase activity	GO:0005789//GO:0016020//GO:0016021	endoplasmic reticulum membrane//membrane//integral to membrane	KOG1435	Sterol reductase/lamin B receptor
comp106703_c0	3917.08	287.48	4618.96	339.22	9462.5	777.54	784	62858199	NP_001016479.1	650	1.27E-82	cytochrome c oxidase subunit IV isoform 1 [Xenopus (Silurana) tropicalis] >gi|89272905|emb|CAJ82913.1| cytochrome c oxidase subunit IV isoform 1 [Xenopus (Silurana) tropicalis] >gi|134025421|gb|AAI35406.1| hypothetical protein LOC549233 [Xenopus (Silurana) tropicalis]	532099733	XM_005335446.1	102	3.54E-44	PREDICTED: Spermophilus tridecemlineatus cytochrome c oxidase subunit 4 isoform 1, mitochondrial-like (LOC101971634), transcript variant X2, mRNA	K02263	COX4	cytochrome c oxidase subunit 4	http://www.genome.jp/dbget-bin/www_bget?ko:K02263	P10888	563	1.11E-70	Cytochrome c oxidase subunit 4 isoform 1, mitochondrial OS=Rattus norvegicus GN=Cox4i1 PE=1 SV=1	PF02936	Cytochrome c oxidase subunit IV	GO:0015992//GO:0001666//GO:0006123	proton transport//response to hypoxia//mitochondrial electron transport, cytochrome c to oxygen	GO:0004129	cytochrome-c oxidase activity	GO:0045277	respiratory chain complex IV	KOG4075	Cytochrome c oxidase, subunit IV/COX5b
comp106713_c0	1737.5	34.14	517	10.22	483.04	10.63	2376	148233046	NP_001086236.1	1778	0	beaded filament structural protein 1, filensin [Xenopus laevis] >gi|49522160|gb|AAH74362.1| MGC84254 protein [Xenopus laevis]	554806451	XM_005914097.1	122	8.40E-55	PREDICTED: Haplochromis burtoni filensin-like (LOC102290642), transcript variant X2, mRNA	K10378	BFSP1	beaded filament structural protein 1, filensin	http://www.genome.jp/dbget-bin/www_bget?ko:K10378	Q06637	1662	0	Filensin OS=Gallus gallus GN=BFSP1 PE=2 SV=1	PF06326//PF07926//PF00038	Vesiculovirus matrix protein//TPR/MLP1/MLP2-like protein//Intermediate filament protein	GO:0006606	protein import into nucleus	GO:0005198	structural molecule activity	GO:0019031//GO:0005643//GO:0005882	viral envelope//nuclear pore//intermediate filament	--	--
comp106780_c0	46	5.61	480.27	58.38	128.21	17.51	552	--	--	--	--	--	--	--	--	--	--	--	--	--	--	--	--	--	--	--	--	--	--	--	--	--	--	--	--
comp106931_c1	440	5.35	1430.99	17.51	722.24	9.83	3716	17390665	AAH18282.1	1589	0	Dnajb11 protein [Mus musculus]	45361184	NM_203849.1	431	0	Xenopus (Silurana) tropicalis DnaJ (Hsp40) homolog, subfamily B, member 11 (dnajb11), mRNA >gi|38649168|gb|BC063341.1| Xenopus tropicalis hypothetical protein MGC75796, mRNA (cDNA clone MGC:75796 IMAGE:5382200), complete cds	K09517	DNAJB11	DnaJ homolog subfamily B member 11	http://www.genome.jp/dbget-bin/www_bget?ko:K09517	Q99KV1	1584	0	DnaJ homolog subfamily B member 11 OS=Mus musculus GN=Dnajb11 PE=1 SV=1	--	--	GO:0006457//GO:0016556	protein folding//mRNA modification	GO:0051082	unfolded protein binding	GO:0005783//GO:0005634	endoplasmic reticulum//nucleus	KOG0713	Molecular chaperone (DnaJ superfamily)
comp106945_c0	3478.97	31.23	2248.74	20.67	1498.37	17.48	5807	301624600	XP_002941589.1	1536	5.46E-180	PREDICTED: G patch domain-containing protein 8 [Xenopus (Silurana) tropicalis]	512873756	XM_004918644.1	336	2.26E-173	PREDICTED: Xenopus (Silurana) tropicalis G patch domain containing 8 (gpatch8), transcript variant X5, mRNA	--	--	--	--	Q9UKJ3	1125	1.56E-125	G patch domain-containing protein 8 OS=Homo sapiens GN=GPATCH8 PE=1 SV=2	PF07236//PF07535//PF10104	Phytoreovirus S7 protein//DBF zinc finger//Di-sulfide bridge nucleocytoplasmic transport domain	GO:0006998//GO:0006406//GO:0006611	nuclear envelope organization//mRNA export from nucleus//protein export from nucleus	GO:0008270//GO:0005488//GO:0003676	zinc ion binding//binding//nucleic acid binding	GO:0031965//GO:0019012	nuclear membrane//virion	--	--
comp106964_c0	20	3.54	2769.1	431.13	7	1.27	572	--	--	--	--	--	--	--	--	--	--	--	--	--	--	--	--	--	--	--	--	--	--	--	--	--	--	--	--
comp107044_c0	726	22.38	10112.47	313.07	5887.91	202.98	1599	301607889	XP_002933523.1	1606	0	PREDICTED: fibrinogen gamma chain isoform 1 [Xenopus (Silurana) tropicalis]	1181674	U44829.1	349	0	Rana sylvatica fibrinogen gamma subunit mRNA, partial cds	K03905	FGG	fibrinogen gamma chain	http://www.genome.jp/dbget-bin/www_bget?ko:K03905	P17634	1532	0	Fibrinogen gamma chain OS=Xenopus laevis GN=fgg PE=2 SV=1	PF08702	Fibrinogen alpha/beta chain family	GO:0051258//GO:0007165//GO:0030168	protein polymerization//signal transduction//platelet activation	GO:0005102//GO:0030674	receptor binding//protein binding, bridging	GO:0005577	fibrinogen complex	KOG2579	Ficolin and related extracellular proteins
comp107113_c0	210	10.33	147.18	7.26	831	45.79	1070	301624502	XP_002941541.1	945	4.78E-125	PREDICTED: flavin reductase-like [Xenopus (Silurana) tropicalis]	--	--	--	--	--	--	--	--	--	P30043	178	9.19E-14	Flavin reductase (NADPH) OS=Homo sapiens GN=BLVRB PE=1 SV=3	PF01113//PF01370//PF04321	Dihydrodipicolinate reductase, N-terminus//NAD dependent epimerase/dehydratase family//RmlD substrate binding domain	GO:0009089//GO:0019872//GO:0009085//GO:0030639//GO:0045226//GO:0009117//GO:0055114//GO:0009225//GO:0044237	lysine biosynthetic process via diaminopimelate//streptomycin biosynthetic process//lysine biosynthetic process//polyketide biosynthetic process//extracellular polysaccharide biosynthetic process//nucleotide metabolic process//oxidation-reduction process//nucleotide-sugar metabolic process//cellular metabolic process	GO:0008839//GO:0003824//GO:0050662//GO:0008831//GO:0000166	4-hydroxy-tetrahydrodipicolinate reductase//catalytic activity//coenzyme binding//dTDP-4-dehydrorhamnose reductase activity//nucleotide binding	--	--	--	--
comp107120_c0	213.02	19.36	536.94	48.75	3	0.31	672	--	--	--	--	--	--	--	--	--	--	--	--	--	--	--	--	--	--	PF04099//PF11435	Sybindin-like family//RNA binding protein She2p	GO:0006888	ER to Golgi vesicle-mediated transport	GO:0003723	RNA binding	GO:0005801	cis-Golgi network	--	--
comp107145_c0	1	0.17	99	16.26	4179.02	774.24	460	58332812	NP_001011481.1	449	7.39E-53	uncharacterized protein LOC496972 precursor [Xenopus (Silurana) tropicalis] >gi|56971188|gb|AAH88782.1| hypothetical LOC496972 [Xenopus (Silurana) tropicalis]	--	--	--	--	--	K01346	CELA2	pancreatic elastase II	http://www.genome.jp/dbget-bin/www_bget?ko:K01346	P08419	396	5.25E-46	Chymotrypsin-like elastase family member 2A OS=Sus scrofa GN=CELA2A PE=1 SV=1	PF00089	Trypsin	GO:0006508	proteolysis	GO:0004252	serine-type endopeptidase activity	--	--	KOG3627	Trypsin
comp107145_c1	0	0	32	3.99	3229	452.76	543	148230312	NP_001089613.1	608	3.40E-76	uncharacterized protein LOC734670 precursor [Xenopus laevis] >gi|71051862|gb|AAH99254.1| MGC116439 protein [Xenopus laevis]	--	--	--	--	--	K01326	CELA1	pancreatic elastase I	http://www.genome.jp/dbget-bin/www_bget?ko:K01326	Q28153	473	4.81E-57	Chymotrypsin-like elastase family member 1 OS=Bos taurus GN=CELA1 PE=2 SV=1	PF00089	Trypsin	GO:0006508	proteolysis	GO:0004252	serine-type endopeptidase activity	--	--	KOG3627	Trypsin
comp107256_c0	12061.44	788.57	98	6.04	18	1.28	1398	301611669	XP_002935350.1	504	3.33E-58	PREDICTED: gastrokine-1 [Xenopus (Silurana) tropicalis]	--	--	--	--	--	--	--	--	--	Q8HYA9	294	2.83E-29	Gastrokine-1 OS=Sus scrofa GN=GKN1 PE=1 SV=2	--	--	--	--	--	--	--	--	--	--
comp107268_c0	730	39.14	237	12.6	100	5.26	1143	301627521	XP_002942920.1	387	1.78E-41	PREDICTED: phospholipid scramblase 3-like [Xenopus (Silurana) tropicalis]	--	--	--	--	--	--	--	--	--	Q3ZBG9	180	1.76E-13	Phospholipid scramblase 2 OS=Bos taurus GN=PLSCR2 PE=2 SV=1	--	--	--	--	--	--	--	--	KOG0621	Phospholipid scramblase
comp107308_c0	14574.4	615.42	8833.93	373.81	684.28	30.49	1306	398707251	AAX69046.2	706	2.91E-87	low molecular weight slow troponin T [Rhinella marina]	--	--	--	--	--	K10372	TNNT1	troponin T, slow skeletal muscle	http://www.genome.jp/dbget-bin/www_bget?ko:K10372	Q7TNB2	664	3.57E-82	Troponin T, slow skeletal muscle OS=Rattus norvegicus GN=Tnnt1 PE=2 SV=3	PF01529//PF07834//PF00992	DHHC palmitoyltransferase//RanGAP1 C-terminal domain//Troponin	GO:0007165	signal transduction	GO:0005098//GO:0008270	Ran GTPase activator activity//zinc ion binding	GO:0005861	troponin complex	--	--
comp107356_c0	83	5.55	95	6.36	8018.3	600.11	841	226371980	ACO51615.1	641	1.86E-80	Heme-binding protein 2 [Rana catesbeiana]	--	--	--	--	--	--	--	--	--	Q9WU63	259	3.64E-25	Heme-binding protein 2 OS=Mus musculus GN=Hebp2 PE=1 SV=1	--	--	--	--	--	--	--	--	--	--
comp107386_c0	558	32.25	177.92	10.31	4	0.26	941	301607125	XP_002933163.1	428	6.40E-47	PREDICTED: integumentary mucin B.1-like [Xenopus (Silurana) tropicalis]	--	--	--	--	--	--	--	--	--	P38565	400	2.98E-43	Integumentary mucin B.1 (Fragment) OS=Xenopus laevis PE=2 SV=1	PF00093	von Willebrand factor type C domain	--	--	GO:0005515	protein binding	--	--	--	--
comp107406_c0	138	6.55	435	20.71	34	1.81	1102	--	--	--	--	--	--	--	--	--	--	--	--	--	--	--	--	--	--	--	--	--	--	--	--	--	--	--	--
comp107456_c0	73	2.97	780.81	31.88	198	9.02	1252	51593233	AAH78607.1	855	1.43E-108	LOC446927 protein, partial [Xenopus laevis]	--	--	--	--	--	--	--	--	--	Q01339	696	5.12E-86	Beta-2-glycoprotein 1 OS=Mus musculus GN=Apoh PE=1 SV=1	PF02793	Hormone receptor domain	GO:0007186	G-protein coupled receptor signaling pathway	GO:0004930	G-protein coupled receptor activity	GO:0016020	membrane	KOG4297	C-type lectin
comp107472_c0	1	0.59	67	38.04	1890	1245.41	271	301613160	XP_002936083.1	216	2.31E-18	PREDICTED: mucin-5AC-like [Xenopus (Silurana) tropicalis]	--	--	--	--	--	--	--	--	--	Q80Z19	124	1.41E-07	Mucin-2 (Fragments) OS=Mus musculus GN=Muc2 PE=1 SV=2	--	--	--	--	--	--	--	--	--	--
comp107472_c1	1	0.63	49	29.99	1133.1	806.47	265	301613160	XP_002936083.1	207	2.86E-17	PREDICTED: mucin-5AC-like [Xenopus (Silurana) tropicalis]	--	--	--	--	--	--	--	--	--	--	--	--	--	PF00093	von Willebrand factor type C domain	--	--	GO:0005515	protein binding	--	--	--	--
comp107548_c0	959	22.9	466	11.19	37	0.99	1991	55154405	AAH85205.1	1220	2.82E-152	LOC495508 protein, partial [Xenopus laevis]	--	--	--	--	--	--	--	--	--	Q9JM99	753	4.30E-85	Proteoglycan 4 OS=Mus musculus GN=Prg4 PE=1 SV=2	--	--	--	--	--	--	--	--	KOG1565	Gelatinase A and related matrix metalloproteases
comp107562_c0	0	0	849.6	48.54	91	5.13	1172	160420195	NP_001104214.1	1096	1.72E-145	apolipoprotein A5 precursor [Xenopus laevis] >gi|157423461|gb|AAI53794.1| LOC100126643 protein [Xenopus laevis] >gi|213624940|gb|AAI69464.1| Hypothetical protein LOC100126643 [Xenopus laevis] >gi|213626458|gb|AAI69462.1| Hypothetical protein LOC100126643 [Xenopus laevis]	--	--	--	--	--	--	--	--	--	Q6Q788	450	7.22E-50	Apolipoprotein A-V OS=Homo sapiens GN=APOA5 PE=1 SV=1	PF08287//PF04799//PF05388//PF08988//PF07195//PF01297//PF06009//PF04513//PF03938//PF14171//PF05929//PF01544//PF07464//PF05478//PF05823//PF02601//PF01442//PF00015	Spc19//fzo-like conserved region//Carboxypeptidase Y pro-peptide//Protein of unknown function (DUF1895)//Flagellar hook-associated protein 2 C-terminus//Periplasmic solute binding protein family//Laminin Domain II//Baculovirus polyhedron envelope protein, PEP, C terminus//Outer membrane protein (OmpH-like)//Toxin SpoIISA, type II toxin-antitoxin system//Phage capsid scaffolding protein (GPO) seri…	GO:0019069//GO:0006869//GO:0007165//GO:0009405//GO:0006308//GO:0055085//GO:0042157//GO:0006184//GO:0008608//GO:0007155//GO:0030001//GO:0008053	viral capsid assembly//lipid transport//signal transduction//pathogenesis//DNA catabolic process//transmembrane transport//lipoprotein metabolic process//GTP catabolic process//attachment of spindle microtubules to kinetochore//cell adhesion//metal ion transport//mitochondrial fusion	GO:0003924//GO:0005198//GO:0008855//GO:0046872//GO:0046873//GO:0004871//GO:0004185//GO:0008289//GO:0051082	GTPase activity//structural molecule activity//exodeoxyribonuclease VII activity//metal ion binding//metal ion transmembrane transporter activity//signal transducer activity//serine-type carboxypeptidase activity//lipid binding//unfolded protein binding	GO:0009288//GO:0005876//GO:0005773//GO:0016021//GO:0005576//GO:0005741//GO:0016020//GO:0005604//GO:0009318//GO:0019028//GO:0019031//GO:0042729	bacterial-type flagellum//spindle microtubule//vacuole//integral to membrane//extracellular region//mitochondrial outer membrane//membrane//basement membrane//exodeoxyribonuclease VII complex//viral capsid//viral envelope//DASH complex	--	--
comp107578_c0	580	15.74	10	0.27	1	0.03	1776	327291488	XP_003230453.1	1447	0	PREDICTED: solute carrier family 22 member 6-A-like [Anolis carolinensis]	--	--	--	--	--	K08216	SLC22A20	MFS transporter, OCT family, solute carrier family 22 (organic anion transporter), member 20	http://www.genome.jp/dbget-bin/www_bget?ko:K08216	Q66J54	1378	0	Solute carrier family 22 member 6-A OS=Xenopus laevis GN=slc22a6-a PE=2 SV=1	PF07690//PF00083	Major Facilitator Superfamily//Sugar (and other) transporter	GO:0055085	transmembrane transport	GO:0022857	transmembrane transporter activity	GO:0016021	integral to membrane	KOG0255	Synaptic vesicle transporter SVOP and related transporters (major facilitator superfamily)
comp107582_c0	546	10.24	21	0.4	299	6.34	2563	363730515	XP_419081.3	1607	0	PREDICTED: nuclear receptor subfamily 4 group A member 3 [Gallus gallus]	514781098	XM_005027716.1	101	4.28E-43	PREDICTED: Anas platyrhynchos nuclear receptor subfamily 4, group A, member 3 (NR4A3), mRNA	K08559	NR4A3, NOR1	nuclear receptor subfamily 4 group A member 3	http://www.genome.jp/dbget-bin/www_bget?ko:K08559	Q92570	1428	0	Nuclear receptor subfamily 4 group A member 3 OS=Homo sapiens GN=NR4A3 PE=2 SV=3	PF00104//PF00105//PF02212//PF07527	Ligand-binding domain of nuclear hormone receptor//Zinc finger, C4 type (two domains)//Dynamin GTPase effector domain//Hairy Orange	GO:0007165//GO:0050794//GO:0044763//GO:0006355//GO:0043401	signal transduction//regulation of cellular process//single-organism cellular process//regulation of transcription, DNA-dependent//steroid hormone mediated signaling pathway	GO:0003707//GO:0003677//GO:0005525//GO:0003924//GO:0005488//GO:0003700//GO:0043565//GO:0008270	steroid hormone receptor activity//DNA binding//GTP binding//GTPase activity//binding//sequence-specific DNA binding transcription factor activity//sequence-specific DNA binding//zinc ion binding	GO:0005634//GO:0005667	nucleus//transcription factor complex	KOG4217	Nuclear receptors of the nerve growth factor-induced protein B type
comp107591_c0	624.12	39.08	450.68	28.33	4	0.31	892	354498930	XP_003511565.1	182	3.82E-14	PREDICTED: ly6/PLAUR domain-containing protein 2-like [Cricetulus griseus] >gi|344241279|gb|EGV97382.1| Ly6/PLAUR domain-containing protein 2 [Cricetulus griseus]	--	--	--	--	--	--	--	--	--	Q9DD23	175	2.89E-14	Ly6/PLAUR domain-containing protein 2 OS=Mus musculus GN=Lypd2 PE=2 SV=1	--	--	--	--	--	--	--	--	--	--
comp107622_c0	13306.88	511.18	24	0.93	8	0.34	1314	73853794	NP_001027480.1	1671	0	mgc108380 protein precursor [Xenopus (Silurana) tropicalis] >gi|62531153|gb|AAH92554.1| mgc108380 protein [Xenopus (Silurana) tropicalis]	--	--	--	--	--	K01377	PGC	gastricsin	http://www.genome.jp/dbget-bin/www_bget?ko:K01377	Q9N2D3	1342	0	Gastricsin OS=Callithrix jacchus GN=PGC PE=1 SV=1	PF07966//PF00026	A1 Propeptide//Eukaryotic aspartyl protease	GO:0006508	proteolysis	GO:0004190	aspartic-type endopeptidase activity	--	--	KOG1339	Aspartyl protease
comp107643_c0	765.46	395.85	1132.55	567.51	6.66	3.85	282	--	--	--	--	--	--	--	--	--	--	--	--	--	--	--	--	--	--	--	--	--	--	--	--	--	--	--	--
comp107648_c0	0	0	347.96	190.61	281.97	179.08	274	--	--	--	--	--	--	--	--	--	--	--	--	--	--	--	--	--	--	--	--	--	--	--	--	--	--	--	--
comp107648_c1	1	0.19	441	81.07	447	92.88	432	--	--	--	--	--	--	--	--	--	--	--	--	--	--	--	--	--	--	--	--	--	--	--	--	--	--	--	--
comp107686_c0	6101.26	224.49	5017.18	185.34	2639.1	108.72	1363	62859359	NP_001016989.1	732	2.16E-91	CD9 protein [Xenopus (Silurana) tropicalis] >gi|89271272|emb|CAJ83162.1| CD9 antigen [Xenopus (Silurana) tropicalis] >gi|113197992|gb|AAI21532.1| hypothetical protein LOC549743 [Xenopus (Silurana) tropicalis]	226371991	BT081490.1	305	8.90E-157	Rana catesbeiana clone rcat-evr-537-071 CD9 antigen putative mRNA, complete cds	K06460	CD9	CD9 antigen	http://www.genome.jp/dbget-bin/www_bget?ko:K06460	P40241	675	5.00E-84	CD9 antigen OS=Rattus norvegicus GN=Cd9 PE=1 SV=2	PF13903//PF00335	PMP-22/EMP/MP20/Claudin tight junction//Tetraspanin family	--	--	--	--	GO:0016021	integral to membrane	KOG3882	Tetraspanin family integral membrane protein
comp107736_c4	91	17.19	201.08	37.68	1385	294.7	428	301619362	XP_002939062.1	532	7.12E-60	PREDICTED: myosin-6 [Xenopus (Silurana) tropicalis]	512812884	XM_004910759.1	141	3.89E-66	PREDICTED: Xenopus (Silurana) tropicalis myosin, heavy chain 6, cardiac muscle, alpha (myh6), transcript variant X3, mRNA	K10352	MYH	myosin heavy chain	http://www.genome.jp/dbget-bin/www_bget?ko:K10352	Q02566	489	2.73E-55	Myosin-6 OS=Mus musculus GN=Myh6 PE=1 SV=2	PF02736//PF00063	Myosin N-terminal SH3-like domain//Myosin head (motor domain)	--	--	GO:0003779//GO:0005524//GO:0003774	actin binding//ATP binding//motor activity	GO:0016459	myosin complex	KOG0161	Myosin class II heavy chain
comp107813_c0	1196	41.23	2298	79.56	455	17.56	1441	148225092	NP_001080163.1	2046	0	phosphoribosylaminoimidazole carboxylase, phosphoribosylaminoribosylaminoimidazole succinocarboxamide synthetase [Xenopus laevis] >gi|27371295|gb|AAH41276.1| Paics-prov protein [Xenopus laevis]	17390337	BC018153.1	373	0	Mus musculus phosphoribosylaminoimidazole carboxylase, phosphoribosylaminoribosylaminoimidazole, succinocarboxamide synthetase, mRNA (cDNA clone MGC:25530 IMAGE:3586809), complete cds	K01587	PAICS	phosphoribosylaminoimidazole carboxylase / phosphoribosylaminoimidazole-succinocarboxamide synthase	http://www.genome.jp/dbget-bin/www_bget?ko:K01587	P38024	1975	0	Multifunctional protein ADE2 OS=Gallus gallus GN=AIRC PE=2 SV=1	PF00731	AIR carboxylase	GO:0006144//GO:0006189	purine nucleobase metabolic process//'de novo' IMP biosynthetic process	GO:0005524//GO:0034023//GO:0004639	ATP binding//5-(carboxyamino)imidazole ribonucleotide mutase activity//phosphoribosylaminoimidazolesuccinocarboxamide synthase activity	--	--	KOG2835	Phosphoribosylamidoimidazole-succinocarboxamide synthase
comp107825_c0	0	0	143	7.28	683	38.84	1043	301609712	XP_002934406.1	259	1.16E-23	PREDICTED: uroplakin-3b-like [Xenopus (Silurana) tropicalis]	--	--	--	--	--	--	--	--	--	Q80YF6	174	6.27E-13	Uroplakin-3b OS=Mus musculus GN=Upk3b PE=1 SV=1	PF07353	Uroplakin II	GO:0061024	membrane organization	--	--	GO:0030176	integral to endoplasmic reticulum membrane	--	--
comp107898_c0	497	16.18	1486	48.6	1118	40.76	1514	327278773	XP_003224135.1	538	9.59E-62	PREDICTED: pulmonary surfactant-associated protein A1-like [Anolis carolinensis]	--	--	--	--	--	K10067	SFTPA	surfactant, pulmonary-associated protein A	http://www.genome.jp/dbget-bin/www_bget?ko:K10067	P50403	510	6.77E-59	Pulmonary surfactant-associated protein A OS=Cavia porcellus GN=SFTPA1 PE=2 SV=1	PF00059	Lectin C-type domain	--	--	GO:0030246	carbohydrate binding	--	--	KOG4297	C-type lectin
comp107913_c0	1660.21	28.85	121.95	2.13	635.01	12.36	2660	395506565	XP_003757602.1	2231	0	PREDICTED: uridine-cytidine kinase-like 1 [Sarcophilus harrisii]	544467123	XM_005569628.1	593	0	PREDICTED: Macaca fascicularis uridine-cytidine kinase 1-like 1 (UCKL1), transcript variant X4, mRNA	K00876	E2.7.1.48, udk	uridine kinase	http://www.genome.jp/dbget-bin/www_bget?ko:K00876	Q9NWZ5	2181	0	Uridine-cytidine kinase-like 1 OS=Homo sapiens GN=UCKL1 PE=1 SV=2	PF01121//PF00156//PF00485//PF02367//PF06414//PF07931//PF00005	Dephospho-CoA kinase//Phosphoribosyl transferase domain//Phosphoribulokinase / Uridine kinase family//Uncharacterised P-loop hydrolase UPF0079//Zeta toxin//Chloramphenicol phosphotransferase-like protein//ABC transporter	GO:0009116//GO:0016310//GO:0044211//GO:0008152//GO:0044206//GO:0015937//GO:0015940//GO:0070526//GO:0006206	nucleoside metabolic process//phosphorylation//CTP salvage//metabolic process//UMP salvage//coenzyme A biosynthetic process//pantothenate biosynthetic process//threonylcarbamoyladenosine biosynthetic process//pyrimidine nucleobase metabolic process	GO:0016740//GO:0004140//GO:0004849//GO:0016301//GO:0016887//GO:0016773//GO:0005524	transferase activity//dephospho-CoA kinase activity//uridine kinase activity//kinase activity//ATPase activity//phosphotransferase activity, alcohol group as acceptor//ATP binding	--	--	KOG4203	Armadillo/beta-Catenin/plakoglobin
comp107927_c0	2865	80.2	2494.81	70.18	1322	41.43	1728	113931598	NP_001039250.1	2023	0	long-chain acyl-CoA dehydrogenase [Xenopus (Silurana) tropicalis] >gi|89273381|emb|CAJ81317.1| acyl-Coenzyme A dehydrogenase, long chain [Xenopus (Silurana) tropicalis]	527251868	XM_005144176.1	392	0	PREDICTED: Melopsittacus undulatus acyl-CoA dehydrogenase, long chain (ACADL), mRNA	K00255	ACADL	long-chain-acyl-CoA dehydrogenase	http://www.genome.jp/dbget-bin/www_bget?ko:K00255	P15650	1821	0	Long-chain specific acyl-CoA dehydrogenase, mitochondrial OS=Rattus norvegicus GN=Acadl PE=1 SV=1	PF00441//PF02771//PF01818//PF02770//PF08028	Acyl-CoA dehydrogenase, C-terminal domain//Acyl-CoA dehydrogenase, N-terminal domain//Bacteriophage translational regulator//Acyl-CoA dehydrogenase, middle domain//Acyl-CoA dehydrogenase, C-terminal domain	GO:0055114//GO:0006118//GO:0008152	oxidation-reduction process//electron transport//metabolic process	GO:0016491//GO:0050660//GO:0016627//GO:0003723//GO:0003995	oxidoreductase activity//flavin adenine dinucleotide binding//oxidoreductase activity, acting on the CH-CH group of donors//RNA binding//acyl-CoA dehydrogenase activity	--	--	KOG0141	Isovaleryl-CoA dehydrogenase
comp107936_c0	139.25	1.32	821	7.84	3321.36	35.05	4737	301623653	XP_002941130.1	4139	0	PREDICTED: papilin-like [Xenopus (Silurana) tropicalis]	--	--	--	--	--	--	--	--	--	O95428	2743	0	Papilin OS=Homo sapiens GN=PAPLN PE=2 SV=4	PF08686//PF05986//PF00014	PLAC (protease and lacunin) domain//ADAM-TS Spacer 1//Kunitz/Bovine pancreatic trypsin inhibitor domain	--	--	GO:0004867//GO:0008237//GO:0004222//GO:0008233	serine-type endopeptidase inhibitor activity//metallopeptidase activity//metalloendopeptidase activity//peptidase activity	GO:0031012	extracellular matrix	KOG4597	Serine proteinase inhibitor (KU family) with thrombospondin repeats
comp108016_c0	1451.93	60.81	186	7.82	220.88	10.36	1222	62859473	NP_001015900.1	592	1.02E-71	protein phosphatase 1, regulatory (inhibitor) subunit 1A [Xenopus (Silurana) tropicalis] >gi|213624084|gb|AAI70624.1| protein phosphatase 1, regulatory (inhibitor) subunit 1A [Xenopus (Silurana) tropicalis] >gi|213627039|gb|AAI70630.1| protein phosphatase 1, regulatory (inhibitor) subunit 1A [Xenopus (Silurana) tropicalis]	--	--	--	--	--	K08050	PPP1R1A	protein phosphatase 1, regulatory (inhibitor) subunit 1A	http://www.genome.jp/dbget-bin/www_bget?ko:K08050	Q9ERT9	416	5.29E-47	Protein phosphatase 1 regulatory subunit 1A OS=Mus musculus GN=Ppp1r1a PE=2 SV=1	PF02932//PF05395	Neurotransmitter-gated ion-channel transmembrane region//Protein phosphatase inhibitor 1/DARPP-32	GO:0007165//GO:0006811	signal transduction//ion transport	GO:0004864	protein phosphatase inhibitor activity	GO:0016020	membrane	--	--
comp108027_c0	2443.53	66.08	1550	37.37	3549.06	95.39	3251	2828195	P30945.2	2286	0	RecName: Full=Secretogranin-2; AltName: Full=Secretogranin II; Short=SgII; Contains: RecName: Full=Secretoneurin; Short=SN; AltName: Full=Brain peptide; Flags: Precursor >gi|1633646|gb|AAB17470.1| secretogranin II [Pelophylax ridibundus]	1633645	U68757.1	803	0	Rana ridibunda secretogranin II (SgII) mRNA, complete cds	--	--	--	--	P30945	2286	0	Secretogranin-2 OS=Pelophylax ridibundus PE=1 SV=2	PF09128//PF01271	Regulator of G protein signalling-like domain//Granin (chromogranin or secretogranin)	GO:0043087	regulation of GTPase activity	GO:0005089	Rho guanyl-nucleotide exchange factor activity	GO:0030141//GO:0005576//GO:0030133//GO:0005737	secretory granule//extracellular region//transport vesicle//cytoplasm	--	--
comp108050_c0	67	6.58	203.83	17.28	907.28	29.08	3235	410896234	XP_003961604.1	1531	0	PREDICTED: myosin-4 [Takifugu rubripes]	78675132	AB238606.1	35	2.65E-06	Cynops pyrrhogaster MyHC mRNA for myosin heavy chain, partial cds	K10352	MYH	myosin heavy chain	http://www.genome.jp/dbget-bin/www_bget?ko:K10352	Q9TV61	1260	6.69E-147	Myosin-1 OS=Sus scrofa GN=MYH1 PE=2 SV=1	PF00038//PF01576	Intermediate filament protein//Myosin tail	--	--	GO:0005198//GO:0003774	structural molecule activity//motor activity	GO:0016459//GO:0005882	myosin complex//intermediate filament	KOG0161	Myosin class II heavy chain
comp108089_c0	1322	12.64	2612	25.14	1517.9	16.25	4670	187608410	NP_001120249.1	2338	0	tweety homolog 3 [Xenopus (Silurana) tropicalis] >gi|169642173|gb|AAI60460.1| ttyh3 protein [Xenopus (Silurana) tropicalis]	148234677	NM_001092244.1	573	0	Xenopus laevis tweety family member 3 (ttyh3), mRNA >gi|49119232|gb|BC073236.1| Xenopus laevis MGC80568 protein, mRNA (cDNA clone MGC:80568 IMAGE:5440122), complete cds	--	--	--	--	Q6GPA5	2238	0	Protein tweety homolog 3 OS=Xenopus laevis GN=ttyh3 PE=2 SV=1	PF05478	Prominin	--	--	--	--	GO:0016021	integral to membrane	KOG4433	Tweety transmembrane/cell surface protein
comp108111_c0	37	1.06	437	12.4	24032.13	746.81	1789	301619025	XP_002938902.1	2343	0	PREDICTED: pancreatic alpha-amylase [Xenopus (Silurana) tropicalis]	147905689	NM_001096169.1	606	0	Xenopus laevis amylase, alpha 2A (pancreatic) (amy2a), mRNA >gi|71051389|gb|BC099344.1| Xenopus laevis amylase, alpha 2A; pancreatic, mRNA (cDNA clone MGC:116539 IMAGE:6940227), complete cds	K01176	E3.2.1.1, amyA, malS	alpha-amylase	http://www.genome.jp/dbget-bin/www_bget?ko:K01176	P83053	2211	0	Pancreatic alpha-amylase OS=Struthio camelus PE=1 SV=1	PF02806//PF00128	Alpha amylase, C-terminal all-beta domain//Alpha amylase, catalytic domain	GO:0005975	carbohydrate metabolic process	GO:0043169//GO:0016798//GO:0003824	cation binding//hydrolase activity, acting on glycosyl bonds//catalytic activity	--	--	--	--
comp108162_c0	28	3.37	72	8.63	821	110.58	557	--	--	--	--	--	--	--	--	--	--	--	--	--	--	--	--	--	--	--	--	--	--	--	--	--	--	--	--
comp108165_c0	596	9.84	1925.5	32.39	469	8.8	2945	147900279	NP_001080259.1	1833	0	heat shock protein 47 precursor [Xenopus laevis] >gi|27881769|gb|AAH44329.1| Hsp47-prov protein [Xenopus laevis]	512824542	XM_004912223.1	587	0	PREDICTED: Xenopus (Silurana) tropicalis serpin H1-like (LOC100490491), transcript variant X2, mRNA	K09501	SERPINH1, HSP47	serpin peptidase inhibitor, clade H, member 1	http://www.genome.jp/dbget-bin/www_bget?ko:K09501	P13731	1799	0	Serpin H1 OS=Gallus gallus GN=SERPINH1 PE=1 SV=2	--	--	--	--	GO:0004867	serine-type endopeptidase inhibitor activity	--	--	KOG2392	Serpin
comp108222_c0	674	35.52	2508.27	115.23	1473	70.71	1338	148235092	NP_001087450.1	708	6.05E-89	actin related protein 2/3 complex, subunit 5, 16kDa [Xenopus laevis] >gi|51258834|gb|AAH79805.1| MGC86407 protein [Xenopus laevis] >gi|119352597|gb|ABL63901.1| actin-related protein 2/3 complex subunit 5 [Xenopus laevis]	224809381	NM_026369.2	170	9.71E-82	Mus musculus actin related protein 2/3 complex, subunit 5 (Arpc5), mRNA	K05754	ARPC5	actin related protein 2/3 complex, subunit 5	http://www.genome.jp/dbget-bin/www_bget?ko:K05754	Q9CPW4	650	1.98E-81	Actin-related protein 2/3 complex subunit 5 OS=Mus musculus GN=Arpc5 PE=2 SV=3	PF01295//PF09384//PF04699	Adenylate cyclase, class-I//UTP15 C terminal//ARP2/3 complex 16 kDa subunit (p16-Arc)	GO:0006171//GO:0030833//GO:0006144//GO:0006364	cAMP biosynthetic process//regulation of actin filament polymerization//purine nucleobase metabolic process//rRNA processing	GO:0004016	adenylate cyclase activity	GO:0005856//GO:0005730	cytoskeleton//nucleolus	KOG3380	Actin-related protein Arp2/3 complex, subunit ARPC5
comp108238_c0	1031.08	41.31	374	16.84	280	16.53	1270	291290903	NP_001167482.1	960	8.07E-126	MACRO domain containing 1 [Xenopus laevis] >gi|118835743|gb|AAI28926.1| Unknown (protein for MGC:160174) [Xenopus laevis]	--	--	--	--	--	--	--	--	--	Q2KHU5	777	2.19E-98	O-acetyl-ADP-ribose deacetylase MACROD1 OS=Bos taurus GN=MACROD1 PE=2 SV=1	--	--	--	--	--	--	--	--	KOG2633	Hismacro and SEC14 domain-containing proteins
comp108248_c0	380	13.86	1370	50.18	473	19.32	1373	156717604	NP_001096342.1	389	2.50E-41	protein phosphatase 1, regulatory (inhibitor) subunit 1B [Xenopus (Silurana) tropicalis] >gi|134025785|gb|AAI35789.1| ppp1r1b protein [Xenopus (Silurana) tropicalis]	--	--	--	--	--	K15494	PPP1R1B, DARPP32	protein phosphatase 1 regulatory subunit 1B	http://www.genome.jp/dbget-bin/www_bget?ko:K15494	Q9UD71	322	5.02E-33	Protein phosphatase 1 regulatory subunit 1B OS=Homo sapiens GN=PPP1R1B PE=1 SV=2	PF00376//PF05395	MerR family regulatory protein//Protein phosphatase inhibitor 1/DARPP-32	GO:0007165//GO:0006355	signal transduction//regulation of transcription, DNA-dependent	GO:0004864//GO:0003677	protein phosphatase inhibitor activity//DNA binding	--	--	--	--
comp108256_c0	121	5.38	534	23.95	21.15	1.05	1169	307075895	CAR66436.1	160	9.21E-10	interlukin-1 beta [Danio rerio]	--	--	--	--	--	--	--	--	--	--	--	--	--	PF00340//PF07473	Interleukin-1 / 18//Spasmodic peptide gm9a	GO:0009617//GO:0010033//GO:0009405	response to bacterium//response to organic substance//pathogenesis	--	--	GO:0005576//GO:0005615	extracellular region//extracellular space	--	--
comp108344_c0	984.15	39.14	987.3	39.42	1976.24	87.66	1288	327280484	XP_003224982.1	1210	1.19E-162	PREDICTED: rRNA 2'-O-methyltransferase fibrillarin-like [Anolis carolinensis]	112420383	BT027200.1	312	1.08E-160	Gasterosteus aculeatus clone CFW196-E11 mRNA sequence	K14563	NOP1, FBL	rRNA 2'-O-methyltransferase fibrillarin	http://www.genome.jp/dbget-bin/www_bget?ko:K14563	P22232	1198	1.06E-161	rRNA 2'-O-methyltransferase fibrillarin OS=Xenopus laevis GN=fbl PE=2 SV=1	PF08091//PF08704//PF01269//PF01135	Spider insecticidal peptide//tRNA methyltransferase complex GCD14 subunit//Fibrillarin//Protein-L-isoaspartate(D-aspartate) O-methyltransferase (PCMT)	GO:0009405//GO:0006464//GO:0006479//GO:0030488//GO:0046500//GO:0006364//GO:0009451//GO:0008033	pathogenesis//cellular protein modification process//protein methylation//tRNA methylation//S-adenosylmethionine metabolic process//rRNA processing//RNA modification//tRNA processing	GO:0016429//GO:0008168//GO:0003723//GO:0004719	tRNA (adenine-N1-)-methyltransferase activity//methyltransferase activity//RNA binding//protein-L-isoaspartate (D-aspartate) O-methyltransferase activity	GO:0031515//GO:0005576	tRNA (m1A) methyltransferase complex//extracellular region	KOG1596	Fibrillarin and related nucleolar RNA-binding proteins
comp108359_c1	1271	57.68	144	5.2	27	0.68	2797	--	--	--	--	--	--	--	--	--	--	--	--	--	--	--	--	--	--	--	--	--	--	--	--	--	--	--	--
comp108362_c0	827.72	63.15	190.99	14.7	5	0.43	831	15982674	AAL09922.1	152	4.15E-10	parvalbumin 3 [Rana catesbeiana]	--	--	--	--	--	--	--	--	--	P51879	145	2.61E-10	Oncomodulin OS=Mus musculus GN=Ocm PE=2 SV=2	PF13499//PF13405//PF00036//PF13202	EF-hand domain pair//EF-hand domain//EF hand//EF hand	--	--	GO:0005509	calcium ion binding	--	--	--	--
comp108462_c0	2	0.07	1065.05	33.83	768	27.19	1553	--	--	--	--	--	--	--	--	--	--	--	--	--	--	--	--	--	--	--	--	--	--	--	--	--	--	--	--
comp108522_c0	79.99	4.08	606.25	30.99	104	5.94	1040	301628571	XP_002943424.1	226	4.19E-18	PREDICTED: hypothetical protein LOC100496720 [Xenopus (Silurana) tropicalis]	--	--	--	--	--	--	--	--	--	P34810	130	4.24E-07	Macrosialin OS=Homo sapiens GN=CD68 PE=1 SV=2	PF03153//PF01299	Transcription factor IIA, alpha/beta subunit//Lysosome-associated membrane glycoprotein (Lamp)	GO:0006367	transcription initiation from RNA polymerase II promoter	--	--	GO:0016020//GO:0005672	membrane//transcription factor TFIIA complex	--	--
comp108527_c0	32	1.6	346.11	17.18	2824.53	157.01	1094	225698103	3G84	331	4.82E-34	Chain A, Crystal Structure Of The Trimeric Neck And Carbohydrate Recognition Domain Of R343v Mutant Of Human Surfactant Protein D In Complex With Alpha 1,2 Dimannose. >gi|225698104|pdb|3G84|B Chain B, Crystal Structure Of The Trimeric Neck And Carbohydrate Recognition Domain Of R343v Mutant Of Human Surfactant Protein D In Complex With Alpha 1,2 Dimannose. >gi|225698105|pdb|3G84|C Chain C, Crysta…	--	--	--	--	--	K10068	SFTPD, SFTP4	surfactant, pulmonary-associated protein D	http://www.genome.jp/dbget-bin/www_bget?ko:K10068	P35247	313	8.14E-31	Pulmonary surfactant-associated protein D OS=Homo sapiens GN=SFTPD PE=1 SV=3	PF10186//PF00059//PF10588	UV radiation resistance protein and autophagy-related subunit 14//Lectin C-type domain//NADH-ubiquinone oxidoreductase-G iron-sulfur binding region	GO:0048286//GO:0044763//GO:0055114//GO:0043129//GO:0010508//GO:0048523//GO:0001817//GO:0002376//GO:0050896//GO:0006897//GO:0044237	lung alveolus development//single-organism cellular process//oxidation-reduction process//surfactant homeostasis//positive regulation of autophagy//negative regulation of cellular process//regulation of cytokine production//immune system process//response to stimulus//endocytosis//cellular metabolic process	GO:0005515//GO:0030246//GO:0016491	protein binding//carbohydrate binding//oxidoreductase activity	GO:0005576//GO:0044444//GO:0043231	extracellular region//cytoplasmic part//intracellular membrane-bounded organelle	KOG4297	C-type lectin
comp108544_c0	0	0	103	6.09	476	31.44	926	442742266	JAA65101.1	267	8.90E-25	kunitz-Dr3 [Desmodus rotundus]	--	--	--	--	--	K06238	COL6A	collagen, type VI, alpha	http://www.genome.jp/dbget-bin/www_bget?ko:K06238	Q28864	261	1.33E-24	Tissue factor pathway inhibitor OS=Macaca mulatta GN=TFPI PE=2 SV=1	PF00014	Kunitz/Bovine pancreatic trypsin inhibitor domain	--	--	GO:0004867	serine-type endopeptidase inhibitor activity	--	--	KOG4295	Serine proteinase inhibitor (KU family)
comp108603_c0	3629.8	134.01	14	0.52	5	0.21	1359	301606848	XP_002933026.1	1701	0	PREDICTED: gastricsin isoform 2 [Xenopus (Silurana) tropicalis]	213687	M73750.1	560	0	Rana catesbeiana pepsinogen mRNA, complete cds	K01377	PGC	gastricsin	http://www.genome.jp/dbget-bin/www_bget?ko:K01377	Q9N2D3	1345	0	Gastricsin OS=Callithrix jacchus GN=PGC PE=1 SV=1	PF07966//PF00026	A1 Propeptide//Eukaryotic aspartyl protease	GO:0006508	proteolysis	GO:0004190	aspartic-type endopeptidase activity	--	--	KOG1339	Aspartyl protease
comp108668_c0	718	21.8	758	23.82	12	0.42	1676	301627173	XP_002942748.1	492	2.12E-53	PREDICTED: pancreatic triacylglycerol lipase-like [Xenopus (Silurana) tropicalis]	--	--	--	--	--	--	--	--	--	Q64424	477	2.15E-51	Pancreatic lipase-related protein 2 OS=Myocastor coypus GN=PNLIPRP2 PE=1 SV=1	PF01764	Lipase (class 3)	GO:0006629//GO:0016042//GO:0046486	lipid metabolic process//lipid catabolic process//glycerolipid metabolic process	GO:0004806	triglyceride lipase activity	--	--	--	--
comp108786_c0	1947.39	46.16	518.17	12.35	458.23	12.16	2004	--	--	--	--	--	--	--	--	--	--	--	--	--	--	--	--	--	--	--	--	--	--	--	--	--	--	--	--
comp108796_c0	2317.08	33.04	714.98	10.29	1649	26.55	3394	301624659	XP_002941618.1	2097	0	PREDICTED: ATP-grasp domain-containing protein 1-like [Xenopus (Silurana) tropicalis]	--	--	--	--	--	K14755	CRNS1, ATPGD1	carnosine synthase	http://www.genome.jp/dbget-bin/www_bget?ko:K14755	A5YM72	1259	9.45E-155	Carnosine synthase 1 OS=Homo sapiens GN=CARNS1 PE=1 SV=3	PF07478//PF02655//PF00289//PF02786	D-ala D-ala ligase C-terminus//ATP-grasp domain//Carbamoyl-phosphate synthase L chain, N-terminal domain//Carbamoyl-phosphate synthase L chain, ATP binding domain	GO:0046436//GO:0008152//GO:0009252	D-alanine metabolic process//metabolic process//peptidoglycan biosynthetic process	GO:0005524//GO:0008716//GO:0046872//GO:0003824	ATP binding//D-alanine-D-alanine ligase activity//metal ion binding//catalytic activity	--	--	--	--
comp108803_c0	85	6.92	588.79	47.9	236	21.5	727	301608298	XP_002933728.1	401	4.79E-46	PREDICTED: blastomere cadherin-like [Xenopus (Silurana) tropicalis]	--	--	--	--	--	K05689	CDHE, CDH1	cadherin 1, type 1, E-cadherin	http://www.genome.jp/dbget-bin/www_bget?ko:K05689	P33152	242	2.22E-21	Blastomere cadherin OS=Xenopus laevis PE=2 SV=3	--	--	--	--	--	--	--	--	--	--
comp108812_c0	160	9.05	97.6	5.53	508	32.18	957	301623974	XP_002941283.1	590	3.27E-72	PREDICTED: transmembrane 4 L6 family member 5-like [Xenopus (Silurana) tropicalis]	--	--	--	--	--	--	--	--	--	Q9EQL5	282	3.83E-28	Transmembrane 4 L6 family member 4 OS=Rattus norvegicus GN=Tm4sf4 PE=2 SV=1	PF05805	L6 membrane protein	--	--	--	--	GO:0016021	integral to membrane	--	--
comp108849_c0	456.93	14.37	535	16.91	46.84	1.65	1560	56118791	NP_001008046.1	1246	1.94E-167	protein odd-skipped-related 1 [Xenopus (Silurana) tropicalis] >gi|82234480|sp|Q66JF8.1|OSR1_XENTR RecName: Full=Protein odd-skipped-related 1; Short=XOsr1 >gi|51703394|gb|AAH80931.1| odd-skipped related 1 [Xenopus (Silurana) tropicalis] >gi|89267959|emb|CAJ81997.1| odd-skipped related 1 (Drosophila) [Xenopus (Silurana) tropicalis]	327261358	XM_003215450.1	226	8.42E-113	PREDICTED: Anolis carolinensis protein odd-skipped-related 1-like (LOC100556367), mRNA	K09215	OSR, ODD	odd-skipped	http://www.genome.jp/dbget-bin/www_bget?ko:K09215	Q66JF8	1246	1.31E-168	Protein odd-skipped-related 1 OS=Xenopus tropicalis GN=osr1 PE=2 SV=1	PF01428//PF00096//PF05495//PF01363//PF07975	AN1-like Zinc finger//Zinc finger, C2H2 type//CHY zinc finger//FYVE zinc finger//TFIIH C1-like domain	GO:0048389//GO:0035779//GO:0048382//GO:0000122//GO:0035777//GO:0006281//GO:0035776//GO:0035775//GO:0035778	intermediate mesoderm development//angioblast cell differentiation//mesendoderm development//negative regulation of transcription from RNA polymerase II promoter//pronephric distal tubule development//DNA repair//pronephric proximal tubule development//pronephric glomerulus morphogenesis//pronephric nephron tubule epithelial cell differentiation	GO:0003676//GO:0008270//GO:0046872	nucleic acid binding//zinc ion binding//metal ion binding	GO:0005634	nucleus	KOG1721	FOG: Zn-finger
comp108855_c0	663	12.29	502.61	9.37	16	0.33	2506	301616701	XP_002937794.1	2094	0	PREDICTED: protein-glutamine gamma-glutamyltransferase 4-like [Xenopus (Silurana) tropicalis]	--	--	--	--	--	K05621	TGM4	transglutaminase 4	http://www.genome.jp/dbget-bin/www_bget?ko:K05621	P49221	1568	0	Protein-glutamine gamma-glutamyltransferase 4 OS=Homo sapiens GN=TGM4 PE=1 SV=2	PF00868//PF00927	Transglutaminase family//Transglutaminase family, C-terminal ig like domain	GO:0018149	peptide cross-linking	GO:0003810	protein-glutamine gamma-glutamyltransferase activity	--	--	--	--
comp108859_c0	1204.19	18.38	2373.27	36.29	1388.1	23.58	3197	49250498	AAH74706.1	1976	0	ribosome binding protein 1 homolog 180kDa (dog) [Xenopus (Silurana) tropicalis]	--	--	--	--	--	K14000	RRBP1	ribosome-binding protein 1	http://www.genome.jp/dbget-bin/www_bget?ko:K14000	Q99PL5	1652	0	Ribosome-binding protein 1 OS=Mus musculus GN=Rrbp1 PE=2 SV=2	PF03574	Peptidase family S48	GO:0015031//GO:0043158	protein transport//heterocyst differentiation	GO:0003677//GO:0004252	DNA binding//serine-type endopeptidase activity	GO:0030176	integral to endoplasmic reticulum membrane	--	--
comp108879_c0	29	1.07	910	33.65	2252	92.85	1362	20127395	NP_446220.1	1172	1.46E-156	uricase [Rattus norvegicus] >gi|207607|gb|AAA42317.1| urate oxidase 2 (EC 1.7.3.3) [Rattus norvegicus]	334321943	XM_001367270.2	98	1.05E-41	PREDICTED: Monodelphis domestica uricase-like (LOC100012925), mRNA	K00365	E1.7.3.3	urate oxidase	http://www.genome.jp/dbget-bin/www_bget?ko:K00365	P09118	1172	1.02E-157	Uricase OS=Rattus norvegicus GN=Uox PE=1 SV=3	PF15149//PF02152	Cation channel sperm-associated protein subunit beta protein family//Dihydroneopterin aldolase	GO:0006144//GO:0046656//GO:0019628//GO:0006145//GO:0006760	purine nucleobase metabolic process//folic acid biosynthetic process//urate catabolic process//purine nucleobase catabolic process//folic acid-containing compound metabolic process	GO:0004846//GO:0004150	urate oxidase activity//dihydroneopterin aldolase activity	GO:0005782//GO:0036128//GO:0005739	peroxisomal matrix//CatSper complex//mitochondrion	KOG1599	Uricase (urate oxidase)
comp108918_c1	8.23	0.82	98	10.15	643	71.69	631	327287090	XP_003228262.1	439	1.33E-51	PREDICTED: zymogen granule membrane protein 16-like [Anolis carolinensis]	--	--	--	--	--	--	--	--	--	Q8CJD3	409	2.66E-48	Zymogen granule membrane protein 16 OS=Rattus norvegicus GN=Zg16 PE=2 SV=1	--	--	--	--	--	--	--	--	--	--
comp108935_c0	257	2.83	593	6.58	880.98	10.88	4076	148745603	AAI42567.1	1319	3.34E-165	LOC100101297 protein [Xenopus laevis]	--	--	--	--	--	K12303	SLC17A9	MFS transporter, ACS family, solute carrier family 17 (sodium-dependent inorganic phosphate cotransporter), member 9	http://www.genome.jp/dbget-bin/www_bget?ko:K12303	Q9BYT1	1132	1.43E-139	Solute carrier family 17 member 9 OS=Homo sapiens GN=SLC17A9 PE=2 SV=2	PF07690	Major Facilitator Superfamily	GO:0055085	transmembrane transport	--	--	GO:0016021	integral to membrane	KOG2532	Permease of the major facilitator superfamily
comp108957_c0	226	13.91	287	17.7	2414.8	166.41	896	195539956	AAI67941.1	1484	0	Unknown (protein for IMAGE:7725482) [Xenopus (Silurana) tropicalis]	388242703	JQ700060.1	508	0	Eleutherodactylus coqui heavy chain 6 cardiac muscle alpha (MYH6) mRNA, partial cds	K10352	MYH	myosin heavy chain	http://www.genome.jp/dbget-bin/www_bget?ko:K10352	Q91Z83	1441	0	Myosin-7 OS=Mus musculus GN=Myh7 PE=1 SV=1	PF00063	Myosin head (motor domain)	--	--	GO:0003774//GO:0005524//GO:0003779	motor activity//ATP binding//actin binding	GO:0016459	myosin complex	KOG0161	Myosin class II heavy chain
comp108973_c0	1685.97	179.12	291	30.85	1	0.12	604	124763	P01003.1	162	1.70E-11	RecName: Full=Ovomucoid	--	--	--	--	--	--	--	--	--	P01003	162	1.15E-12	Ovomucoid OS=Coturnix coturnix japonica PE=1 SV=1	PF00050//PF07648	Kazal-type serine protease inhibitor domain//Kazal-type serine protease inhibitor domain	--	--	GO:0005515	protein binding	--	--	--	--
comp108977_c0	135	13.44	264	26.24	848.77	96.02	631	52345940	NP_001005018.1	650	1.97E-83	MGC79725 protein [Xenopus (Silurana) tropicalis] >gi|49898969|gb|AAH76689.1| MGC79725 protein [Xenopus (Silurana) tropicalis]	530592391	XM_005289772.1	140	2.12E-65	PREDICTED: Chrysemys picta bellii ferritin heavy chain A-like (LOC101938985), mRNA	K00522	FTH1	ferritin heavy chain	http://www.genome.jp/dbget-bin/www_bget?ko:K00522	P17663	639	7.63E-83	Ferritin heavy chain B OS=Xenopus laevis GN=fth1-b PE=2 SV=2	PF02915//PF00210	Rubrerythrin//Ferritin-like domain	GO:0006826//GO:0006879//GO:0055114	iron ion transport//cellular iron ion homeostasis//oxidation-reduction process	GO:0008199//GO:0016491//GO:0046872	ferric iron binding//oxidoreductase activity//metal ion binding	--	--	KOG2332	Ferritin
comp108983_c0	596.96	15.84	1440.66	38.49	467.07	13.89	1854	45361397	NP_989276.1	1301	2.39E-172	TIA1 cytotoxic granule-associated RNA binding protein [Xenopus (Silurana) tropicalis] >gi|39795756|gb|AAH64164.1| TIA1 cytotoxic granule-associated RNA binding protein [Xenopus (Silurana) tropicalis]	77623127	CR848632.2	413	0	Xenopus tropicalis finished cDNA, clone TGas096n16	K13201	TIA1, TIAL1	nucleolysin TIA-1/TIAR	http://www.genome.jp/dbget-bin/www_bget?ko:K13201	P31483	1223	1.11E-161	Nucleolysin TIA-1 isoform p40 OS=Homo sapiens GN=TIA1 PE=1 SV=3	PF00076//PF04847	RNA recognition motif. (a.k.a. RRM, RBD, or RNP domain)//Calcipressin	GO:0019722	calcium-mediated signaling	GO:0000166//GO:0003676	nucleotide binding//nucleic acid binding	--	--	KOG0148	Apoptosis-promoting RNA-binding protein TIA-1/TIAR (RRM superfamily)
comp109023_c0	529	13.63	390	10.1	985.99	28.44	1860	148231338	NP_001084622.1	2258	0	DEAD (Asp-Glu-Ala-Asp) box helicase 56 [Xenopus laevis] >gi|46249840|gb|AAH68749.1| MGC81243 protein [Xenopus laevis]	--	--	--	--	--	K14810	DDX56, DBP9	ATP-dependent RNA helicase DDX56/DBP9	http://www.genome.jp/dbget-bin/www_bget?ko:K14810	Q9NY93	1778	0	Probable ATP-dependent RNA helicase DDX56 OS=Homo sapiens GN=DDX56 PE=1 SV=1	PF00270//PF04851//PF00271	DEAD/DEAH box helicase//Type III restriction enzyme, res subunit//Helicase conserved C-terminal domain	--	--	GO:0003676//GO:0016787//GO:0003677//GO:0005524//GO:0004386//GO:0008026	nucleic acid binding//hydrolase activity//DNA binding//ATP binding//helicase activity//ATP-dependent helicase activity	--	--	KOG0346	RNA helicase
comp109063_c0	907.01	18.94	309	6.46	1223.18	28.23	2278	301610135	XP_002934616.1	1479	0	PREDICTED: hypothetical protein LOC100496942 [Xenopus (Silurana) tropicalis]	--	--	--	--	--	K08868	ALPK	alpha-kinase	http://www.genome.jp/dbget-bin/www_bget?ko:K08868	Q924C5	775	9.41E-86	Alpha-protein kinase 3 OS=Mus musculus GN=Alpk3 PE=1 SV=1	--	--	--	--	--	--	--	--	KOG0613	Projectin/twitchin and related proteins
comp109105_c0	321	5.58	1077	19.4	684.97	13.33	2660	118405024	NP_001072514.1	2307	0	protein FAM160B2 [Xenopus (Silurana) tropicalis] >gi|123885802|sp|Q0P4Q0.1|F16B2_XENTR RecName: Full=Protein FAM160B2 >gi|112419081|gb|AAI21956.1| family with sequence similarity 160, member B2 [Xenopus (Silurana) tropicalis]	118405023	NM_001079046.1	119	4.38E-53	Xenopus (Silurana) tropicalis family with sequence similarity 160, member B2 (fam160b2), mRNA >gi|112419080|gb|BC121955.1| Xenopus tropicalis family with sequence similarity 160, member B2, mRNA (cDNA clone MGC:146349 IMAGE:7693372), complete cds	--	--	--	--	Q0P4Q0	2307	0	Protein FAM160B2 OS=Xenopus tropicalis GN=fam160b2 PE=2 SV=1	--	--	--	--	--	--	--	--	KOG3695	Uncharacterized conserved protein
comp109165_c0	29	1.41	775.32	37.7	38	2.06	1083	301608758	XP_002933943.1	778	5.89E-99	PREDICTED: pulmonary surfactant-associated protein D-like [Xenopus (Silurana) tropicalis]	334313886	XM_001370143.2	35	8.68E-07	PREDICTED: Monodelphis domestica pulmonary surfactant-associated protein D-like (LOC100016303), mRNA	K10068	SFTPD, SFTP4	surfactant, pulmonary-associated protein D	http://www.genome.jp/dbget-bin/www_bget?ko:K10068	P35246	392	8.43E-42	Pulmonary surfactant-associated protein D OS=Bos taurus GN=SFTPD PE=1 SV=2	PF00059//PF02146	Lectin C-type domain//Sir2 family	--	--	GO:0030246//GO:0070403	carbohydrate binding//NAD+ binding	--	--	KOG4297	C-type lectin
comp109211_c0	669.67	11.73	221	5.95	827	16.22	2641	301618540	XP_002938669.1	1466	0	PREDICTED: protein phosphatase 1K, mitochondrial-like [Xenopus (Silurana) tropicalis]	395541963	XM_003772858.1	260	1.81E-131	PREDICTED: Sarcophilus harrisii protein phosphatase, Mg2+/Mn2+ dependent, 1K (PPM1K), mRNA	--	--	--	--	Q6ING9	1440	0	Protein phosphatase 1K, mitochondrial OS=Xenopus laevis GN=ppm1k PE=2 SV=1	PF00481//PF07228//PF03791	Protein phosphatase 2C//Stage II sporulation protein E (SpoIIE)//KNOX2 domain	GO:0006470	protein dephosphorylation	GO:0046872//GO:0004722//GO:0003677//GO:0003824	metal ion binding//protein serine/threonine phosphatase activity//DNA binding//catalytic activity	GO:0008287//GO:0005634	protein serine/threonine phosphatase complex//nucleus	KOG0698	Serine/threonine protein phosphatase
comp109225_c0	1744.86	46.07	966.97	25.66	632.94	18.71	1820	--	--	--	--	--	--	--	--	--	--	--	--	--	--	--	--	--	--	--	--	--	--	--	--	--	--	--	--
comp109235_c0	126	4.69	818.54	30.61	13	0.54	1349	27501444	NP_058696.2	854	4.14E-109	NAD(P)H dehydrogenase [quinone] 1 [Rattus norvegicus] >gi|118608|sp|P05982.4|NQO1_RAT RecName: Full=NAD(P)H dehydrogenase [quinone] 1; AltName: Full=Azoreductase; AltName: Full=DT-diaphorase; Short=DTD; AltName: Full=Menadione reductase; AltName: Full=NAD(P)H:quinone oxidoreductase 1; AltName: Full=Phylloquinone reductase; AltName: Full=Quinone reductase 1; Short=QR1 >gi|2137583|pir||I52851 NAD(P…	--	--	--	--	--	K00355	NQO1	NAD(P)H dehydrogenase (quinone)	http://www.genome.jp/dbget-bin/www_bget?ko:K00355	P05982	854	2.80E-110	NAD(P)H dehydrogenase [quinone] 1 OS=Rattus norvegicus GN=Nqo1 PE=1 SV=4	PF03358//PF07998	NADPH-dependent FMN reductase//Peptidase family M54	GO:0032355//GO:0007584//GO:0006118//GO:0055114//GO:0006979//GO:0043086//GO:0043525//GO:0007568//GO:0006694//GO:0006801//GO:0045471	response to estradiol stimulus//response to nutrient//electron transport//oxidation-reduction process//response to oxidative stress//negative regulation of catalytic activity//positive regulation of neuron apoptotic process//aging//steroid biosynthetic process//superoxide metabolic process//response to ethanol	GO:0008270//GO:0004784//GO:0003955//GO:0016491	zinc ion binding//superoxide dismutase activity//NAD(P)H dehydrogenase (quinone) activity//oxidoreductase activity	GO:0005829//GO:0043025	cytosol//neuronal cell body	--	--
comp109238_c0	347.22	10.99	1114.14	37.49	424	15.38	1580	--	--	--	--	--	--	--	--	--	--	--	--	--	--	--	--	--	--	--	--	--	--	--	--	--	--	--	--
comp109241_c0	1057.17	14.75	1646	23.11	525.05	8.2	3263	56118490	NP_001007950.1	2662	0	dapper 1 [Xenopus (Silurana) tropicalis] >gi|82181467|sp|Q66KC9.1|DACT1_XENTR RecName: Full=Dapper 1 >gi|51513238|gb|AAH80457.1| dapper, antagonist of beta-catenin [Xenopus (Silurana) tropicalis] >gi|68342096|gb|AAY90072.1| DACT1-prov [Xenopus (Silurana) tropicalis] >gi|89267983|emb|CAJ81395.1| dapper, antagonist of beta-catenin, homolog 1 (Xenopus laevis) [Xenopus (Silurana) tropicalis]	513019768	XM_004871121.1	94	4.25E-39	PREDICTED: Heterocephalus glaber dishevelled-binding antagonist of beta-catenin 1 (Dact1), mRNA	--	--	--	--	Q66KC9	2662	0	Dapper 1 OS=Xenopus tropicalis GN=dact1 PE=2 SV=1	PF00324	Amino acid permease	GO:0006810//GO:0007275//GO:0016055//GO:0055085	transport//multicellular organismal development//Wnt receptor signaling pathway//transmembrane transport	--	--	GO:0005737//GO:0005634//GO:0016020	cytoplasm//nucleus//membrane	--	--
comp109257_c0	1079.99	36.47	3490.02	118.36	260	9.83	1467	147902994	NP_001084979.1	1141	1.74E-150	uncharacterized protein LOC432039 precursor [Xenopus laevis] >gi|47682587|gb|AAH70562.1| MGC80011 protein [Xenopus laevis]	--	--	--	--	--	K01045	PON	arylesterase / paraoxonase	http://www.genome.jp/dbget-bin/www_bget?ko:K01045	Q90952	1054	1.09E-138	Serum paraoxonase/arylesterase 2 OS=Gallus gallus GN=PON2 PE=2 SV=1	PF01731//PF03088//PF02401	Arylesterase//Strictosidine synthase//LytB protein	GO:0055114//GO:0016114//GO:0042432//GO:0009058//GO:0019288	oxidation-reduction process//terpenoid biosynthetic process//indole biosynthetic process//biosynthetic process//isopentenyl diphosphate biosynthetic process, mevalonate-independent pathway	GO:0016844//GO:0004064	strictosidine synthase activity//arylesterase activity	--	--	--	--
comp109307_c0	210	11.91	435	24.73	1131.08	71.84	955	157833648	1RCC	704	8.58E-90	Chain A, Bullfrog Red Cell L Ferritin TartrateMGPH 5.5 >gi|157833650|pdb|1RCE|A Chain A, Bullfrog Red Cell L Ferritin SulfateMNPH 6.3	--	--	--	--	--	K00522	FTH1	ferritin heavy chain	http://www.genome.jp/dbget-bin/www_bget?ko:K00522	P07797	701	1.35E-90	Ferritin, lower subunit OS=Lithobates catesbeiana PE=1 SV=1	PF02915//PF00210//PF02064	Rubrerythrin//Ferritin-like domain//MAS20 protein import receptor	GO:0006886//GO:0055114//GO:0006605//GO:0006879//GO:0006826	intracellular protein transport//oxidation-reduction process//protein targeting//cellular iron ion homeostasis//iron ion transport	GO:0046872//GO:0016491//GO:0008199	metal ion binding//oxidoreductase activity//ferric iron binding	GO:0005742	mitochondrial outer membrane translocase complex	KOG2332	Ferritin
comp109396_c0	1117.91	149.07	879.25	127.77	6	1.3	639	--	--	--	--	--	--	--	--	--	--	--	--	--	--	--	--	--	--	PF00095	WAP-type (Whey Acidic Protein) 'four-disulfide core'	--	--	GO:0030414	peptidase inhibitor activity	GO:0005576	extracellular region	--	--
comp109441_c1	6440.27	432.63	22	1.53	9	0.7	852	58332160	NP_001011232.1	476	3.80E-55	uncharacterized protein LOC496670 precursor [Xenopus (Silurana) tropicalis] >gi|56556541|gb|AAH87799.1| hypothetical LOC496670 [Xenopus (Silurana) tropicalis]	--	--	--	--	--	--	--	--	--	--	--	--	--	--	--	--	--	--	--	--	--	--	--
comp109451_c0	866	27.64	234	9.18	235	9.04	1599	89268916	CAJ83201.1	1270	8.72E-170	acid phosphatase 5, tartrate resistant [Xenopus (Silurana) tropicalis]	545534594	XM_005632845.1	85	2.08E-34	PREDICTED: Canis lupus familiaris acid phosphatase 5, tartrate resistant (ACP5), transcript variant X1, mRNA	K14379	ACP5	tartrate-resistant acid phosphatase type 5	http://www.genome.jp/dbget-bin/www_bget?ko:K14379	Q05117	1033	3.26E-135	Tartrate-resistant acid phosphatase type 5 OS=Mus musculus GN=Acp5 PE=2 SV=2	PF00149	Calcineurin-like phosphoesterase	GO:0019497//GO:0006771	hexachlorocyclohexane metabolic process//riboflavin metabolic process	GO:0003993//GO:0016787	acid phosphatase activity//hydrolase activity	--	--	--	--
comp109463_c0	3	0.22	506	37.91	7962.38	667.83	782	334313885	XP_001370151.2	272	2.31E-25	PREDICTED: pulmonary surfactant-associated protein D-like [Monodelphis domestica]	--	--	--	--	--	K03991	MBL	mannose-binding lectin	http://www.genome.jp/dbget-bin/www_bget?ko:K03991	Q66S41	253	3.44E-24	Mannose-binding protein C OS=Trachypithecus obscurus GN=MBL2 PE=3 SV=1	PF00059	Lectin C-type domain	--	--	GO:0030246	carbohydrate binding	--	--	KOG4297	C-type lectin
comp109476_c1	2249.05	81.21	1236.26	44.82	695	28.1	1385	--	--	--	--	--	--	--	--	--	--	--	--	--	--	--	--	--	--	--	--	--	--	--	--	--	--	--	--
comp109490_c0	8795.21	208.37	5146	122.55	155	4.06	2028	301603581	XP_002931490.1	2144	0	PREDICTED: fatty-acid amide hydrolase 1-like [Xenopus (Silurana) tropicalis]	--	--	--	--	--	K15528	FAAH	fatty acid amide hydrolase	http://www.genome.jp/dbget-bin/www_bget?ko:K15528	O08914	1359	1.40E-178	Fatty-acid amide hydrolase 1 OS=Mus musculus GN=Faah PE=2 SV=1	PF01425	Amidase	--	--	GO:0016884	carbon-nitrogen ligase activity, with glutamine as amido-N-donor	--	--	KOG1212	Amidases
comp109555_c0	1108.89	92.15	2367.57	196.7	2083.91	193.89	716	2499471	Q90384.1	875	1.23E-116	RecName: Full=Peroxiredoxin; AltName: Full=Animal blastomere protein, 25 kDa; Short=ABP-25; AltName: Full=Thioredoxin peroxidase; AltName: Full=Thioredoxin-dependent peroxide reductase >gi|520853|dbj|BAA07054.1| animal blastomere protein [Cynops pyrrhogaster]	507965708	XM_004688715.1	194	2.32E-95	PREDICTED: Condylura cristata peroxiredoxin 2 (PRDX2), mRNA	K13279	PRDX1	peroxiredoxin 1	http://www.genome.jp/dbget-bin/www_bget?ko:K13279	Q90384	875	8.29E-118	Peroxiredoxin OS=Cynops pyrrhogaster PE=2 SV=1	PF00578//PF08534//PF10417	AhpC/TSA family//Redoxin//C-terminal domain of 1-Cys peroxiredoxin	GO:0006804//GO:0055114//GO:0006979	peroxidase reaction//oxidation-reduction process//response to oxidative stress	GO:0051920//GO:0004601//GO:0016209//GO:0016491	peroxiredoxin activity//peroxidase activity//antioxidant activity//oxidoreductase activity	GO:0005737	cytoplasm	KOG0852	Alkyl hydroperoxide reductase, thiol specific antioxidant and related enzymes
comp109577_c0	1921	147.59	666	51.14	3924.71	337.46	761	301620252	XP_002939496.1	239	6.55E-22	PREDICTED: hypothetical protein LOC100038197 [Xenopus (Silurana) tropicalis]	--	--	--	--	--	--	--	--	--	--	--	--	--	PF03604	DNA directed RNA polymerase, 7 kDa subunit	GO:0006144//GO:0006351//GO:0006206	purine nucleobase metabolic process//transcription, DNA-dependent//pyrimidine nucleobase metabolic process	GO:0003899//GO:0003677	DNA-directed RNA polymerase activity//DNA binding	GO:0005730	nucleolus	--	--
comp109629_c0	88	1.31	295	4.41	733	12.21	3074	62531155	AAH92555.1	3069	0	LOC594926 protein, partial [Xenopus (Silurana) tropicalis]	--	--	--	--	--	--	--	--	--	Q9GLY5	2726	0	Inter-alpha-trypsin inhibitor heavy chain H3 OS=Oryctolagus cuniculus GN=ITIH3 PE=2 SV=1	PF06668	Inter-alpha-trypsin inhibitor heavy chain C-terminus	GO:0030212	hyaluronan metabolic process	GO:0004867	serine-type endopeptidase inhibitor activity	--	--	--	--
comp109630_c0	5	0.36	8	0.57	307.67	24.65	799	--	--	--	--	--	--	--	--	--	--	--	--	--	--	--	--	--	--	--	--	--	--	--	--	--	--	--	--
comp109707_c0	2014.56	176.32	3802.77	332.64	748.97	73.4	690	147904268	NP_001091381.1	326	2.54E-35	uncharacterized protein LOC100037235 [Xenopus laevis] >gi|125858686|gb|AAI29795.1| LOC100037235 protein [Xenopus laevis]	--	--	--	--	--	K03671	trxA	thioredoxin 1	http://www.genome.jp/dbget-bin/www_bget?ko:K03671	Q9DGI3	308	9.50E-34	Thioredoxin OS=Ictalurus punctatus GN=txn PE=3 SV=1	PF00462//PF11722//PF08534//PF02966//PF00578//PF00085	Glutaredoxin//CCCH zinc finger in TRM13 protein//Redoxin//Mitosis protein DIM1//AhpC/TSA family//Thioredoxin	GO:0006662//GO:0045454//GO:0006118//GO:0055114//GO:0007067	glycerol ether metabolic process//cell redox homeostasis//electron transport//oxidation-reduction process//mitosis	GO:0008168//GO:0009055//GO:0015035//GO:0016209//GO:0016491	methyltransferase activity//electron carrier activity//protein disulfide oxidoreductase activity//antioxidant activity//oxidoreductase activity	GO:0005681	spliceosomal complex	KOG0907	Thioredoxin
comp109745_c1	1176.93	29.4	6674.98	167.6	844	23.61	1912	148226242	NP_001085550.1	1552	0	carbonic anhydrase 6 precursor [Xenopus laevis] >gi|49117984|gb|AAH72918.1| MGC80389 protein [Xenopus laevis]	543279738	XM_005427711.1	87	1.93E-35	PREDICTED: Geospiza fortis carbonic anhydrase VI (CA6), mRNA	K01672	E4.2.1.1	carbonic anhydrase	http://www.genome.jp/dbget-bin/www_bget?ko:K01672	P08060	736	6.65E-90	Carbonic anhydrase 6 OS=Ovis aries GN=CA6 PE=1 SV=1	--	--	--	--	GO:0043169	cation binding	--	--	KOG0382	Carbonic anhydrase
comp109766_c0	4252.6	388.42	2579	215.83	1463	152.76	717	226372652	ACO51951.1	278	8.50E-28	Cystatin-C precursor [Rana catesbeiana]	--	--	--	--	--	K13899	CST3	cystatin-C	http://www.genome.jp/dbget-bin/www_bget?ko:K13899	P14841	169	1.01E-13	Cystatin-C OS=Rattus norvegicus GN=Cst3 PE=1 SV=2	PF00031	Cystatin domain	--	--	GO:0004869	cysteine-type endopeptidase inhibitor activity	--	--	--	--
comp109780_c0	2156.44	163.03	622	47	5	0.41	779	129095	P06910.1	397	1.51E-44	RecName: Full=Olfactory protein; Flags: Precursor >gi|213686|gb|AAA49529.1| olfactory-specific protein precursor [Rana pipiens]	--	--	--	--	--	--	--	--	--	P06910	397	1.02E-45	Olfactory protein OS=Rana pipiens PE=2 SV=1	PF03228	Adenoviral core protein VII	--	--	--	--	GO:0019028	viral capsid	--	--
comp109825_c0	407	9.66	699	16.68	18	0.48	2002	374349217	NP_001243400.1	2354	0	thioredoxin reductase 1 [Xenopus (Silurana) tropicalis]	530622418	XM_005300762.1	363	0	PREDICTED: Chrysemys picta bellii thioredoxin reductase 1 (TXNRD1), transcript variant X2, mRNA	K00384	E1.8.1.9, trxB	thioredoxin reductase (NADPH)	http://www.genome.jp/dbget-bin/www_bget?ko:K00384	Q16881	2136	0	Thioredoxin reductase 1, cytoplasmic OS=Homo sapiens GN=TXNRD1 PE=1 SV=3	PF01134//PF13241//PF08038//PF07992//PF02852//PF01266//PF00070	Glucose inhibited division protein A//Putative NAD(P)-binding//TOM7 family//Pyridine nucleotide-disulphide oxidoreductase//Pyridine nucleotide-disulphide oxidoreductase, dimerisation domain//FAD dependent oxidoreductase//Pyridine nucleotide-disulphide oxidoreductase	GO:0019354//GO:0045454//GO:0006118//GO:0006779//GO:0008033//GO:0055114//GO:0030150//GO:0006206	siroheme biosynthetic process//cell redox homeostasis//electron transport//porphyrin-containing compound biosynthetic process//tRNA processing//oxidation-reduction process//protein import into mitochondrial matrix//pyrimidine nucleobase metabolic process	GO:0004791//GO:0016491//GO:0050661//GO:0009055//GO:0015035//GO:0050660//GO:0043115	thioredoxin-disulfide reductase activity//oxidoreductase activity//NADP binding//electron carrier activity//protein disulfide oxidoreductase activity//flavin adenine dinucleotide binding//precorrin-2 dehydrogenase activity	GO:0005737//GO:0005742	cytoplasm//mitochondrial outer membrane translocase complex	KOG4716	Thioredoxin reductase
comp109845_c0	3292.38	211.87	5014.3	318.85	14	1	1023	--	--	--	--	--	--	--	--	--	--	--	--	--	--	--	--	--	--	--	--	--	--	--	--	--	--	--	--
comp109862_c0	4	0.15	516	19.41	14088.68	591.07	1342	147900644	NP_001088499.1	1709	0	carboxypeptidase A1 (pancreatic) precursor [Xenopus laevis] >gi|54311498|gb|AAH84831.1| LOC495367 protein [Xenopus laevis]	147900643	NM_001095030.1	407	0	Xenopus laevis carboxypeptidase A1 (pancreatic) (cpa1), mRNA >gi|54311497|gb|BC084831.1| Xenopus laevis hypothetical LOC495367, mRNA (cDNA clone MGC:85353 IMAGE:6877305), complete cds	K08779	CPA1	carboxypeptidase A1	http://www.genome.jp/dbget-bin/www_bget?ko:K08779	P00730	1419	0	Carboxypeptidase A1 OS=Bos taurus GN=CPA1 PE=1 SV=3	PF00246//PF02244	Zinc carboxypeptidase//Carboxypeptidase activation peptide	GO:0006508	proteolysis	GO:0004181//GO:0008270//GO:0004180	metallocarboxypeptidase activity//zinc ion binding//carboxypeptidase activity	--	--	KOG2650	Zinc carboxypeptidase
comp109937_c1	34007.34	204.65	14201.44	86.04	1735.31	11.69	7301	148225552	NP_001088232.1	4411	0	jumonji, AT rich interactive domain 2 [Xenopus laevis] >gi|54037984|gb|AAH84217.1| LOC495062 protein [Xenopus laevis]	512847473	XM_002932688.2	1841	0	PREDICTED: Xenopus (Silurana) tropicalis jumonji, AT rich interactive domain 2 (jarid2), mRNA	K11478	JARID2, JMJ	protein Jumonji	http://www.genome.jp/dbget-bin/www_bget?ko:K11478	Q5F363	3993	0	Protein Jumonji OS=Gallus gallus GN=JARID2 PE=2 SV=1	PF02928//PF01388//PF03938//PF06056//PF00649//PF02373	C5HC2 zinc finger//ARID/BRIGHT DNA binding domain//Outer membrane protein (OmpH-like)//Putative ATPase subunit of terminase (gpP-like)//Copper fist DNA binding domain//JmjC domain, hydroxylase	GO:0019069//GO:0006355	viral capsid assembly//regulation of transcription, DNA-dependent	GO:0005515//GO:0003677//GO:0005507//GO:0005524//GO:0003700//GO:0051082	protein binding//DNA binding//copper ion binding//ATP binding//sequence-specific DNA binding transcription factor activity//unfolded protein binding	GO:0005622//GO:0005667//GO:0005634	intracellular//transcription factor complex//nucleus	KOG1246	DNA-binding protein jumonji/RBP2/SMCY, contains JmjC domain
comp109975_c0	2772.98	56.9	1681	34.68	3625.69	83.29	2284	301619755	XP_002939254.1	2007	0	PREDICTED: H/ACA ribonucleoprotein complex subunit 4 [Xenopus (Silurana) tropicalis]	302652453	XM_003018031.1	81	4.99E-32	Trichophyton verrucosum HKI 0517 hypothetical protein, mRNA	K11131	DKC1, NOLA4, CBF5	H/ACA ribonucleoprotein complex subunit 4	http://www.genome.jp/dbget-bin/www_bget?ko:K11131	Q5ZJH9	1929	0	H/ACA ribonucleoprotein complex subunit 4 OS=Gallus gallus GN=DKC1 PE=2 SV=1	PF01472//PF01509	PUA domain//TruB family pseudouridylate synthase (N terminal domain)	GO:0060216//GO:0006396//GO:0006364//GO:0001522	definitive hemopoiesis//RNA processing//rRNA processing//pseudouridine synthesis	GO:0003723//GO:0009982	RNA binding//pseudouridine synthase activity	--	--	KOG2529	Pseudouridine synthase
comp110052_c0	39	1.82	191	8.94	547	28.59	1117	187607499	NP_001120097.1	1048	7.72E-140	uncharacterized protein LOC100145110 [Xenopus (Silurana) tropicalis] >gi|166006806|gb|AAI58463.1| LOC100145110 protein [Xenopus (Silurana) tropicalis]	187607498	NM_001126625.1	179	8.01E-87	Xenopus (Silurana) tropicalis uncharacterized LOC100145110 (LOC100145110), mRNA >gi|166006805|gb|BC158462.1| Xenopus tropicalis hypothetical protein LOC100145110, mRNA (cDNA clone MGC:186309 IMAGE:7685006), complete cds	--	--	--	--	--	--	--	--	PF01222//PF04140//PF02544	Ergosterol biosynthesis ERG4/ERG24 family//Isoprenylcysteine carboxyl methyltransferase (ICMT) family//3-oxo-5-alpha-steroid 4-dehydrogenase	GO:0006481//GO:0006629//GO:0006479	C-terminal protein methylation//lipid metabolic process//protein methylation	GO:0004671//GO:0016627	protein C-terminal S-isoprenylcysteine carboxyl O-methyltransferase activity//oxidoreductase activity, acting on the CH-CH group of donors	GO:0016021//GO:0016020//GO:0005737	integral to membrane//membrane//cytoplasm	KOG4650	Predicted steroid reductase
comp110075_c0	67.03	1.42	176	3.74	510.03	12.05	2246	187607836	NP_001119985.1	2508	0	inositol-3-phosphate synthase 1 [Xenopus (Silurana) tropicalis] >gi|165970419|gb|AAI58234.1| LOC100144940 protein [Xenopus (Silurana) tropicalis]	410898677	XM_003962775.1	164	3.56E-78	PREDICTED: Takifugu rubripes inositol-3-phosphate synthase 1-A-like (LOC101064969), mRNA	K01858	E5.5.1.4, INO1	myo-inositol-1-phosphate synthase	http://www.genome.jp/dbget-bin/www_bget?ko:K01858	Q6DDT1	2472	0	Inositol-3-phosphate synthase 1-B OS=Xenopus laevis GN=isyna1-b PE=2 SV=2	PF07994	Myo-inositol-1-phosphate synthase	GO:0019872//GO:0006021//GO:0008654	streptomycin biosynthetic process//inositol biosynthetic process//phospholipid biosynthetic process	GO:0000166//GO:0004512	nucleotide binding//inositol-3-phosphate synthase activity	--	--	KOG0693	Myo-inositol-1-phosphate synthase
comp110096_c0	3769.99	192.52	4936.9	240.01	2472.92	143.16	1180	226372846	ACO52048.1	894	3.87E-117	Receptor expression-enhancing protein 5 [Rana catesbeiana]	226372845	BT081917.1	354	0	Rana catesbeiana clone rcat-evr-501-020 Receptor expression-enhancing protein 5 putative mRNA, complete cds	--	--	--	--	Q00765	842	1.84E-110	Receptor expression-enhancing protein 5 OS=Homo sapiens GN=REEP5 PE=1 SV=3	--	--	--	--	--	--	--	--	KOG1725	Protein involved in membrane traffic (YOP1/TB2/DP1/HVA22 family)
comp110120_c1	234	4.08	838	13.01	262.67	4.52	2986	301617590	XP_002938223.1	1690	0	PREDICTED: scavenger receptor class A member 3-like [Xenopus (Silurana) tropicalis]	530387822	XM_005273527.1	118	1.77E-52	PREDICTED: Homo sapiens scavenger receptor class A, member 3 (SCARA3), transcript variant X1, mRNA	--	--	--	--	Q8C850	1418	0	Scavenger receptor class A member 3 OS=Mus musculus GN=Scara3 PE=2 SV=1	PF01576//PF01484	Myosin tail//Nematode cuticle collagen N-terminal domain	--	--	GO:0003774//GO:0042302	motor activity//structural constituent of cuticle	GO:0016459	myosin complex	KOG3544	Collagens (type IV and type XIII), and related proteins
comp110187_c0	1103.11	78.66	1137.13	81.16	5547.99	442.95	801	--	--	--	--	--	--	--	--	--	--	--	--	--	--	--	--	--	--	--	--	--	--	--	--	--	--	--	--
comp110205_c0	408.99	4.88	516	6.2	1008.7	13.48	3780	62859307	NP_001016133.1	2073	0	ceramide glucosyltransferase [Xenopus (Silurana) tropicalis] >gi|82178676|sp|Q5BL38.1|CEGT_XENTR RecName: Full=Ceramide glucosyltransferase; AltName: Full=UDP-glucose ceramide glucosyltransferase >gi|60649683|gb|AAH90614.1| UDP-glucose ceramide glucosyltransferase [Xenopus (Silurana) tropicalis] >gi|89269089|emb|CAJ81500.1| UDP-glucose ceramide glucosyltransferase [Xenopus (Silurana) tropicalis]	62990133	NM_001016133.2	699	0	Xenopus (Silurana) tropicalis UDP-glucose ceramide glucosyltransferase (ugcg), mRNA >gi|60649682|gb|BC090614.1| Xenopus tropicalis UDP-glucose ceramide glucosyltransferase, mRNA (cDNA clone MGC:69556 IMAGE:5379000), complete cds	K00720	UGCG	ceramide glucosyltransferase	http://www.genome.jp/dbget-bin/www_bget?ko:K00720	Q5BL38	2073	0	Ceramide glucosyltransferase OS=Xenopus tropicalis GN=ugcg PE=2 SV=1	PF13506	Glycosyl transferase family 21	GO:0006687//GO:0007275//GO:0046479	glycosphingolipid metabolic process//multicellular organismal development//glycosphingolipid catabolic process	GO:0008120//GO:0016757	ceramide glucosyltransferase activity//transferase activity, transferring glycosyl groups	GO:0016021//GO:0000139	integral to membrane//Golgi membrane	KOG2547	Ceramide glucosyltransferase
comp110221_c0	181	7.69	432	18.41	12	0.57	1208	58332840	NP_001011496.1	851	5.72E-109	uncharacterized protein LOC496998 [Xenopus (Silurana) tropicalis] >gi|57033213|gb|AAH88888.1| hypothetical LOC496998 [Xenopus (Silurana) tropicalis]	--	--	--	--	--	K01015	SULT2B1	alcohol sulfotransferase	http://www.genome.jp/dbget-bin/www_bget?ko:K01015	O35403	758	3.35E-96	Amine sulfotransferase OS=Mus musculus GN=Sult3a1 PE=2 SV=1	PF00685	Sulfotransferase domain	--	--	GO:0008146	sulfotransferase activity	--	--	KOG1584	Sulfotransferase
comp110240_c0	7359.32	498.18	75	5.08	5	0.38	833	395507356	XP_003757991.1	221	4.08E-19	PREDICTED: gastrokine-1 [Sarcophilus harrisii]	--	--	--	--	--	--	--	--	--	Q9NS71	192	2.95E-16	Gastrokine-1 OS=Homo sapiens GN=GKN1 PE=2 SV=3	PF06355	Aegerolysin	GO:0019836	hemolysis by symbiont of host erythrocytes	--	--	--	--	--	--
comp110261_c0	5590.98	127.79	4339	99.7	9418.84	241.03	2071	148228259	NP_001086733.1	1977	0	baculoviral IAP repeat containing 2 [Xenopus laevis] >gi|50417488|gb|AAH77368.1| Birc2-prov protein [Xenopus laevis]	543338685	XM_005516211.1	83	3.50E-33	PREDICTED: Pseudopodoces humilis inhibitor of apoptosis protein-like (LOC102110239), mRNA	K16060	BIRC2_3	baculoviral IAP repeat-containing protein 2/3	http://www.genome.jp/dbget-bin/www_bget?ko:K16060	Q13490	1686	0	Baculoviral IAP repeat-containing protein 2 OS=Homo sapiens GN=BIRC2 PE=1 SV=2	PF13639//PF00619//PF14634	Ring finger domain//Caspase recruitment domain//zinc-RING finger domain	GO:0042981	regulation of apoptotic process	GO:0005515//GO:0046872//GO:0008270	protein binding//metal ion binding//zinc ion binding	GO:0005622	intracellular	KOG1101	Apoptosis inhibitor IAP1 and related BIR domain proteins
comp110261_c1	1839.02	57.24	2037	63.46	5133.28	177.67	1586	--	--	--	--	--	--	--	--	--	--	--	--	--	--	--	--	--	--	--	--	--	--	--	--	--	--	--	--
comp110294_c0	4316.72	201.74	1664.45	78.03	736.31	38.53	1116	226372272	ACO51761.1	382	3.01E-42	Small muscular protein [Rana catesbeiana]	--	--	--	--	--	--	--	--	--	Q5RB90	330	7.20E-36	Small muscular protein OS=Pongo abelii GN=SMPX PE=3 SV=2	--	--	--	--	--	--	--	--	--	--
comp110328_c1	3567	50.22	1323	19.56	1671.31	26.57	6094	170284839	AAI61238.1	1649	0	LOC100145550 protein [Xenopus (Silurana) tropicalis]	--	--	--	--	--	K15046	NS1BP	influenza virus NS1A-binding protein	http://www.genome.jp/dbget-bin/www_bget?ko:K15046	Q6DFU2	1627	0	Influenza virus NS1A-binding protein homolog OS=Xenopus laevis GN=ivns1abp PE=2 SV=1	PF07646//PF00651//PF01344	Kelch motif//BTB/POZ domain//Kelch motif	--	--	GO:0005515	protein binding	--	--	KOG4441	Proteins containing BTB/POZ and Kelch domains, involved in regulatory/signal transduction processes
comp110338_c0	913.89	54.6	2314.84	138.56	2747.02	183.74	917	147906743	NP_001079806.1	390	2.39E-43	uncharacterized protein LOC379496 [Xenopus laevis] >gi|32450635|gb|AAH54289.1| MGC64538 protein [Xenopus laevis]	--	--	--	--	--	K06566	IFITM	interferon induced transmembrane protein	http://www.genome.jp/dbget-bin/www_bget?ko:K06566	Q9CQW9	237	1.07E-22	Interferon-induced transmembrane protein 3 OS=Mus musculus GN=Ifitm3 PE=1 SV=1	PF04505	Interferon-induced transmembrane protein	GO:0009607	response to biotic stimulus	--	--	GO:0016021	integral to membrane	--	--
comp110444_c0	1318.01	127.94	11614.36	1125.75	6060.01	658.61	642	--	--	--	--	--	--	--	--	--	--	--	--	--	--	--	--	--	--	PF03938	Outer membrane protein (OmpH-like)	--	--	GO:0051082	unfolded protein binding	--	--	--	--
comp110476_c0	4	0.1	31	0.93	310	10.81	1912	--	--	--	--	--	--	--	--	--	--	--	--	--	--	--	--	--	--	PF05188	MutS domain II	GO:0006298	mismatch repair	GO:0030983//GO:0005524	mismatched DNA binding//ATP binding	--	--	--	--
comp110495_c0	1652.89	53.09	32408.45	1045.54	1245	44.77	1532	301625980	XP_002942178.1	636	2.01E-74	PREDICTED: fetuin-B-like [Xenopus (Silurana) tropicalis]	--	--	--	--	--	--	--	--	--	Q9QX79	341	7.54E-34	Fetuin-B OS=Rattus norvegicus GN=Fetub PE=2 SV=1	PF00666//PF03153//PF00031	Cathelicidin//Transcription factor IIA, alpha/beta subunit//Cystatin domain	GO:0006952//GO:0006367	defense response//transcription initiation from RNA polymerase II promoter	GO:0004869	cysteine-type endopeptidase inhibitor activity	GO:0005576//GO:0005672	extracellular region//transcription factor TFIIA complex	--	--
comp110507_c0	0	0	25	1.37	3654	223.47	984	301627389	XP_002942852.1	1037	1.29E-138	PREDICTED: chymotrypsin-like elastase family member 2A [Xenopus (Silurana) tropicalis]	504164727	XM_004592388.1	68	3.56E-25	PREDICTED: Ochotona princeps chymotrypsin-like elastase family member 3B-like (LOC101517336), mRNA	K01346	CELA2	pancreatic elastase II	http://www.genome.jp/dbget-bin/www_bget?ko:K01346	P08217	909	2.07E-120	Chymotrypsin-like elastase family member 2A OS=Homo sapiens GN=CELA2A PE=1 SV=1	PF00089	Trypsin	GO:0006508	proteolysis	GO:0004252	serine-type endopeptidase activity	--	--	KOG3627	Trypsin
comp110530_c0	681.96	19.47	4903.37	140.68	16	0.51	1698	301625318	XP_002941856.1	1653	0	PREDICTED: cytochrome P450 2K1-like [Xenopus (Silurana) tropicalis]	--	--	--	--	--	K07413	CYP2C	cytochrome P450, family 2, subfamily C	http://www.genome.jp/dbget-bin/www_bget?ko:K07413	Q92090	1167	2.59E-152	Cytochrome P450 2K1 OS=Oncorhynchus mykiss GN=cyp2k1 PE=2 SV=1	PF00067	Cytochrome P450	GO:0055114	oxidation-reduction process	GO:0005506//GO:0016705//GO:0020037	iron ion binding//oxidoreductase activity, acting on paired donors, with incorporation or reduction of molecular oxygen//heme binding	--	--	KOG0156	Cytochrome P450 CYP2 subfamily
comp110536_c1	11887.02	608.18	18862.76	942.8	9229.32	516.92	1152	147903143	NP_001079387.1	757	2.55E-96	high mobility group box 2 [Xenopus laevis] >gi|80479234|gb|AAI08500.1| MGC52825 protein [Xenopus laevis]	226372549	BT081769.1	547	0	Rana catesbeiana clone rcat-evr-537-062 High mobility group protein B2 putative mRNA, complete cds	K11295	HMGB2	high mobility group protein B2	http://www.genome.jp/dbget-bin/www_bget?ko:K11295	P52925	739	9.70E-95	High mobility group protein B2 OS=Rattus norvegicus GN=Hmgb2 PE=2 SV=2	PF12179//PF00922//PF07267	I-kappa-kinase-beta NEMO binding domain//Vesiculovirus phosphoprotein//Nucleopolyhedrovirus capsid protein P87	GO:0006144//GO:0009069//GO:0016310	purine nucleobase metabolic process//serine family amino acid metabolic process//phosphorylation	GO:0003968//GO:0003677//GO:0008384	RNA-directed RNA polymerase activity//DNA binding//IkappaB kinase activity	GO:0008385//GO:0019028//GO:0031379//GO:0005634	IkappaB kinase complex//viral capsid//RNA-directed RNA polymerase complex//nucleus	KOG0381	HMG box-containing protein
comp110541_c0	194	9.97	1369.01	70.56	4074.3	234.48	1033	125858810	AAI29772.1	322	3.14E-33	LOC100037225 protein [Xenopus laevis]	--	--	--	--	--	--	--	--	--	Q28HK1	318	9.31E-34	Unique cartilage matrix-associated protein OS=Xenopus tropicalis GN=ucma PE=2 SV=1	PF06936//PF04145	Selenoprotein S (SelS)//Ctr copper transporter family	GO:0006825//GO:0035434//GO:0006886	copper ion transport//copper ion transmembrane transport//intracellular protein transport	GO:0008430//GO:0005375	selenium binding//copper ion transmembrane transporter activity	GO:0030176//GO:0016021	integral to endoplasmic reticulum membrane//integral to membrane	--	--
comp110598_c0	5165.12	127.03	1943	48.03	4012.17	110.47	1939	156717476	NP_001096278.1	1777	0	guanine nucleotide binding protein (G protein), alpha transducing activity polypeptide 1 [Xenopus (Silurana) tropicalis] >gi|134023831|gb|AAI35519.1| LOC100124843 protein [Xenopus (Silurana) tropicalis]	525010995	XM_005053059.1	667	0	PREDICTED: Ficedula albicollis guanine nucleotide binding protein (G protein), alpha transducing activity polypeptide 1 (GNAT1), mRNA	K04631	GNAT	guanine nucleotide-binding protein G(t) subunit alpha	http://www.genome.jp/dbget-bin/www_bget?ko:K04631	P38407	1759	0	Guanine nucleotide-binding protein G(t) subunit alpha OS=Xenopus laevis GN=gnat PE=2 SV=2	PF08477//PF00503//PF00025//PF04670	Miro-like protein//G-protein alpha subunit//ADP-ribosylation factor family//Gtr1/RagA G protein conserved region	GO:0007186//GO:0007264//GO:0007165	G-protein coupled receptor signaling pathway//small GTPase mediated signal transduction//signal transduction	GO:0019001//GO:0004871//GO:0031683//GO:0005525//GO:0003924	guanyl nucleotide binding//signal transducer activity//G-protein beta/gamma-subunit complex binding//GTP binding//GTPase activity	GO:0005622//GO:0005634//GO:0005737	intracellular//nucleus//cytoplasm	KOG0082	G-protein alpha subunit (small G protein superfamily)
comp110600_c0	2512.1	96.7	1453.38	56.13	1004.25	42.07	1393	--	--	--	--	--	557277074	XM_006021584.1	191	2.14E-93	PREDICTED: Alligator sinensis spectrin, beta, non-erythrocytic 1 (SPTBN1), transcript variant X1, mRNA	--	--	--	--	--	--	--	--	--	--	--	--	--	--	--	--	--	--
comp110633_c0	5279.18	247.54	66936.6	3148.34	435.33	22.85	1113	148227056	NP_001079399.1	164	1.76E-10	Apolipoprotein A-I-like precursor [Xenopus laevis] >gi|27735450|gb|AAH41498.1| MGC52934 protein [Xenopus laevis]	--	--	--	--	--	--	--	--	--	P18648	162	2.21E-11	Apolipoprotein A-I OS=Sus scrofa GN=APOA1 PE=1 SV=4	PF04513//PF02486//PF08702//PF01093//PF09177//PF04728//PF07195//PF05388//PF04799//PF07361//PF01442//PF00430//PF00435//PF05478//PF07464//PF05929//PF03938	Baculovirus polyhedron envelope protein, PEP, C terminus//Replication initiation factor//Fibrinogen alpha/beta chain family//Clusterin//Syntaxin 6, N-terminal//Lipoprotein leucine-zipper//Flagellar hook-associated protein 2 C-terminus//Carboxypeptidase Y pro-peptide//fzo-like conserved region//Cytochrome b562//Apolipoprotein A1/A4/E domain//ATP synthase B/B' CF(0)//Spectrin repeat//Prominin//Apol…	GO:0042157//GO:0022900//GO:0030168//GO:0008219//GO:0008053//GO:0007155//GO:0015992//GO:0048193//GO:0051258//GO:0006184//GO:0006869//GO:0019069//GO:0006270//GO:0007165//GO:0015986//GO:0006118//GO:0006265	lipoprotein metabolic process//electron transport chain//platelet activation//cell death//mitochondrial fusion//cell adhesion//proton transport//Golgi vesicle transport//protein polymerization//GTP catabolic process//lipid transport//viral capsid assembly//DNA replication initiation//signal transduction//ATP synthesis coupled proton transport//electron transport//DNA topological change	GO:0005515//GO:0003677//GO:0008289//GO:0051082//GO:0003916//GO:0004185//GO:0009055//GO:0003924//GO:0005506//GO:0005102//GO:0030674//GO:0020037//GO:0015078//GO:0005198	protein binding//DNA binding//lipid binding//unfolded protein binding//DNA topoisomerase activity//serine-type carboxypeptidase activity//electron carrier activity//GTPase activity//iron ion binding//receptor binding//protein binding, bridging//heme binding//hydrogen ion transmembrane transporter activity//structural molecule activity	GO:0019031//GO:0019028//GO:0042597//GO:0019867//GO:0009288//GO:0045263//GO:0016020//GO:0005741//GO:0005577//GO:0005576//GO:0005773//GO:0016021	viral envelope//viral capsid//periplasmic space//outer membrane//bacterial-type flagellum//proton-transporting ATP synthase complex, coupling factor F(o)//membrane//mitochondrial outer membrane//fibrinogen complex//extracellular region//vacuole//integral to membrane	--	--
comp110635_c0	97	5.02	571	29.71	8	0.47	1028	1519646	AAB63598.1	236	3.56E-20	ovulatory protein-2 precursor [Salvelinus fontinalis]	--	--	--	--	--	--	--	--	--	Q8IUB2	193	7.44E-16	WAP four-disulfide core domain protein 3 OS=Homo sapiens GN=WFDC3 PE=2 SV=1	PF00095	WAP-type (Whey Acidic Protein) 'four-disulfide core'	--	--	GO:0030414	peptidase inhibitor activity	GO:0005576	extracellular region	--	--
comp110678_c0	80	3.23	340.02	9.85	482.03	16.36	2300	301613732	XP_002936361.1	2164	0	PREDICTED: DBH-like monooxygenase protein 1-like [Xenopus (Silurana) tropicalis]	--	--	--	--	--	--	--	--	--	Q98ST7	2092	0	DBH-like monooxygenase protein 1 OS=Gallus gallus GN=MOXD1 PE=2 SV=1	PF03488//PF01082	Nematode insulin-related peptide beta type//Copper type II ascorbate-dependent monooxygenase, N-terminal domain	GO:0007165//GO:0055114	signal transduction//oxidation-reduction process	GO:0016715//GO:0005179//GO:0005507//GO:0004497	oxidoreductase activity, acting on paired donors, with incorporation or reduction of molecular oxygen, reduced ascorbate as one donor, and incorporation of one atom of oxygen//hormone activity//copper ion binding//monooxygenase activity	GO:0005576	extracellular region	KOG3568	Dopamine beta-monooxygenase
comp110697_c0	74056.95	2998.56	65761.2	2672.46	5473.89	248.15	1257	148224616	NP_001079755.1	1035	1.10E-136	tropomyosin 2 b isoform 1 [Xenopus laevis] >gi|32484218|gb|AAH54163.1| MGC64279 protein [Xenopus laevis] >gi|49522154|gb|AAH74348.1| MGC64279 protein [Xenopus laevis]	544493586	XM_005581361.1	424	0	PREDICTED: Macaca fascicularis tropomyosin 2 (beta) (TPM2), transcript variant X1, mRNA	K10373	TPM1	tropomyosin 1	http://www.genome.jp/dbget-bin/www_bget?ko:K10373	P19352	1007	1.29E-133	Tropomyosin beta chain OS=Gallus gallus GN=TPM2 PE=1 SV=1	PF00015//PF02831//PF04111//PF06160//PF02321//PF00435//PF13851//PF00103//PF14073//PF10473//PF04513//PF00769//PF06008//PF08702//PF01576//PF06009//PF05557//PF00502	Methyl-accepting chemotaxis protein (MCP) signalling domain//gpW//Autophagy protein Apg6//Septation ring formation regulator, EzrA//Outer membrane efflux protein//Spectrin repeat//Growth-arrest specific micro-tubule binding//Somatotropin hormone family//Centrosome localisation domain of Cep57//Leucine-rich repeats of kinetochore protein Cenp-F/LEK1//Baculovirus polyhedron envelope protein, PEP, C…	GO:0030334//GO:0007094//GO:0007155//GO:0051258//GO:0030168//GO:0030155//GO:0045995//GO:0006914//GO:0000921//GO:0007165//GO:0048870//GO:0006810//GO:0019058//GO:0015979	regulation of cell migration//mitotic spindle assembly checkpoint//cell adhesion//protein polymerization//platelet activation//regulation of cell adhesion//regulation of embryonic development//autophagy//septin ring assembly//signal transduction//cell motility//transport//viral infectious cycle//photosynthesis	GO:0003774//GO:0008134//GO:0004871//GO:0042803//GO:0005515//GO:0008092//GO:0005198//GO:0005179//GO:0043015//GO:0042802//GO:0045502//GO:0030674//GO:0005215//GO:0005102	motor activity//transcription factor binding//signal transducer activity//protein homodimerization activity//protein binding//cytoskeletal protein binding//structural molecule activity//hormone activity//gamma-tubulin binding//identical protein binding//dynein binding//protein binding, bridging//transporter activity//receptor binding	GO:0005940//GO:0031514//GO:0005606//GO:0005604//GO:0019898//GO:0030286//GO:0045298//GO:0019031//GO:0019028//GO:0016021//GO:0005576//GO:0016020//GO:0005577//GO:0030089//GO:0005667//GO:0016459//GO:0005737	septin ring//motile cilium//laminin-1 complex//basement membrane//extrinsic to membrane//dynein complex//tubulin complex//viral envelope//viral capsid//integral to membrane//extracellular region//membrane//fibrinogen complex//phycobilisome//transcription factor complex//myosin complex//cytoplasm	KOG1003	Actin filament-coating protein tropomyosin
comp110712_c0	83	1.94	188	4.43	615	16.14	2025	62858201	NP_001016476.1	2099	0	tyrosinase-related protein 1 precursor [Xenopus (Silurana) tropicalis] >gi|89272911|emb|CAJ82935.1| tyrosinase-related protein 1 [Xenopus (Silurana) tropicalis] >gi|134023900|gb|AAI35908.1| LOC549230 protein [Xenopus (Silurana) tropicalis]	507549370	XM_004658450.1	170	1.48E-81	PREDICTED: Jaculus jaculus tyrosinase-related protein 1 (Tyrp1), mRNA	K00506	TYRP1	tyrosinase-related protein 1	http://www.genome.jp/dbget-bin/www_bget?ko:K00506	P55027	1935	0	5,6-dihydroxyindole-2-carboxylic acid oxidase OS=Ambystoma mexicanum GN=TYRP1 PE=2 SV=2	PF00264	Common central domain of tyrosinase	GO:0042438//GO:0008152//GO:0055114	melanin biosynthetic process//metabolic process//oxidation-reduction process	GO:0016716//GO:0005507//GO:0016491	oxidoreductase activity, acting on paired donors, with incorporation or reduction of molecular oxygen, another compound as one donor, and incorporation of one atom of oxygen//copper ion binding//oxidoreductase activity	GO:0033162	melanosome membrane	--	--
comp110719_c0	819.45	36.4	84	3.96	209.17	11.02	1238	--	--	--	--	--	--	--	--	--	--	--	--	--	--	--	--	--	--	--	--	--	--	--	--	--	--	--	--
comp110725_c1	793	116.34	90.61	13.57	15	3.05	506	327266608	XP_003218096.1	135	3.07E-07	PREDICTED: zinc finger protein 420-like [Anolis carolinensis]	--	--	--	--	--	--	--	--	--	--	--	--	--	--	--	--	--	--	--	--	--	--	--
comp110736_c0	36369.43	789.05	23867.27	520.61	13016.77	316.18	2171	148225610	NP_001080582.1	2570	0	pyruvate kinase, muscle [Xenopus laevis] >gi|27694840|gb|AAH44007.1| Pkm2-prov protein [Xenopus laevis]	307611966	NM_001079064.2	678	0	Xenopus (Silurana) tropicalis pyruvate kinase, muscle (pkm), transcript variant 3, mRNA	K00873	PK, pyk	pyruvate kinase	http://www.genome.jp/dbget-bin/www_bget?ko:K00873	Q92122	2495	0	Pyruvate kinase muscle isozyme OS=Xenopus laevis GN=pkm PE=2 SV=1	PF03328//PF00224	HpcH/HpaI aldolase/citrate lyase family//Pyruvate kinase, barrel domain	GO:0016310//GO:0006094//GO:0015976//GO:0006144//GO:0006725//GO:0006096	phosphorylation//gluconeogenesis//carbon utilization//purine nucleobase metabolic process//cellular aromatic compound metabolic process//glycolysis	GO:0016830//GO:0005524//GO:0000287//GO:0004743//GO:0030955	carbon-carbon lyase activity//ATP binding//magnesium ion binding//pyruvate kinase activity//potassium ion binding	--	--	KOG2323	Pyruvate kinase
comp110806_c0	30306.77	2130.35	5543.25	392.55	61.97	4.94	834	301620995	XP_002939859.1	225	7.37E-20	PREDICTED: hypothetical protein LOC100495224 [Xenopus (Silurana) tropicalis]	--	--	--	--	--	--	--	--	--	--	--	--	--	--	--	--	--	--	--	--	--	--	--
comp110810_c0	881	27.45	3528.05	110.43	79001.27	2755.96	1573	134140868	ABO61147.1	1404	0	larval type I keratin [Rana catesbeiana]	134140867	EF156435.1	495	0	Rana catesbeiana larval type I keratin (RLKI) mRNA, complete cds	K07604	KRT1	type I keratin, acidic	http://www.genome.jp/dbget-bin/www_bget?ko:K07604	P05781	1263	1.00E-168	Keratin, type I cytoskeletal 47 kDa OS=Xenopus laevis GN=xk81b2 PE=2 SV=1	PF01576//PF00038//PF03094//PF10186//PF07352//PF07926	Myosin tail//Intermediate filament protein//Mlo family//UV radiation resistance protein and autophagy-related subunit 14//Bacteriophage Mu Gam like protein//TPR/MLP1/MLP2-like protein	GO:0006606//GO:0010508//GO:0006952//GO:0042262	protein import into nucleus//positive regulation of autophagy//defense response//DNA protection	GO:0003774//GO:0003690//GO:0005198	motor activity//double-stranded DNA binding//structural molecule activity	GO:0016459//GO:0005882//GO:0016021//GO:0005643	myosin complex//intermediate filament//integral to membrane//nuclear pore	KOG0977	Nuclear envelope protein lamin, intermediate filament superfamily
comp110846_c1	0	0	20	2.42	993.29	135.31	553	--	--	--	--	--	--	--	--	--	--	--	--	--	--	--	--	--	--	--	--	--	--	--	--	--	--	--	--
comp110851_c0	491	8.11	130	2.16	931.66	17.24	2787	156717624	NP_001096352.1	2598	0	meprin A, beta precursor [Xenopus (Silurana) tropicalis] >gi|134024103|gb|AAI35833.1| LOC100124942 protein [Xenopus (Silurana) tropicalis]	--	--	--	--	--	K08606	MEP1B	meprin A, beta	http://www.genome.jp/dbget-bin/www_bget?ko:K08606	Q16820	2218	0	Meprin A subunit beta OS=Homo sapiens GN=MEP1B PE=1 SV=3	PF05454//PF00629//PF01400//PF08707//PF00917	Dystroglycan (Dystrophin-associated glycoprotein 1)//MAM domain//Astacin (Peptidase family M12A)//Primase C terminal 2 (PriCT-2)//MATH domain	GO:0007016//GO:0006508	cytoskeletal anchoring at plasma membrane//proteolysis	GO:0016817//GO:0046872//GO:0008270//GO:0005515//GO:0004222	hydrolase activity, acting on acid anhydrides//metal ion binding//zinc ion binding//protein binding//metalloendopeptidase activity	GO:0016010//GO:0016020	dystrophin-associated glycoprotein complex//membrane	KOG3714	Meprin A metalloprotease
comp110905_c0	19	1.17	407	33.31	12212.37	926.48	897	226372440	ACO51845.1	746	3.71E-96	Myosin light polypeptide 3 [Rana catesbeiana]	514474655	XM_003477033.2	174	3.85E-84	PREDICTED: Cavia porcellus myosin, light chain 3, alkali; ventricular, skeletal, slow (Myl3), mRNA	K12749	MYL3	myosin light chain 3	http://www.genome.jp/dbget-bin/www_bget?ko:K12749	P85100	714	1.78E-92	Myosin light chain 3 OS=Bos taurus GN=MYL3 PE=1 SV=1	PF00036//PF13405//PF13499	EF hand//EF-hand domain//EF-hand domain pair	--	--	GO:0005509	calcium ion binding	--	--	KOG0030	Myosin essential light chain, EF-Hand protein superfamily
comp110911_c0	349	7.27	700	14.67	7	0.16	2252	301610973	XP_002935023.1	2136	0	PREDICTED: solute carrier family 28 member 3-like [Xenopus (Silurana) tropicalis]	530651052	XM_005311879.1	364	0	PREDICTED: Chrysemys picta bellii solute carrier family 28 (concentrative nucleoside transporter), member 3 (SLC28A3), mRNA	K11536	SLC28A	pyrimidine nucleoside transport protein	http://www.genome.jp/dbget-bin/www_bget?ko:K11536	Q8VIH3	1972	0	Solute carrier family 28 member 3 OS=Rattus norvegicus GN=Slc28a3 PE=2 SV=1	PF01773//PF07670	Na+ dependent nucleoside transporter N-terminus//Nucleoside recognition	GO:0015858//GO:0006810//GO:0006812	nucleoside transport//transport//cation transport	GO:0005415//GO:0001882	nucleoside:sodium symporter activity//nucleoside binding	GO:0016020	membrane	KOG3747	Concentrative Na+-nucleoside cotransporter CNT1/CNT2
comp110915_c0	80	1.87	5052.1	118.94	3121.38	81.85	2026	147901111	NP_001079801.1	2238	0	matrilin 1, cartilage matrix protein precursor [Xenopus laevis] >gi|32450626|gb|AAH54272.1| MGC64509 protein [Xenopus laevis]	514463553	XM_003471251.2	241	5.04E-121	PREDICTED: Cavia porcellus matrilin 1, cartilage matrix protein (Matn1), mRNA	--	--	--	--	P05099	1990	0	Cartilage matrix protein OS=Gallus gallus GN=MATN1 PE=1 SV=2	PF07645//PF00008	Calcium-binding EGF domain//EGF-like domain	--	--	GO:0005509//GO:0005515	calcium ion binding//protein binding	--	--	KOG1217	Fibrillins and related proteins containing Ca2+-binding EGF-like domains
comp110932_c0	2664	84.93	5224.23	166.91	45	1.61	1556	301619394	XP_002939075.1	973	1.23E-123	PREDICTED: keratin, type I cytoskeletal 15-like [Xenopus (Silurana) tropicalis]	507666253	XM_004707470.1	119	2.54E-53	PREDICTED: Echinops telfairi keratin 15 (KRT15), mRNA	K07604	KRT1	type I keratin, acidic	http://www.genome.jp/dbget-bin/www_bget?ko:K07604	P08730	913	7.10E-116	Keratin, type I cytoskeletal 13 OS=Mus musculus GN=Krt13 PE=1 SV=2	PF04977//PF01496//PF02996//PF13851//PF00170//PF00038//PF01576//PF00529//PF08702//PF04513//PF05791//PF07926	Septum formation initiator//V-type ATPase 116kDa subunit family//Prefoldin subunit//Growth-arrest specific micro-tubule binding//bZIP transcription factor//Intermediate filament protein//Myosin tail//HlyD family secretion protein//Fibrinogen alpha/beta chain family//Baculovirus polyhedron envelope protein, PEP, C terminus//Bacillus haemolytic enterotoxin (HBL)//TPR/MLP1/MLP2-like protein	GO:0007165//GO:0009405//GO:0015992//GO:0051258//GO:0048870//GO:0030168//GO:0006355//GO:0055085//GO:0006457//GO:0015991//GO:0006606//GO:0007049	signal transduction//pathogenesis//proton transport//protein polymerization//cell motility//platelet activation//regulation of transcription, DNA-dependent//transmembrane transport//protein folding//ATP hydrolysis coupled proton transport//protein import into nucleus//cell cycle	GO:0051082//GO:0005198//GO:0003700//GO:0003774//GO:0030674//GO:0043565//GO:0015078//GO:0005102	unfolded protein binding//structural molecule activity//sequence-specific DNA binding transcription factor activity//motor activity//protein binding, bridging//sequence-specific DNA binding//hydrogen ion transmembrane transporter activity//receptor binding	GO:0005882//GO:0016020//GO:0033179//GO:0031514//GO:0005577//GO:0005643//GO:0005667//GO:0016272//GO:0019031//GO:0019028//GO:0016459	intermediate filament//membrane//proton-transporting V-type ATPase, V0 domain//motile cilium//fibrinogen complex//nuclear pore//transcription factor complex//prefoldin complex//viral envelope//viral capsid//myosin complex	KOG0977	Nuclear envelope protein lamin, intermediate filament superfamily
comp110932_c1	173.99	46.05	548.2	142.74	2	0.59	363	--	--	--	--	--	--	--	--	--	--	--	--	--	--	--	--	--	--	--	--	--	--	--	--	--	--	--	--
comp110935_c0	3653.59	187.87	7130.38	288.57	4408.4	172.02	3716	148225530	NP_001081286.1	3365	0	integrin beta-1-A precursor [Xenopus laevis] >gi|124965|sp|P12606.1|ITB1A_XENLA RecName: Full=Integrin beta-1-A; Flags: Precursor >gi|214551|gb|AAA49889.1| integrin beta-1 subunit precursor [Xenopus laevis] >gi|47682267|gb|AAH70558.1| LOC397755 protein [Xenopus laevis]	147905245	NM_001090862.1	789	0	Xenopus laevis integrin, beta 1 (fibronectin receptor, beta polypeptide, antigen CD29 includes MDF2, MSK12) (itgb1-b), mRNA >gi|49115969|gb|BC073688.1| Xenopus laevis integrin beta 1, mRNA (cDNA clone MGC:83467 IMAGE:5084689), complete cds	K05719	ITGB1	integrin beta 1	http://www.genome.jp/dbget-bin/www_bget?ko:K05719	P12606	3365	0	Integrin beta-1-A OS=Xenopus laevis GN=itgb1-a PE=2 SV=1	PF02905	Epstein Barr virus nuclear antigen-1, DNA-binding domain	GO:0007160//GO:0007229//GO:0007165//GO:0045893//GO:0006275//GO:0007275//GO:0006260	cell-matrix adhesion//integrin-mediated signaling pathway//signal transduction//positive regulation of transcription, DNA-dependent//regulation of DNA replication//multicellular organismal development//DNA replication	GO:0005102//GO:0003677//GO:0003688//GO:0004872	receptor binding//DNA binding//DNA replication origin binding//receptor activity	GO:0042025//GO:0008305//GO:0046809	host cell nucleus//integrin complex//replication compartment	KOG1226	Integrin beta subunit (N-terminal portion of extracellular region)
comp110975_c0	8	1.95	115.25	28.3	574.18	162.03	381	--	--	--	--	--	--	--	--	--	--	--	--	--	--	--	--	--	--	--	--	--	--	--	--	--	--	--	--
comp111026_c0	279	17.05	1253	76.71	1942.59	132.91	901	62751561	NP_001015739.1	515	2.35E-61	lysozyme G-like 2 precursor [Xenopus (Silurana) tropicalis] >gi|58476335|gb|AAH89674.1| MGC107910 protein [Xenopus (Silurana) tropicalis]	--	--	--	--	--	--	--	--	--	G3XDD8	451	5.77E-53	Lysozyme G OS=Dromaius novaehollandiae PE=2 SV=1	--	--	GO:0043170//GO:0009056	macromolecule metabolic process//catabolic process	--	--	--	--	--	--
comp111028_c0	393	4.21	19	0.2	106	1.27	4187	301616361	XP_002937628.1	1014	4.12E-113	PREDICTED: hypothetical protein LOC100496475 [Xenopus (Silurana) tropicalis]	--	--	--	--	--	--	--	--	--	--	--	--	--	PF00078	Reverse transcriptase (RNA-dependent DNA polymerase)	GO:0006278	RNA-dependent DNA replication	GO:0003723//GO:0003964	RNA binding//RNA-directed DNA polymerase activity	--	--	--	--
comp111051_c2	63	1.08	128	2.21	417	8.02	2688	194332801	NP_001123706.1	2289	0	uncharacterized protein LOC100170456 [Xenopus (Silurana) tropicalis] >gi|189442599|gb|AAI67313.1| LOC100170456 protein [Xenopus (Silurana) tropicalis]	--	--	--	--	--	K02295	CRY	cryptochrome	http://www.genome.jp/dbget-bin/www_bget?ko:K02295	Q16526	1440	0	Cryptochrome-1 OS=Homo sapiens GN=CRY1 PE=1 SV=1	PF04911//PF02234//PF03441	ATP synthase j chain//Cyclin-dependent kinase inhibitor//FAD binding domain of DNA photolyase	GO:0045859//GO:0015992//GO:0007050//GO:0015986//GO:0006281	regulation of protein kinase activity//proton transport//cell cycle arrest//ATP synthesis coupled proton transport//DNA repair	GO:0004861//GO:0003913//GO:0015078	cyclin-dependent protein serine/threonine kinase inhibitor activity//DNA photolyase activity//hydrogen ion transmembrane transporter activity	GO:0045263//GO:0005634	proton-transporting ATP synthase complex, coupling factor F(o)//nucleus	KOG0133	Deoxyribodipyrimidine photolyase/cryptochrome
comp111066_c0	468	43.64	907	84.49	1287.74	134.46	660	--	--	--	--	--	--	--	--	--	--	--	--	--	--	--	--	--	--	--	--	--	--	--	--	--	--	--	--
comp111104_c1	50	7	324	45.12	631	98.91	507	284172501	NP_001165110.1	360	1.87E-41	otospiralin precursor [Xenopus laevis] >gi|52354768|gb|AAH82909.1| LOC494788 protein [Xenopus laevis]	--	--	--	--	--	--	--	--	--	Q8NHW6	220	1.00E-21	Otospiralin OS=Homo sapiens GN=OTOS PE=2 SV=1	PF15182	Otospiralin	GO:0007605	sensory perception of sound	--	--	--	--	--	--
comp111153_c0	558	38.36	128	10.16	28	2.4	856	--	--	--	--	--	--	--	--	--	--	--	--	--	--	--	--	--	--	--	--	--	--	--	--	--	--	--	--
comp111162_c0	8	0.47	75	4.43	725.86	47.88	927	301627098	XP_002942715.1	213	1.35E-17	PREDICTED: hypothetical protein LOC100493190 [Xenopus (Silurana) tropicalis]	--	--	--	--	--	--	--	--	--	--	--	--	--	--	--	--	--	--	--	--	--	--	--
comp111196_c1	127	3.27	331	8.56	695	20.02	1862	301624718	XP_002941647.1	974	5.35E-123	PREDICTED: keratin, type I cytoskeletal 18-B-like [Xenopus (Silurana) tropicalis]	--	--	--	--	--	K07604	KRT1	type I keratin, acidic	http://www.genome.jp/dbget-bin/www_bget?ko:K07604	P08778	641	1.81E-74	Keratin, type I cytoskeletal 47 kDa OS=Xenopus laevis GN=xk70a PE=2 SV=2	PF00038//PF10473//PF07926	Intermediate filament protein//Leucine-rich repeats of kinetochore protein Cenp-F/LEK1//TPR/MLP1/MLP2-like protein	GO:0006606	protein import into nucleus	GO:0042803//GO:0045502//GO:0008134//GO:0005198	protein homodimerization activity//dynein binding//transcription factor binding//structural molecule activity	GO:0030286//GO:0005643//GO:0005667//GO:0005882	dynein complex//nuclear pore//transcription factor complex//intermediate filament	KOG0977	Nuclear envelope protein lamin, intermediate filament superfamily
comp111230_c0	2750.08	184.72	2991.72	190.37	112	7.68	936	226372062	ACO51656.1	754	3.00E-97	Glutathione-requiring prostaglandin D synthase [Rana catesbeiana]	--	--	--	--	--	K01830	E5.3.99.2, PTGDS	prostaglandin-H2 D-isomerase	http://www.genome.jp/dbget-bin/www_bget?ko:K01830	O35543	532	6.94E-65	Hematopoietic prostaglandin D synthase OS=Rattus norvegicus GN=Hpgds PE=1 SV=3	PF13417//PF13409//PF02798	Glutathione S-transferase, N-terminal domain//Glutathione S-transferase, N-terminal domain//Glutathione S-transferase, N-terminal domain	--	--	GO:0005515	protein binding	--	--	KOG1695	Glutathione S-transferase
comp111236_c0	110	1.57	337	4.84	1071	17.1	3197	147900446	NP_001090201.1	1329	1.58E-170	E3 ubiquitin-protein ligase RNF128 precursor [Xenopus laevis] >gi|118573794|sp|Q8AWW4.2|RN128_XENLA RecName: Full=E3 ubiquitin-protein ligase RNF128; AltName: Full=Goliath-related E3 ubiquitin-protein ligase 1; AltName: Full=RING finger protein 128; Flags: Precursor >gi|115936889|gb|AAM51875.2| goliath-related E3 ubiquitin ligase 1 [Xenopus laevis] >gi|213623418|gb|AAI69717.1| Goliath-related E3 …	--	--	--	--	--	K10629	RNF128, GRAIL	E3 ubiquitin-protein ligase RNF128	http://www.genome.jp/dbget-bin/www_bget?ko:K10629	Q8AWW4	1329	1.07E-171	E3 ubiquitin-protein ligase RNF128 OS=Xenopus laevis GN=rnf128 PE=2 SV=2	PF09182//PF00097//PF12861//PF00628//PF12906//PF14634//PF12678//PF13639	Bacterial purine repressor, N-terminal//Zinc finger, C3HC4 type (RING finger)//Anaphase-promoting complex subunit 11 RING-H2 finger//PHD-finger//RING-variant domain//zinc-RING finger domain//RING-H2 zinc finger//Ring finger domain	GO:0016567//GO:0006355	protein ubiquitination//regulation of transcription, DNA-dependent	GO:0005515//GO:0003677//GO:0004842//GO:0016874//GO:0046872//GO:0008270	protein binding//DNA binding//ubiquitin-protein ligase activity//ligase activity//metal ion binding//zinc ion binding	GO:0005680//GO:0016021//GO:0012505//GO:0048471	anaphase-promoting complex//integral to membrane//endomembrane system//perinuclear region of cytoplasm	KOG4628	Predicted E3 ubiquitin ligase
comp111295_c0	1276.34	36.18	2437.16	70.37	882	28.2	1731	148228651	NP_001081960.1	1560	0	perilipin 2 [Xenopus laevis] >gi|48734628|gb|AAH72098.1| Fatvg protein [Xenopus laevis]	--	--	--	--	--	--	--	--	--	Q99541	1224	1.19E-161	Perilipin-2 OS=Homo sapiens GN=PLIN2 PE=1 SV=2	PF04048	Sec8 exocyst complex component specific domain	GO:0015031//GO:0006904	protein transport//vesicle docking involved in exocytosis	--	--	GO:0000145	exocyst	--	--
comp111304_c0	703	28.93	95	3.84	85	3.58	1377	--	--	--	--	--	--	--	--	--	--	--	--	--	--	--	--	--	--	PF02920	DNA binding domain of tn916 integrase	GO:0015074	DNA integration	GO:0008907//GO:0003677	integrase activity//DNA binding	--	--	--	--
comp111369_c0	83	2.16	897	23.48	558	16.27	1842	301603975	XP_002931633.1	1735	0	PREDICTED: complement component C8 beta chain [Xenopus (Silurana) tropicalis]	--	--	--	--	--	K03998	C8B	complement component 8 subunit beta	http://www.genome.jp/dbget-bin/www_bget?ko:K03998	P55314	1619	0	Complement component C8 beta chain OS=Rattus norvegicus GN=C8b PE=2 SV=2	PF00057	Low-density lipoprotein receptor domain class A	--	--	GO:0005515	protein binding	--	--	KOG1480	Netrin transmembrane receptor unc-5
comp111463_c0	33.92	1.92	167.08	9.77	666.38	42.21	957	147904276	NP_001089738.1	319	7.10E-33	uncharacterized protein LOC734801 [Xenopus laevis] >gi|77748342|gb|AAI06439.1| MGC131136 protein [Xenopus laevis]	--	--	--	--	--	K06566	IFITM	interferon induced transmembrane protein	http://www.genome.jp/dbget-bin/www_bget?ko:K06566	Q91499	256	1.65E-25	Dispanin subfamily A member 2b OS=Torpedo marmorata PE=2 SV=1	PF04505//PF01554	Interferon-induced transmembrane protein//MatE	GO:0055085//GO:0015893//GO:0006810//GO:0006855//GO:0009607	transmembrane transport//drug transport//transport//drug transmembrane transport//response to biotic stimulus	GO:0015238//GO:0015297	drug transmembrane transporter activity//antiporter activity	GO:0016021//GO:0016020	integral to membrane//membrane	--	--
comp111476_c0	22	0.87	69	2.72	974	42.89	1288	60688145	AAH91100.1	1155	1.10E-153	LOC594893 protein, partial [Xenopus (Silurana) tropicalis]	--	--	--	--	--	K00212	E1.3.1.20	trans-1,2-dihydrobenzene-1,2-diol dehydrogenase	http://www.genome.jp/dbget-bin/www_bget?ko:K00089,K00212	Q95JH6	976	3.05E-128	Aldo-keto reductase family 1 member C1 homolog OS=Macaca fuscata fuscata GN=AKR1C1 PE=2 SV=1	--	--	--	--	--	--	--	--	KOG1577	Aldo/keto reductase family proteins
comp111577_c0	10455.44	366.09	10399.89	365.67	34	1.33	1422	63101630	AAH94493.1	926	1.45E-116	LOC397864 protein [Xenopus laevis]	57012435	NM_001008804.1	79	3.99E-31	Rattus norvegicus keratin 10 (Krt10), mRNA >gi|46485057|tpg|BK004032.1| TPA_exp: Rattus norvegicus type I keratin KA10 (Ka10) mRNA, complete cds	K07604	KRT1	type I keratin, acidic	http://www.genome.jp/dbget-bin/www_bget?ko:K07604	P02537	926	1.07E-117	Keratin-3, type I cytoskeletal 51 kDa OS=Xenopus laevis PE=2 SV=1	PF05791//PF07926//PF10473//PF00038//PF01576//PF01920//PF07817//PF01110//PF05929//PF13851	Bacillus haemolytic enterotoxin (HBL)//TPR/MLP1/MLP2-like protein//Leucine-rich repeats of kinetochore protein Cenp-F/LEK1//Intermediate filament protein//Myosin tail//Prefoldin subunit//GLE1-like protein//Ciliary neurotrophic factor//Phage capsid scaffolding protein (GPO) serine peptidase//Growth-arrest specific micro-tubule binding	GO:0016973//GO:0006606//GO:0006457//GO:0019069//GO:0040007//GO:0048870//GO:0009405	poly(A)+ mRNA export from nucleus//protein import into nucleus//protein folding//viral capsid assembly//growth//cell motility//pathogenesis	GO:0042803//GO:0008134//GO:0003774//GO:0045502//GO:0051082//GO:0005198	protein homodimerization activity//transcription factor binding//motor activity//dynein binding//unfolded protein binding//structural molecule activity	GO:0016459//GO:0005737//GO:0016272//GO:0030286//GO:0005643//GO:0005667//GO:0031514//GO:0016020//GO:0005882	myosin complex//cytoplasm//prefoldin complex//dynein complex//nuclear pore//transcription factor complex//motile cilium//membrane//intermediate filament	KOG0977	Nuclear envelope protein lamin, intermediate filament superfamily
comp111577_c1	1289.28	163.56	2282.24	288.34	11	1.57	573	260841745	XP_002614071.1	137	1.98E-07	hypothetical protein BRAFLDRAFT_118433 [Branchiostoma floridae] >gi|229299461|gb|EEN70080.1| hypothetical protein BRAFLDRAFT_118433 [Branchiostoma floridae]	514792251	XM_005030352.1	45	1.23E-12	PREDICTED: Anas platyrhynchos keratin 15 (KRT15), mRNA	--	--	--	--	--	--	--	--	PF03119	NAD-dependent DNA ligase C4 zinc finger domain	GO:0006260//GO:0006281	DNA replication//DNA repair	GO:0003911	DNA ligase (NAD+) activity	--	--	--	--
comp111620_c0	7	0.22	629	19.95	47	1.61	1620	301608100	XP_002933621.1	1613	0	PREDICTED: cytochrome P450 2K1-like isoform 1 [Xenopus (Silurana) tropicalis]	326205590	AB588749.1	35	1.31E-06	Phalacrocorax carbo CYP2J25 mRNA for cytochrome P450 2J25, complete cds	--	--	--	--	Q92090	1146	1.79E-149	Cytochrome P450 2K1 OS=Oncorhynchus mykiss GN=cyp2k1 PE=2 SV=1	PF00067	Cytochrome P450	GO:0006118//GO:0055114	electron transport//oxidation-reduction process	GO:0016712//GO:0009055//GO:0020037//GO:0016705//GO:0005506	oxidoreductase activity, acting on paired donors, with incorporation or reduction of molecular oxygen, reduced flavin or flavoprotein as one donor, and incorporation of one atom of oxygen//electron carrier activity//heme binding//oxidoreductase activity, acting on paired donors, with incorporation or reduction of molecular oxygen//iron ion binding	--	--	KOG0156	Cytochrome P450 CYP2 subfamily
comp111630_c1	854.99	29.53	2193.99	54.61	1520.06	53.25	2969	62858657	NP_001016331.1	1701	0	serine incorporator 3 precursor [Xenopus (Silurana) tropicalis] >gi|89266919|emb|CAJ82242.1| tumor differentially expressed 1 [Xenopus (Silurana) tropicalis]	209155519	BT045730.1	78	3.03E-30	Salmo salar clone ssal-rgf-529-363 Serine incorporator 1 putative mRNA, complete cds	--	--	--	--	Q5R533	1473	0	Serine incorporator 3 OS=Pongo abelii GN=SERINC3 PE=2 SV=1	PF03348	Serine incorporator (Serinc)	--	--	--	--	GO:0016020	membrane	KOG2592	Tumor differentially expressed (TDE) protein
comp111648_c0	46923.47	367.8	32076.44	252.97	11773.24	103.78	5727	197246934	AAI69171.1	5835	0	Unknown (protein for IMAGE:7854901) [Xenopus (Silurana) tropicalis]	512841519	XM_002935159.2	1586	0	PREDICTED: Xenopus (Silurana) tropicalis myomesin 2 (myom2), mRNA	--	--	--	--	P54296	5321	0	Myomesin-2 OS=Homo sapiens GN=MYOM2 PE=1 SV=2	PF02037//PF02480//PF00041	SAP domain//Alphaherpesvirus glycoprotein E//Fibronectin type III domain	--	--	GO:0003676//GO:0005515	nucleic acid binding//protein binding	GO:0016020	membrane	KOG0613	Projectin/twitchin and related proteins
comp111658_c0	1308	30.6	1603	37.57	146	3.86	2081	163916250	AAI57740.1	2015	0	LOC100137697 protein [Xenopus laevis]	513167522	XM_418537.4	278	1.40E-141	PREDICTED: Gallus gallus xylulokinase homolog (H. influenzae) (XYLB), transcript variant X5, mRNA	K00854	E2.7.1.17	xylulokinase	http://www.genome.jp/dbget-bin/www_bget?ko:K00854	Q3TNA1	1834	0	Xylulose kinase OS=Mus musculus GN=Xylb PE=2 SV=1	PF02782//PF00370	FGGY family of carbohydrate kinases, C-terminal domain//FGGY family of carbohydrate kinases, N-terminal domain	GO:0005975	carbohydrate metabolic process	GO:0016773	phosphotransferase activity, alcohol group as acceptor	--	--	KOG2531	Sugar (pentulose and hexulose) kinases
comp111678_c1	383	16.75	34	1.49	1	0.05	1179	147899456	NP_001087304.1	813	2.30E-103	MGC85366 protein [Xenopus laevis] >gi|51593496|gb|AAH78532.1| MGC85366 protein [Xenopus laevis]	--	--	--	--	--	K01543	ATP4B	H+/K+-exchanging ATPase beta polypeptide	http://www.genome.jp/dbget-bin/www_bget?ko:K01543	P33704	736	4.44E-93	Potassium-transporting ATPase subunit beta OS=Canis familiaris GN=ATP4B PE=2 SV=1	PF00287	Sodium / potassium ATPase beta chain	GO:0030001//GO:0006813//GO:0015672//GO:0006814	metal ion transport//potassium ion transport//monovalent inorganic cation transport//sodium ion transport	--	--	GO:0005890	sodium:potassium-exchanging ATPase complex	KOG3927	Na+/K+ ATPase, beta subunit
comp111682_c0	2158	87.96	15431.96	631.31	3645.91	166.38	1250	18202034	O42350.1	395	2.47E-38	RecName: Full=Collagen alpha-2(I) chain; AltName: Full=Alpha-2 type I collagen; Flags: Precursor >gi|2443342|dbj|BAA22380.1| alpha 2 type I collagen [Rana catesbeiana]	147898762	NM_001087258.1	365	0	Xenopus laevis collagen, type 1, alpha 2 (col1a2), mRNA >gi|29179576|gb|BC049287.1| Xenopus laevis procollagen, type I, alpha 2, mRNA (cDNA clone MGC:52958 IMAGE:4930434), complete cds	K06236	COL1AS	collagen, type I/II/III/V/XI/XXIV/XXVII, alpha	http://www.genome.jp/dbget-bin/www_bget?ko:K06236	O42350	395	1.67E-39	Collagen alpha-2(I) chain OS=Lithobates catesbeiana GN=COL1A2 PE=2 SV=1	--	--	--	--	GO:0046872//GO:0005201	metal ion binding//extracellular matrix structural constituent	GO:0005578//GO:0005581	proteinaceous extracellular matrix//collagen	KOG3544	Collagens (type IV and type XIII), and related proteins
comp111682_c1	5925.91	162.58	35022.37	965.56	7229.46	222.07	1759	118404410	NP_001072718.1	417	4.57E-40	collagen, type 1, alpha 2 precursor [Xenopus (Silurana) tropicalis] >gi|116487368|gb|AAI25682.1| collagen, type 1, alpha 2 [Xenopus (Silurana) tropicalis] >gi|197246659|gb|AAI68447.1| collagen, type 1, alpha 2 [Xenopus (Silurana) tropicalis]	2443341	D88764.1	934	0	Rana catesbeiana mRNA for alpha 2 type I collagen, complete cds	K06236	COL1AS	collagen, type I/II/III/V/XI/XXIV/XXVII, alpha	http://www.genome.jp/dbget-bin/www_bget?ko:K06236	O42350	375	3.41E-36	Collagen alpha-2(I) chain OS=Lithobates catesbeiana GN=COL1A2 PE=2 SV=1	--	--	--	--	GO:0005201	extracellular matrix structural constituent	GO:0005581//GO:0005578	collagen//proteinaceous extracellular matrix	KOG3544	Collagens (type IV and type XIII), and related proteins
comp111682_c2	30087.87	899.07	72157.87	1974.53	25812.79	514.47	3758	5360532	BAA82043.1	1241	3.67E-144	alpha1 type II collagen [Cynops pyrrhogaster]	45361284	NM_203889.1	1095	0	Xenopus (Silurana) tropicalis collagen, type II, alpha 1 (col2a1), mRNA >gi|38648939|gb|BC063191.1| Xenopus tropicalis collagen, type II, alpha 1, mRNA (cDNA clone MGC:75588 IMAGE:5379195), complete cds	K06236	COL1AS	collagen, type I/II/III/V/XI/XXIV/XXVII, alpha	http://www.genome.jp/dbget-bin/www_bget?ko:K06236	P02460	1146	1.93E-143	Collagen alpha-1(II) chain (Fragment) OS=Gallus gallus GN=COL2A1 PE=2 SV=1	PF01410	Fibrillar collagen C-terminal domain	--	--	GO:0005201	extracellular matrix structural constituent	GO:0005581//GO:0005578	collagen//proteinaceous extracellular matrix	KOG3544	Collagens (type IV and type XIII), and related proteins
comp111682_c3	344.06	7.8	5045.21	115	12783.48	324.53	2086	395540497	XP_003772190.1	560	2.19E-57	PREDICTED: collagen alpha-1(II) chain [Sarcophilus harrisii]	45361284	NM_203889.1	1299	0	Xenopus (Silurana) tropicalis collagen, type II, alpha 1 (col2a1), mRNA >gi|38648939|gb|BC063191.1| Xenopus tropicalis collagen, type II, alpha 1, mRNA (cDNA clone MGC:75588 IMAGE:5379195), complete cds	K06236	COL1AS	collagen, type I/II/III/V/XI/XXIV/XXVII, alpha	http://www.genome.jp/dbget-bin/www_bget?ko:K06236	P05539	436	2.84E-43	Collagen alpha-1(II) chain OS=Rattus norvegicus GN=Col2a1 PE=1 SV=2	--	--	--	--	GO:0005201	extracellular matrix structural constituent	GO:0005578//GO:0005581	proteinaceous extracellular matrix//collagen	KOG3544	Collagens (type IV and type XIII), and related proteins
comp111682_c4	121	4.11	2413	86.43	6605.44	260.56	1567	148229056	NP_001081260.1	671	1.44E-73	collagen, type II, alpha 1 precursor [Xenopus laevis] >gi|214044|gb|AAA49679.1| alpha-1 type II' collagen [Xenopus laevis]	45361284	NM_203889.1	970	0	Xenopus (Silurana) tropicalis collagen, type II, alpha 1 (col2a1), mRNA >gi|38648939|gb|BC063191.1| Xenopus tropicalis collagen, type II, alpha 1, mRNA (cDNA clone MGC:75588 IMAGE:5379195), complete cds	K06236	COL1AS	collagen, type I/II/III/V/XI/XXIV/XXVII, alpha	http://www.genome.jp/dbget-bin/www_bget?ko:K06236	Q91717	652	3.61E-72	Collagen alpha-1(II) chain OS=Xenopus laevis GN=col2a1 PE=2 SV=2	PF00093	von Willebrand factor type C domain	--	--	GO:0005201//GO:0005515	extracellular matrix structural constituent//protein binding	GO:0005578//GO:0005581	proteinaceous extracellular matrix//collagen	KOG3544	Collagens (type IV and type XIII), and related proteins
comp111682_c5	773	408.06	4160.19	2127.19	647.05	382.9	280	--	--	--	--	--	2443341	D88764.1	166	3.09E-80	Rana catesbeiana mRNA for alpha 2 type I collagen, complete cds	--	--	--	--	--	--	--	--	--	--	--	--	--	--	--	--	KOG3544	Collagens (type IV and type XIII), and related proteins
comp111692_c0	270	8.07	653	19.6	1567	52.41	1632	148227598	NP_001088503.1	1640	0	matrix metallopeptidase 8 (neutrophil collagenase) precursor [Xenopus laevis] >gi|54311407|gb|AAH84836.1| LOC495372 protein [Xenopus laevis]	126327141	XM_001366802.1	87	1.64E-35	PREDICTED: Monodelphis domestica macrophage metalloelastase-like (LOC100012514), mRNA	K07994	MMP13	matrix metalloproteinase-13 (collagenase 3)	http://www.genome.jp/dbget-bin/www_bget?ko:K07994	O13065	1382	0	Matrix metalloproteinase-18 OS=Xenopus laevis GN=mmp18 PE=2 SV=1	PF00413//PF01400	Matrixin//Astacin (Peptidase family M12A)	GO:0006508	proteolysis	GO:0008270//GO:0004222//GO:0005509	zinc ion binding//metalloendopeptidase activity//calcium ion binding	GO:0031012	extracellular matrix	KOG1565	Gelatinase A and related matrix metalloproteases
comp111704_c0	156.46	12.47	1186.95	78.77	10.22	0.57	1096	426233474	XP_004010742.1	970	8.71E-127	PREDICTED: dehydrogenase/reductase SDR family member 7 [Ovis aries]	--	--	--	--	--	K11165	DHRS7	dehydrogenase/reductase SDR family member 7	http://www.genome.jp/dbget-bin/www_bget?ko:K11165	Q9Y394	927	1.53E-121	Dehydrogenase/reductase SDR family member 7 OS=Homo sapiens GN=DHRS7 PE=1 SV=1	PF00651//PF00106	BTB/POZ domain//short chain dehydrogenase	GO:0008152	metabolic process	GO:0005515//GO:0016491	protein binding//oxidoreductase activity	--	--	KOG1205	Predicted dehydrogenase
comp111739_c0	224	4.43	894	17.86	813	18.02	2360	115528309	AAI24911.1	1317	4.95E-167	Unknown (protein for IMAGE:7011280) [Xenopus laevis]	--	--	--	--	--	--	--	--	--	Q98917	928	6.25E-111	Melanocyte protein PMEL OS=Gallus gallus GN=PMEL PE=1 SV=3	--	--	--	--	--	--	--	--	--	--
comp111754_c0	321	7.98	1044	25.97	417	11.54	1948	148226064	NP_001089405.1	2206	0	protein RCC2 homolog [Xenopus laevis] >gi|71152035|sp|Q52KW8.1|RCC2_XENLA RecName: Full=Protein RCC2 homolog >gi|62739346|gb|AAH94159.1| MGC115292 protein [Xenopus laevis]	148226063	NM_001095936.1	560	0	Xenopus laevis regulator of chromosome condensation 2 (rcc2), mRNA >gi|62739345|gb|BC094159.1| Xenopus laevis hypothetical protein MGC115292, mRNA (cDNA clone MGC:115292 IMAGE:6861249), complete cds	--	--	--	--	Q52KW8	2206	0	Protein RCC2 homolog OS=Xenopus laevis GN=rcc2 PE=2 SV=1	--	--	GO:0051301//GO:0007067	cell division//mitosis	--	--	GO:0005730	nucleolus	KOG1426	FOG: RCC1 domain
comp111771_c0	340	12.54	8220.07	304.34	8459.86	348.97	1365	32450561	AAH54142.1	1229	1.58E-164	Ambp protein [Xenopus laevis]	--	--	--	--	--	--	--	--	--	P00978	891	1.14E-114	Protein AMBP OS=Bos taurus GN=AMBP PE=1 SV=2	PF00879//PF00014	Defensin propeptide//Kunitz/Bovine pancreatic trypsin inhibitor domain	GO:0006952	defense response	GO:0004867//GO:0036094	serine-type endopeptidase inhibitor activity//small molecule binding	GO:0005576	extracellular region	KOG4295	Serine proteinase inhibitor (KU family)
comp111851_c0	61218.4	1881.57	20737.99	636.68	19713.23	679.01	1614	45360455	NP_988918.1	1391	0	keratin 19 [Xenopus (Silurana) tropicalis] >gi|38181669|gb|AAH61624.1| keratin 19 [Xenopus (Silurana) tropicalis]	148232402	NM_001091523.1	321	1.35E-165	Xenopus laevis keratin 19 (krt19), mRNA >gi|47682286|gb|BC070682.1| Xenopus laevis hypothetical protein MGC83069, mRNA (cDNA clone MGC:83069 IMAGE:6316240), complete cds	K07604	KRT1	type I keratin, acidic	http://www.genome.jp/dbget-bin/www_bget?ko:K07604	P08728	1321	1.47E-177	Keratin, type I cytoskeletal 19 OS=Bos taurus GN=KRT19 PE=2 SV=1	PF04513//PF05791//PF07926//PF10473//PF01576//PF00038//PF06009//PF01920//PF02996//PF00469	Baculovirus polyhedron envelope protein, PEP, C terminus//Bacillus haemolytic enterotoxin (HBL)//TPR/MLP1/MLP2-like protein//Leucine-rich repeats of kinetochore protein Cenp-F/LEK1//Myosin tail//Intermediate filament protein//Laminin Domain II//Prefoldin subunit//Prefoldin subunit//Negative factor, (F-Protein) or Nef	GO:0007155//GO:0009405//GO:0006606//GO:0006457	cell adhesion//pathogenesis//protein import into nucleus//protein folding	GO:0005525//GO:0045502//GO:0003774//GO:0008134//GO:0005198//GO:0051082//GO:0042803	GTP binding//dynein binding//motor activity//transcription factor binding//structural molecule activity//unfolded protein binding//protein homodimerization activity	GO:0016020//GO:0005882//GO:0030286//GO:0019031//GO:0016272//GO:0016459//GO:0019028//GO:0005667//GO:0005643//GO:0005604	membrane//intermediate filament//dynein complex//viral envelope//prefoldin complex//myosin complex//viral capsid//transcription factor complex//nuclear pore//basement membrane	KOG0977	Nuclear envelope protein lamin, intermediate filament superfamily
comp111897_c0	791	13.17	1344	22.51	1943.55	36.23	2768	194018632	NP_001123402.1	2190	0	signal transducer and activator of transcription 2, 113kDa [Xenopus (Silurana) tropicalis] >gi|189441686|gb|AAI67467.1| stat2 protein [Xenopus (Silurana) tropicalis]	--	--	--	--	--	K11221	STAT2	signal transducer and activator of transcription 2	http://www.genome.jp/dbget-bin/www_bget?ko:K11221	P52630	1414	9.64E-180	Signal transducer and activator of transcription 2 OS=Homo sapiens GN=STAT2 PE=1 SV=1	PF01017//PF00017//PF02864//PF02865//PF05478//PF04513//PF03233	STAT protein, all-alpha domain//SH2 domain//STAT protein, DNA binding domain//STAT protein, protein interaction domain//Prominin//Baculovirus polyhedron envelope protein, PEP, C terminus//Aphid transmission protein	GO:0007165//GO:0050794//GO:0006355//GO:0019089	signal transduction//regulation of cellular process//regulation of transcription, DNA-dependent//transmission of virus	GO:0043167//GO:0005515//GO:0004871//GO:0005198//GO:0003700	ion binding//protein binding//signal transducer activity//structural molecule activity//sequence-specific DNA binding transcription factor activity	GO:0019031//GO:0019028//GO:0005634//GO:0005667//GO:0016021	viral envelope//viral capsid//nucleus//transcription factor complex//integral to membrane	KOG3667	STAT protein
comp111949_c0	5596.01	350.55	5757.32	352.81	24023.05	1286.84	1562	15341208	BAB63946.1	1337	2.30E-177	keratin 8 [Rana catesbeiana]	15341207	AB056480.1	403	0	Rana catesbeiana rk8 mRNA for keratin 8, complete cds	K07605	KRT2	type II keratin, basic	http://www.genome.jp/dbget-bin/www_bget?ko:K07605	P08776	1290	1.72E-171	Keratin, type II cytoskeletal 8 OS=Xenopus laevis PE=2 SV=1	PF04977//PF10392//PF09730//PF00038//PF01576//PF08702//PF04513//PF04508//PF07926//PF10473	Septum formation initiator//Golgi transport complex subunit 5//Microtubule-associated protein Bicaudal-D//Intermediate filament protein//Myosin tail//Fibrinogen alpha/beta chain family//Baculovirus polyhedron envelope protein, PEP, C terminus//Viral A-type inclusion protein repeat//TPR/MLP1/MLP2-like protein//Leucine-rich repeats of kinetochore protein Cenp-F/LEK1	GO:0016032//GO:0006606//GO:0007049//GO:0006891//GO:0030168//GO:0006810//GO:0007165//GO:0051258	viral process//protein import into nucleus//cell cycle//intra-Golgi vesicle-mediated transport//platelet activation//transport//signal transduction//protein polymerization	GO:0042803//GO:0005102//GO:0030674//GO:0045502//GO:0003774//GO:0008134//GO:0005198	protein homodimerization activity//receptor binding//protein binding, bridging//dynein binding//motor activity//transcription factor binding//structural molecule activity	GO:0030286//GO:0019031//GO:0017119//GO:0016459//GO:0019028//GO:0005643//GO:0005667//GO:0005577//GO:0005794//GO:0005882	dynein complex//viral envelope//Golgi transport complex//myosin complex//viral capsid//nuclear pore//transcription factor complex//fibrinogen complex//Golgi apparatus//intermediate filament	KOG0977	Nuclear envelope protein lamin, intermediate filament superfamily
comp111965_c0	46462.13	458.86	25826.9	256.73	4852.5	53.63	4541	148223848	NP_001091356.1	566	3.20E-62	myelin protein P0 precursor [Xenopus laevis] >gi|239977508|sp|A2VD98.1|MYP0_XENLA RecName: Full=Myelin protein P0; AltName: Full=Myelin peripheral protein; Short=MPP; AltName: Full=Myelin protein zero; Flags: Precursor >gi|125859023|gb|AAI29642.1| LOC100037196 protein [Xenopus laevis]	554810440	XM_005916033.1	35	3.73E-06	PREDICTED: Haplochromis burtoni myelin protein zero-like protein 1-like (LOC102311211), mRNA	K06770	MPZ	myelin protein zero	http://www.genome.jp/dbget-bin/www_bget?ko:K06770	A2VD98	566	2.16E-63	Myelin protein P0 OS=Xenopus laevis GN=mpz PE=2 SV=1	PF01299//PF02480	Lysosome-associated membrane glycoprotein (Lamp)//Alphaherpesvirus glycoprotein E	--	--	--	--	GO:0016021//GO:0005886//GO:0016020	integral to membrane//plasma membrane//membrane	--	--
comp111968_c0	14242.73	535.1	7856.38	296.33	15789.4	664.17	1339	148726778	BAF63786.1	1140	2.68E-151	annexin A1 [Rana catesbeiana]	--	--	--	--	--	--	--	--	--	P14087	976	1.25E-127	Annexin A1 OS=Cavia cutleri GN=ANXA1 PE=1 SV=1	PF00191	Annexin	--	--	GO:0005509//GO:0005544	calcium ion binding//calcium-dependent phospholipid binding	--	--	KOG0819	Annexin
comp111972_c0	428	12.84	1310	39.48	1253.1	42.09	1626	395536749	XP_003770374.1	1307	8.51E-175	PREDICTED: chondroadherin [Sarcophilus harrisii]	--	--	--	--	--	K06248	CHAD	chondroadherin	http://www.genome.jp/dbget-bin/www_bget?ko:K06248	O70210	1250	2.56E-167	Chondroadherin OS=Rattus norvegicus GN=Chad PE=2 SV=1	PF00560	Leucine Rich Repeat	--	--	GO:0005515	protein binding	--	--	KOG0619	FOG: Leucine rich repeat
comp112000_c0	102	1.54	45	0.68	581.87	9.84	3031	263200505	ACY69994.1	3099	0	heat shock protein 70 [Pelophylax lessonae]	263200504	FJ768954.1	1146	0	Rana lessonae heat shock protein 70 (hsp70) mRNA, complete cds	K03283	HSPA1_8	heat shock 70kDa protein 1/8	http://www.genome.jp/dbget-bin/www_bget?ko:K03283	P02827	2949	0	Heat shock 70 kDa protein OS=Xenopus laevis PE=2 SV=1	PF06910//PF02782//PF01968//PF06723	Male enhanced antigen 1 (MEA1)//FGGY family of carbohydrate kinases, C-terminal domain//Hydantoinase/oxoprolinase//MreB/Mbl protein	GO:0000902//GO:0005975//GO:0007283	cell morphogenesis//carbohydrate metabolic process//spermatogenesis	GO:0016773//GO:0016787	phosphotransferase activity, alcohol group as acceptor//hydrolase activity	--	--	KOG0101	Molecular chaperones HSP70/HSC70, HSP70 superfamily
comp112007_c0	73.04	6.41	24.71	2.17	345	33.88	689	--	--	--	--	--	--	--	--	--	--	--	--	--	--	--	--	--	--	--	--	--	--	--	--	--	--	--	--
comp112013_c0	9	0.07	4	0.03	788.79	6.86	5698	301608892	XP_002934014.1	6302	0	PREDICTED: lactase-phlorizin hydrolase [Xenopus (Silurana) tropicalis]	395843297	XM_003794381.1	279	1.08E-141	PREDICTED: Otolemur garnettii lactase (LCT), mRNA	K01229	LCT	lactase-phlorizin hydrolase	http://www.genome.jp/dbget-bin/www_bget?ko:K01229	P09849	5580	0	Lactase-phlorizin hydrolase OS=Oryctolagus cuniculus GN=LCT PE=1 SV=1	PF00232//PF08515	Glycosyl hydrolase family 1//Transforming growth factor beta type I GS-motif	GO:0008152//GO:0007178//GO:0009069//GO:0016310//GO:0006468//GO:0005975	metabolic process//transmembrane receptor protein serine/threonine kinase signaling pathway//serine family amino acid metabolic process//phosphorylation//protein phosphorylation//carbohydrate metabolic process	GO:0005524//GO:0004675//GO:0004553//GO:0016798	ATP binding//transmembrane receptor protein serine/threonine kinase activity//hydrolase activity, hydrolyzing O-glycosyl compounds//hydrolase activity, acting on glycosyl bonds	GO:0016020	membrane	--	--
comp112030_c0	72572.4	855.47	46675.39	553.68	33227.72	438.53	3826	213983245	NP_001135513.1	4496	0	actinin, alpha 3 [Xenopus (Silurana) tropicalis] >gi|195539819|gb|AAI67932.1| Unknown (protein for MGC:135778) [Xenopus (Silurana) tropicalis]	213983244	NM_001142041.1	1487	0	Xenopus (Silurana) tropicalis actinin, alpha 3 (actn3), mRNA >gi|195539818|gb|BC167932.1| Xenopus tropicalis cDNA clone MGC:135778 IMAGE:7785853, complete cds	K05699	ACTN	actinin alpha	http://www.genome.jp/dbget-bin/www_bget?ko:K05699	O88990	4024	0	Alpha-actinin-3 OS=Mus musculus GN=Actn3 PE=2 SV=1	PF13405//PF00036//PF00435//PF01648//PF13499//PF00307//PF01297	EF-hand domain//EF hand//Spectrin repeat//4'-phosphopantetheinyl transferase superfamily//EF-hand domain pair//Calponin homology (CH) domain//Periplasmic solute binding protein family	GO:0030001//GO:0051764//GO:0015940//GO:0051017//GO:0009059	metal ion transport//actin crosslink formation//pantothenate biosynthetic process//actin filament bundle assembly//macromolecule biosynthetic process	GO:0000287//GO:0008897//GO:0005515//GO:0005509//GO:0003779//GO:0046872	magnesium ion binding//holo-[acyl-carrier-protein] synthase activity//protein binding//calcium ion binding//actin binding//metal ion binding	--	--	KOG0035	Ca2+-binding actin-bundling protein (actinin), alpha chain (EF-Hand protein superfamily)
comp112064_c0	37	1.36	425	15.71	12	0.49	1362	301613235	XP_002936110.1	573	2.97E-65	PREDICTED: estrogen-regulated protein EP45-like [Xenopus (Silurana) tropicalis]	--	--	--	--	--	--	--	--	--	Q00387	519	1.93E-58	Serine protease inhibitor A6 OS=Xenopus laevis GN=serpina6 PE=2 SV=2	--	--	--	--	--	--	--	--	KOG2392	Serpin
comp112109_c0	231	12.46	583	31.52	1326	80.07	994	54038110	AAH84396.1	536	1.83E-64	LOC495178 protein, partial [Xenopus laevis]	--	--	--	--	--	K01737	E4.2.3.12, queD, ptpS, PTS	6-pyruvoyl tetrahydrobiopterin synthase	http://www.genome.jp/dbget-bin/www_bget?ko:K01737	Q03393	456	5.22E-54	6-pyruvoyl tetrahydrobiopterin synthase OS=Homo sapiens GN=PTS PE=1 SV=1	--	--	--	--	--	--	--	--	--	--
comp112123_c0	4054.18	24.54	19492.49	117.58	17294.05	116.91	7427	338725399	XP_001918150.2	1629	0	PREDICTED: LOW QUALITY PROTEIN: collagen alpha-1(XI) chain-like [Equus caballus]	512835855	XM_004913714.1	3173	0	PREDICTED: Xenopus (Silurana) tropicalis collagen, type V, alpha 3 (col5a3), transcript variant X3, mRNA	K06236	COL1AS	collagen, type I/II/III/V/XI/XXIV/XXVII, alpha	http://www.genome.jp/dbget-bin/www_bget?ko:K06236	P12107	1614	0	Collagen alpha-1(XI) chain OS=Homo sapiens GN=COL11A1 PE=1 SV=4	PF01410	Fibrillar collagen C-terminal domain	--	--	GO:0005201	extracellular matrix structural constituent	GO:0005578//GO:0005581	proteinaceous extracellular matrix//collagen	KOG3544	Collagens (type IV and type XIII), and related proteins
comp112135_c0	5	0.62	28	3.43	499	68.76	549	338717252	XP_003363617.1	203	1.41E-17	PREDICTED: beta-microseminoprotein-like [Equus caballus]	--	--	--	--	--	--	--	--	--	O97949	186	1.78E-16	Beta-microseminoprotein J1 OS=Saguinus oedipus GN=MSPJ PE=3 SV=1	PF00093	von Willebrand factor type C domain	--	--	GO:0005515	protein binding	--	--	--	--
comp112158_c0	8708.15	221.03	2809.28	71.67	2004.5	56.96	1885	118403642	NP_001072326.1	1022	4.06E-133	visinin-like 1 [Xenopus (Silurana) tropicalis] >gi|51947558|gb|AAU14261.1| GekBS053P [Gekko japonicus] >gi|111307871|gb|AAI21398.1| visinin-like 1 [Xenopus (Silurana) tropicalis] >gi|134025473|gb|AAI35565.1| visinin-like 1 [Xenopus (Silurana) tropicalis]	118403641	NM_001078858.1	470	0	Xenopus (Silurana) tropicalis visinin-like 1 (vsnl1), mRNA >gi|111307870|gb|BC121397.1| Xenopus tropicalis visinin-like 1, mRNA (cDNA clone MGC:146004 IMAGE:7674858), complete cds	--	--	--	--	P62762	1018	9.82E-134	Visinin-like protein 1 OS=Rattus norvegicus GN=Vsnl1 PE=1 SV=2	PF10591//PF13499//PF00036//PF13405//PF13202	Secreted protein acidic and rich in cysteine Ca binding region//EF-hand domain pair//EF hand//EF-hand domain//EF hand	GO:0007165	signal transduction	GO:0005509	calcium ion binding	GO:0005578	proteinaceous extracellular matrix	KOG0044	Ca2+ sensor (EF-Hand superfamily)
comp112178_c1	675	11.42	2381.7	32.41	2756.43	41.12	3943	301607648	XP_002933401.1	296	9.25E-28	PREDICTED: uncharacterized protein C2orf82 homolog [Xenopus (Silurana) tropicalis]	512866779	XM_004917797.1	120	1.81E-53	PREDICTED: Xenopus (Silurana) tropicalis chromosome 2 open reading frame 82 (c2orf82), transcript variant X2, mRNA	--	--	--	--	--	--	--	--	--	--	--	--	--	--	--	--	--	--
comp112215_c1	2489	25.13	166	3.08	133	2.46	4972	3746499	AAD02928.1	1564	0	reverse transcriptase [Oryzias latipes]	--	--	--	--	--	--	--	--	--	P11369	1450	1.44E-172	Retrovirus-related Pol polyprotein LINE-1 OS=Mus musculus GN=Pol PE=1 SV=2	PF00078	Reverse transcriptase (RNA-dependent DNA polymerase)	GO:0006278	RNA-dependent DNA replication	GO:0003723//GO:0003964	RNA binding//RNA-directed DNA polymerase activity	--	--	KOG1075	FOG: Reverse transcriptase
comp112237_c0	37.72	3.48	127	11.7	441	45.55	665	47212516	CAF93683.1	448	7.38E-53	unnamed protein product [Tetraodon nigroviridis]	--	--	--	--	--	--	--	--	--	--	--	--	--	--	--	--	--	--	--	--	--	--	--
comp112319_c0	7068.42	178.99	3408.79	86.75	5934.2	168.24	1889	148236946	NP_001090012.1	2062	0	adenylosuccinate synthetase isozyme 1 A [Xenopus laevis] >gi|82229905|sp|Q561L1.1|PUA1A_XENLA RecName: Full=Adenylosuccinate synthetase isozyme 1 A; Short=AMPSase 1 A; Short=AdSS 1 A; AltName: Full=Adenylosuccinate synthetase, basic isozyme A; AltName: Full=Adenylosuccinate synthetase, muscle isozyme A; Short=M-type adenylosuccinate synthetase A; AltName: Full=IMP--aspartate ligase 1 A >gi|625331…	344274241	XM_003408878.1	416	0	PREDICTED: Loxodonta africana adenylosuccinate synthetase isozyme 1-like (LOC100658001), mRNA	K01939	E6.3.4.4, purA	adenylosuccinate synthase	http://www.genome.jp/dbget-bin/www_bget?ko:K01939	Q561L1	2062	0	Adenylosuccinate synthetase isozyme 1 A OS=Xenopus laevis GN=adssl1-a PE=2 SV=1	PF00709	Adenylosuccinate synthetase	GO:0044208//GO:0006144//GO:0006164//GO:0006522//GO:0006531	'de novo' AMP biosynthetic process//purine nucleobase metabolic process//purine nucleotide biosynthetic process//alanine metabolic process//aspartate metabolic process	GO:0005525//GO:0000287//GO:0004019	GTP binding//magnesium ion binding//adenylosuccinate synthase activity	GO:0005737	cytoplasm	KOG1355	Adenylosuccinate synthase
comp112351_c1	24	5.65	28	5.74	388	36.85	734	301608335	XP_002933737.1	769	1.87E-99	PREDICTED: chymotrypsin-like elastase family member 1 [Xenopus (Silurana) tropicalis]	--	--	--	--	--	K01326	CELA1	pancreatic elastase I	http://www.genome.jp/dbget-bin/www_bget?ko:K01326	O46644	721	2.37E-93	Chymotrypsin-like elastase family member 1 OS=Macaca fascicularis GN=CELA1 PE=2 SV=1	PF00089	Trypsin	GO:0006508	proteolysis	GO:0004252//GO:0008236	serine-type endopeptidase activity//serine-type peptidase activity	--	--	KOG3627	Trypsin
comp112366_c0	1295	56.47	1478.41	63.9	9.47	0.46	1239	--	--	--	--	--	--	--	--	--	--	--	--	--	--	--	--	--	--	PF04428//PF00703	Choline kinase N terminus//Glycosyl hydrolases family 2	GO:0005975	carbohydrate metabolic process	GO:0016773//GO:0004553	phosphotransferase activity, alcohol group as acceptor//hydrolase activity, hydrolyzing O-glycosyl compounds	--	--	--	--
comp112370_c0	4135.99	411.64	11661.34	1274.4	76	9.41	733	62751741	NP_001015766.1	226	1.27E-19	tissue factor pathway inhibitor 2 precursor [Xenopus (Silurana) tropicalis] >gi|58477071|gb|AAH89705.1| MGC108301 protein [Xenopus (Silurana) tropicalis]	--	--	--	--	--	K03909	TFPI	tissue factor pathway inhibitor	http://www.genome.jp/dbget-bin/www_bget?ko:K03909	Q6T269	219	2.12E-20	Protease inhibitor bitisilin-3 (Fragment) OS=Bitis gabonica PE=2 SV=1	PF00014	Kunitz/Bovine pancreatic trypsin inhibitor domain	--	--	GO:0004867	serine-type endopeptidase inhibitor activity	--	--	KOG4295	Serine proteinase inhibitor (KU family)
comp112373_c0	236	5.86	463	11.55	780	21.68	1923	404247431	NP_001258184.1	2518	0	prostaglandin-endoperoxide synthase 1 (prostaglandin G/H synthase and cyclooxygenase) precursor [Xenopus (Silurana) tropicalis]	404247430	NM_001271255.1	522	0	Xenopus (Silurana) tropicalis prostaglandin-endoperoxide synthase 1 (prostaglandin G/H synthase and cyclooxygenase) (ptgs1), mRNA	K00509	PTGS1, COX1	prostaglandin-endoperoxide synthase 1	http://www.genome.jp/dbget-bin/www_bget?ko:K00509	O97554	2209	0	Prostaglandin G/H synthase 1 OS=Oryctolagus cuniculus GN=PTGS1 PE=2 SV=1	PF00008//PF03098	EGF-like domain//Animal haem peroxidase	GO:0006693//GO:0006804//GO:0042221//GO:0006691//GO:0001570//GO:0001822//GO:0055114//GO:0006979	prostaglandin metabolic process//peroxidase reaction//response to chemical stimulus//leukotriene metabolic process//vasculogenesis//kidney development//oxidation-reduction process//response to oxidative stress	GO:0004666//GO:0004601//GO:0005515//GO:0020037	prostaglandin-endoperoxide synthase activity//peroxidase activity//protein binding//heme binding	--	--	KOG2408	Peroxidase/oxygenase
comp112411_c0	1528.59	19.65	1187	16.23	564	8.31	4221	301621124	XP_002939911.1	4096	0	PREDICTED: filamin A-interacting protein 1-like [Xenopus (Silurana) tropicalis]	530579348	XM_005283531.1	480	0	PREDICTED: Chrysemys picta bellii filamin A interacting protein 1-like (FILIP1L), transcript variant X3, mRNA	--	--	--	--	Q6P6L0	3185	0	Filamin A-interacting protein 1-like OS=Mus musculus GN=Filip1l PE=1 SV=2	PF08826	DMPK coiled coil domain like	GO:0006468//GO:0009069//GO:0016310	protein phosphorylation//serine family amino acid metabolic process//phosphorylation	GO:0004674//GO:0005524	protein serine/threonine kinase activity//ATP binding	--	--	KOG1103	Predicted coiled-coil protein
comp112413_c0	337	23.6	512.99	36.98	8	0.65	849	214929	AAA50001.1	201	7.05E-17	secretory protein [Xenopus laevis]	--	--	--	--	--	--	--	--	--	P17437	201	2.16E-16	Skin secretory protein xP2 OS=Xenopus laevis GN=p2 PE=2 SV=2	--	--	--	--	--	--	--	--	--	--
comp112443_c0	2270.32	28.83	1369.74	17.5	2923.71	41.57	3566	213623830	AAI70276.1	1339	1.56E-171	Rds36 protein [Xenopus laevis] >gi|213627653|gb|AAI70272.1| Rds36 protein [Xenopus laevis]	512881111	XM_002942981.2	320	1.08E-164	PREDICTED: Xenopus (Silurana) tropicalis RDS/peripherin-like protein xRDS35-like (LOC100493249), mRNA	K07607	PRPH	peripherin	http://www.genome.jp/dbget-bin/www_bget?ko:K07607	O42581	1322	2.86E-170	RDS/peripherin-like protein xRDS35 OS=Xenopus laevis GN=rds35 PE=2 SV=1	PF03419//PF00335//PF07354	Sporulation factor SpoIIGA//Tetraspanin family//Zona-pellucida-binding protein (Sp38)	GO:0030436//GO:0007339//GO:0007601//GO:0006508	asexual sporulation//binding of sperm to zona pellucida//visual perception//proteolysis	GO:0004190	aspartic-type endopeptidase activity	GO:0016021//GO:0005576	integral to membrane//extracellular region	--	--
comp112497_c0	252	5.87	10306.68	241.2	4657.03	121.38	2037	56789647	AAH88556.1	1507	0	c9-prov protein, partial [Xenopus (Silurana) tropicalis]	--	--	--	--	--	K04000	C9	complement component 9	http://www.genome.jp/dbget-bin/www_bget?ko:K04000	P02748	1185	9.69E-153	Complement component C9 OS=Homo sapiens GN=C9 PE=1 SV=2	PF00057	Low-density lipoprotein receptor domain class A	--	--	GO:0005515	protein binding	--	--	KOG1215	Low-density lipoprotein receptors containing Ca2+-binding EGF-like domains
comp112504_c0	554	16.8	26	0.75	4.92	0.17	1890	301613160	XP_002936083.1	1417	1.50E-170	PREDICTED: mucin-5AC-like [Xenopus (Silurana) tropicalis]	--	--	--	--	--	--	--	--	--	P98089	938	1.78E-113	Intestinal mucin-like protein (Fragment) OS=Rattus norvegicus PE=2 SV=1	PF00093	von Willebrand factor type C domain	--	--	GO:0005515	protein binding	--	--	--	--
comp112509_c0	3	0.13	41	1.57	443.35	19.93	1325	--	--	--	--	--	--	--	--	--	--	--	--	--	--	--	--	--	--	--	--	--	--	--	--	--	--	--	--
comp112524_c0	98	6.65	768	52.12	1909.99	146.23	852	301606756	XP_002932986.1	575	7.21E-69	PREDICTED: hypothetical protein LOC100498097 [Xenopus (Silurana) tropicalis]	--	--	--	--	--	--	--	--	--	--	--	--	--	PF00644//PF01885	Poly(ADP-ribose) polymerase catalytic domain//RNA 2'-phosphotransferase, Tpt1 / KptA family	GO:0006388	tRNA splicing, via endonucleolytic cleavage and ligation	GO:0003950//GO:0016772	NAD+ ADP-ribosyltransferase activity//transferase activity, transferring phosphorus-containing groups	--	--	--	--
comp112525_c0	5571.47	88.38	11649.2	174.4	8796.32	142.77	4064	126282665	XP_001370108.1	4560	0	PREDICTED: alpha-actinin-1-like isoform 1 [Monodelphis domestica]	148224372	NM_001090829.1	1316	0	Xenopus laevis actinin, alpha 1 (actn1), mRNA >gi|27697076|gb|BC043995.1| Xenopus laevis ACTN1 protein, mRNA (cDNA clone MGC:53955 IMAGE:5570582), complete cds	K05699	ACTN	actinin alpha	http://www.genome.jp/dbget-bin/www_bget?ko:K05699	P05094	4552	0	Alpha-actinin-1 OS=Gallus gallus GN=ACTN1 PE=1 SV=3	PF00307//PF13202//PF13405//PF00036//PF00435//PF13499	Calponin homology (CH) domain//EF hand//EF-hand domain//EF hand//Spectrin repeat//EF-hand domain pair	GO:0051017//GO:0051764//GO:0048041//GO:0051271//GO:0007165	actin filament bundle assembly//actin crosslink formation//focal adhesion assembly//negative regulation of cellular component movement//signal transduction	GO:0005509//GO:0005515//GO:0017166//GO:0044325//GO:0051015//GO:0005178	calcium ion binding//protein binding//vinculin binding//ion channel binding//actin filament binding//integrin binding	GO:0042995//GO:0005925//GO:0005916//GO:0030018//GO:0008305	cell projection//focal adhesion//fascia adherens//Z disc//integrin complex	KOG0035	Ca2+-binding actin-bundling protein (actinin), alpha chain (EF-Hand protein superfamily)
comp112525_c1	247	15.36	1014.02	63.16	803	55.9	889	194389642	BAG61782.1	1542	0	unnamed protein product [Homo sapiens]	344298374	XM_003420821.1	505	0	PREDICTED: Loxodonta africana alpha-actinin-4-like (LOC100655307), mRNA	K05699	ACTN	actinin alpha	http://www.genome.jp/dbget-bin/www_bget?ko:K05699	O43707	1553	0	Alpha-actinin-4 OS=Homo sapiens GN=ACTN4 PE=1 SV=2	PF00435//PF00307	Spectrin repeat//Calponin homology (CH) domain	GO:0042981//GO:0002576//GO:0051272//GO:0030168//GO:0051017//GO:0001666//GO:0048549//GO:0007165//GO:0051271//GO:0015031//GO:0051764//GO:0032417	regulation of apoptotic process//platelet degranulation//positive regulation of cellular component movement//platelet activation//actin filament bundle assembly//response to hypoxia//positive regulation of pinocytosis//signal transduction//negative regulation of cellular component movement//protein transport//actin crosslink formation//positive regulation of sodium:hydrogen antiporter activity	GO:0047485//GO:0042803//GO:0005515//GO:0005509//GO:0001882//GO:0005178//GO:0051015	protein N-terminus binding//protein homodimerization activity//protein binding//calcium ion binding//nucleoside binding//integrin binding//actin filament binding	GO:0030529//GO:0043234//GO:0070062//GO:0008305//GO:0005634//GO:0048471//GO:0001725//GO:0031093//GO:0030863//GO:0031143	ribonucleoprotein complex//protein complex//extracellular vesicular exosome//integrin complex//nucleus//perinuclear region of cytoplasm//stress fiber//platelet alpha granule lumen//cortical cytoskeleton//pseudopodium	KOG0035	Ca2+-binding actin-bundling protein (actinin), alpha chain (EF-Hand protein superfamily)
comp112528_c0	135	6.04	975	43.75	221	11.07	1157	147902168	NP_001089909.1	1041	5.39E-138	heme oxygenase (decycling) 1 [Xenopus laevis] >gi|83318350|gb|AAI08807.1| MGC132176 protein [Xenopus laevis]	--	--	--	--	--	K00510	HMOX, hmuO, ho	heme oxygenase	http://www.genome.jp/dbget-bin/www_bget?ko:K00510	P14791	902	5.19E-118	Heme oxygenase 1 OS=Gallus gallus GN=HMOX1 PE=1 SV=2	PF01126	Heme oxygenase	GO:0015994//GO:0055114//GO:0006788	chlorophyll metabolic process//oxidation-reduction process//heme oxidation	GO:0004392	heme oxygenase (decyclizing) activity	--	--	KOG4480	Heme oxygenase
comp112551_c0	55	5.09	392	31.91	4333.17	374.57	1224	296040424	DAA12509.1	176	2.89E-11	TPA: tropoelastin 2b [Xenopus laevis]	--	--	--	--	--	--	--	--	--	--	--	--	--	--	--	--	--	--	--	--	--	--	--
comp112564_c1	109	6.78	458.81	21.64	4	0.2	1219	301603583	XP_002931491.1	868	5.13E-107	PREDICTED: fatty-acid amide hydrolase 1 [Xenopus (Silurana) tropicalis]	548459218	XM_005747562.1	41	4.53E-10	PREDICTED: Pundamilia nyererei fatty-acid amide hydrolase 1-like (LOC102202924), mRNA	K15528	FAAH	fatty acid amide hydrolase	http://www.genome.jp/dbget-bin/www_bget?ko:K15528	O00519	683	1.62E-81	Fatty-acid amide hydrolase 1 OS=Homo sapiens GN=FAAH PE=1 SV=2	PF01425	Amidase	--	--	GO:0016884//GO:0003824	carbon-nitrogen ligase activity, with glutamine as amido-N-donor//catalytic activity	--	--	--	--
comp112648_c0	2036	30.22	1190	17.77	677	11.25	3080	156717434	NP_001096257.1	2267	0	SRSF protein kinase 2 [Xenopus (Silurana) tropicalis] >gi|134024056|gb|AAI35434.1| LOC100124819 protein [Xenopus (Silurana) tropicalis]	156717433	NM_001102787.1	430	0	Xenopus (Silurana) tropicalis SRSF protein kinase 2 (srpk2), mRNA >gi|134024055|gb|BC135433.1| Xenopus tropicalis hypothetical protein LOC100124819, mRNA (cDNA clone MGC:121986 IMAGE:7604403), complete cds	K08832	SRPK3, STK23	serine/threonine-protein kinase SRPK3	http://www.genome.jp/dbget-bin/www_bget?ko:K08832	Q9Z0G2	956	5.60E-115	SRSF protein kinase 3 OS=Mus musculus GN=Srpk3 PE=2 SV=1	PF12470//PF07714//PF00069	Suppressor of Fused Gli/Ci N terminal binding domain//Protein tyrosine kinase//Protein kinase domain	GO:0006468//GO:0009069//GO:0016310	protein phosphorylation//serine family amino acid metabolic process//phosphorylation	GO:0005515//GO:0004674//GO:0005524//GO:0004672	protein binding//protein serine/threonine kinase activity//ATP binding//protein kinase activity	--	--	KOG1290	Serine/threonine protein kinase
comp112655_c0	0	0	1	0.13	348	50.43	546	--	--	--	--	--	--	--	--	--	--	--	--	--	--	--	--	--	--	--	--	--	--	--	--	--	--	--	--
comp112673_c0	2089	39.42	3423	64.95	1043	22.03	2466	194332725	NP_001123852.1	2610	0	transglutaminase 2 (C polypeptide, protein-glutamine-gamma-glutamyltransferase) [Xenopus (Silurana) tropicalis] >gi|189442343|gb|AAI67727.1| LOC100170618 protein [Xenopus (Silurana) tropicalis]	--	--	--	--	--	K05625	TGM2	transglutaminase 2	http://www.genome.jp/dbget-bin/www_bget?ko:K05625	Q01841	2297	0	Protein-glutamine gamma-glutamyltransferase 2 OS=Gallus gallus GN=TGL2 PE=1 SV=3	PF02815//PF00927//PF00868	MIR domain//Transglutaminase family, C-terminal ig like domain//Transglutaminase family	GO:0018149	peptide cross-linking	GO:0046872//GO:0003810	metal ion binding//protein-glutamine gamma-glutamyltransferase activity	GO:0016020	membrane	--	--
comp112702_c0	290.96	9.76	504	16.99	2743.91	103.09	1475	148237476	NP_001079667.1	593	8.70E-71	anterior gradient protein 1 precursor [Xenopus laevis] >gi|2499133|sp|P55868.1|AG1_XENLA RecName: Full=Anterior gradient protein 1; Short=XAG-1; AltName: Full=XAG; Flags: Precursor >gi|1667601|gb|AAB18819.1| putative secreted protein XAG [Xenopus laevis] >gi|28422349|gb|AAH46838.1| MGC52564 protein [Xenopus laevis]	--	--	--	--	--	--	--	--	--	P55868	593	5.88E-72	Anterior gradient protein 1 OS=Xenopus laevis GN=ag1 PE=1 SV=1	--	--	GO:0071570	cement gland development	--	--	GO:0005576	extracellular region	--	--
comp112799_c0	418.21	34.78	1694	157.41	395.01	52.18	730	327281168	XP_003225321.1	214	4.28E-18	PREDICTED: programmed cell death 1 ligand 1-like [Anolis carolinensis]	--	--	--	--	--	--	--	--	--	--	--	--	--	--	--	--	--	--	--	--	--	--	--
comp112810_c0	41	1.99	543	26.47	369.78	20.12	1081	147905135	NP_001079124.1	1409	0	regucalcin [Xenopus laevis] >gi|82115035|sp|Q9I922.1|RGN_XENLA RecName: Full=Regucalcin; Short=RC; AltName: Full=Gluconolactonase; Short=GNL; AltName: Full=Senescence marker protein 30; Short=SMP-30; Short=xSMP-30 >gi|6970317|dbj|BAA90694.1| regucalcin [Xenopus laevis] >gi|213623713|gb|AAI70119.1| Regucalcin (senescence marker protein-30) [Xenopus laevis] >gi|213626663|gb|AAI69832.1| Regucalcin (…	--	--	--	--	--	K01053	E3.1.1.17	gluconolactonase	http://www.genome.jp/dbget-bin/www_bget?ko:K01053	Q9I922	1409	0	Regucalcin OS=Xenopus laevis GN=rgn PE=2 SV=1	PF01436	NHL repeat	GO:0006098//GO:0019852//GO:0006874//GO:0019384//GO:0032781//GO:0019853//GO:0050848	pentose-phosphate shunt//L-ascorbic acid metabolic process//cellular calcium ion homeostasis//caprolactam catabolic process//positive regulation of ATPase activity//L-ascorbic acid biosynthetic process//regulation of calcium-mediated signaling	GO:0004341//GO:0030234//GO:0005515//GO:0005509//GO:0008270	gluconolactonase activity//enzyme regulator activity//protein binding//calcium ion binding//zinc ion binding	GO:0005737//GO:0005634	cytoplasm//nucleus	KOG4499	Ca2+-binding protein Regucalcin/SMP30
comp112829_c1	43	0.62	396	5.76	1103.66	17.87	3156	301607421	XP_002933320.1	2694	0	PREDICTED: interferon-induced helicase C domain-containing protein 1-like [Xenopus (Silurana) tropicalis]	449507055	XM_002194044.2	53	2.55E-16	PREDICTED: Taeniopygia guttata interferon induced with helicase C domain 1 (IFIH1), mRNA	K12647	IFIH1, MDA5	interferon-induced helicase C domain-containing protein 1	http://www.genome.jp/dbget-bin/www_bget?ko:K12647	Q8R5F7	2288	0	Interferon-induced helicase C domain-containing protein 1 OS=Mus musculus GN=Ifih1 PE=1 SV=1	PF00619//PF04851//PF00271//PF00270//PF00176//PF11648	Caspase recruitment domain//Type III restriction enzyme, res subunit//Helicase conserved C-terminal domain//DEAD/DEAH box helicase//SNF2 family N-terminal domain//C-terminal domain of RIG-I	GO:0042981	regulation of apoptotic process	GO:1901363//GO:0004386//GO:0016817//GO:0097159//GO:0005524//GO:0008026//GO:0003677//GO:0016787//GO:0003676//GO:0005515	heterocyclic compound binding//helicase activity//hydrolase activity, acting on acid anhydrides//organic cyclic compound binding//ATP binding//ATP-dependent helicase activity//DNA binding//hydrolase activity//nucleic acid binding//protein binding	GO:0005622	intracellular	KOG0354	DEAD-box like helicase
comp112844_c2	708	14.89	133	4.66	47	1.87	2737	301613181	XP_002936091.1	2360	0	PREDICTED: kelch-like protein 34-like [Xenopus (Silurana) tropicalis]	512820214	XM_002936045.2	42	2.87E-10	PREDICTED: Xenopus (Silurana) tropicalis kelch-like family member 34 (klhl34), mRNA	K10469	KLHL34	kelch-like protein 34	http://www.genome.jp/dbget-bin/www_bget?ko:K10469	Q8N239	1458	0	Kelch-like protein 34 OS=Homo sapiens GN=KLHL34 PE=2 SV=1	PF01344//PF07646//PF00651	Kelch motif//Kelch motif//BTB/POZ domain	--	--	GO:0005515	protein binding	--	--	KOG4441	Proteins containing BTB/POZ and Kelch domains, involved in regulatory/signal transduction processes
comp112859_c0	419.19	8.44	744.97	16.76	1522	37.07	3772	301609922	XP_002934499.1	819	1.09E-86	PREDICTED: hypothetical protein LOC100127584 [Xenopus (Silurana) tropicalis]	--	--	--	--	--	K16528	AKAP12	A-kinase anchor protein 12	http://www.genome.jp/dbget-bin/www_bget?ko:K16528	Q02952	522	3.66E-52	A-kinase anchor protein 12 OS=Homo sapiens GN=AKAP12 PE=1 SV=4	PF03832	WSK motif	GO:0007165//GO:0006605	signal transduction//protein targeting	--	--	--	--	--	--
comp112869_c0	498.96	11.22	6031.72	136.41	2130	53.65	2101	62751950	NP_001015797.1	2305	0	coagulation factor 2 (thrombin) precursor [Xenopus (Silurana) tropicalis] >gi|58476395|gb|AAH89747.1| coagulation factor 2 (thrombin) [Xenopus (Silurana) tropicalis]	507546363	XM_004657083.1	153	4.34E-72	PREDICTED: Jaculus jaculus coagulation factor II (thrombin) (F2), mRNA	K01313	F2	coagulation factor II (thrombin)	http://www.genome.jp/dbget-bin/www_bget?ko:K01313	P00734	1988	0	Prothrombin OS=Homo sapiens GN=F2 PE=1 SV=2	PF09396//PF00594//PF00089//PF08031	Thrombin light chain//Vitamin K-dependent carboxylation/gamma-carboxyglutamic (GLA) domain//Trypsin//Berberine and berberine like	GO:0006508//GO:0007596//GO:0055114	proteolysis//blood coagulation//oxidation-reduction process	GO:0005509//GO:0004252//GO:0016491//GO:0050660	calcium ion binding//serine-type endopeptidase activity//oxidoreductase activity//flavin adenine dinucleotide binding	GO:0005576	extracellular region	KOG3627	Trypsin
comp112901_c0	15	2.32	962	134.42	1993.14	362.02	532	326918184	XP_003205371.1	153	1.37E-10	PREDICTED: lymphocyte antigen 6E-like [Meleagris gallopavo]	--	--	--	--	--	--	--	--	--	Q9Z0K7	138	5.72E-10	Secreted Ly-6/uPAR-related protein 1 OS=Mus musculus GN=Slurp1 PE=2 SV=1	PF00087	Snake toxin	--	--	--	--	GO:0005576	extracellular region	--	--
comp112912_c0	4151.32	85.38	2528	51.37	1846.98	41.89	2525	147905254	NP_001083809.1	2022	0	serine/threonine-protein kinase Sgk1-A [Xenopus laevis] >gi|82236554|sp|Q6GPN6.1|SGK1A_XENLA RecName: Full=Serine/threonine-protein kinase Sgk1-A; AltName: Full=Serum/glucocorticoid-regulated kinase 1-A >gi|49116933|gb|AAH73077.1| Sgk protein [Xenopus laevis]	147905253	NM_001090340.1	595	0	Xenopus laevis serum/glucocorticoid regulated kinase 1 (sgk1-a), mRNA >gi|49116932|gb|BC073077.1| Xenopus laevis similar to serum/glucocorticoid regulated kinase, mRNA (cDNA clone MGC:82747 IMAGE:5156187), complete cds	K13302	SGK1	serum/glucocorticoid-regulated kinase 1	http://www.genome.jp/dbget-bin/www_bget?ko:K13302	Q6GPN6	2022	0	Serine/threonine-protein kinase Sgk1-A OS=Xenopus laevis GN=sgk1-a PE=2 SV=1	PF06293//PF02258//PF00069//PF07714//PF00433	Lipopolysaccharide kinase (Kdo/WaaP) family//Shiga-like toxin beta subunit//Protein kinase domain//Protein tyrosine kinase//Protein kinase C terminal domain	GO:0006950//GO:0006915//GO:0009069//GO:0016310//GO:0006468//GO:0009103//GO:0019836	response to stress//apoptotic process//serine family amino acid metabolic process//phosphorylation//protein phosphorylation//lipopolysaccharide biosynthetic process//hemolysis by symbiont of host erythrocytes	GO:0016773//GO:0004674//GO:0005524//GO:0004672	phosphotransferase activity, alcohol group as acceptor//protein serine/threonine kinase activity//ATP binding//protein kinase activity	GO:0005783//GO:0016020//GO:0005634//GO:0005576	endoplasmic reticulum//membrane//nucleus//extracellular region	KOG0598	Ribosomal protein S6 kinase and related proteins
comp112940_c0	0	0	28	0.87	2370.14	82.44	1577	374533754	AEZ53790.1	207	3.93E-16	keratin 5 protein 2, partial [Spea multiplicata]	--	--	--	--	--	K07605	KRT2	type II keratin, basic	http://www.genome.jp/dbget-bin/www_bget?ko:K07605	O93532	215	6.15E-17	Keratin, type II cytoskeletal cochleal OS=Gallus gallus PE=2 SV=1	PF03381//PF00038	LEM3 (ligand-effect modulator 3) family / CDC50 family//Intermediate filament protein	--	--	GO:0005198	structural molecule activity	GO:0016020//GO:0005882	membrane//intermediate filament	KOG0977	Nuclear envelope protein lamin, intermediate filament superfamily
comp112940_c1	1	0.05	27	1.23	1617.45	82.29	1142	14017762	BAB47395.1	1220	2.49E-161	larva-specific keratin RLK [Rana catesbeiana]	296211737	XM_002752509.1	77	4.12E-30	PREDICTED: Callithrix jacchus keratin 75 (KRT75), mRNA	K07605	KRT2	type II keratin, basic	http://www.genome.jp/dbget-bin/www_bget?ko:K07605	Q08D91	1011	3.45E-131	Keratin, type II cytoskeletal 75 OS=Bos taurus GN=KRT75 PE=2 SV=1	PF08494//PF10473//PF00038//PF02183//PF05531	DEAD/H associated//Leucine-rich repeats of kinetochore protein Cenp-F/LEK1//Intermediate filament protein//Homeobox associated leucine zipper//Nucleopolyhedrovirus P10 protein	GO:0006355	regulation of transcription, DNA-dependent	GO:0016818//GO:0008134//GO:0003677//GO:0042803//GO:0005524//GO:0045502//GO:0005198	hydrolase activity, acting on acid anhydrides, in phosphorus-containing anhydrides//transcription factor binding//DNA binding//protein homodimerization activity//ATP binding//dynein binding//structural molecule activity	GO:0019028//GO:0030286//GO:0005882//GO:0005634//GO:0005667	viral capsid//dynein complex//intermediate filament//nucleus//transcription factor complex	KOG0977	Nuclear envelope protein lamin, intermediate filament superfamily
comp112947_c0	908	65.63	723.92	52.36	91	7.36	793	8927455	AAF82093.1	1347	1.84E-178	type tonic myosin heavy chain [Rana pipiens]	8927454	AF240691.1	461	0	Rana pipiens type tonic myosin heavy chain mRNA, partial cds	K10352	MYH	myosin heavy chain	http://www.genome.jp/dbget-bin/www_bget?ko:K10352	A2AQP0	1219	1.58E-152	Myosin-7B OS=Mus musculus GN=Myh7b PE=3 SV=1	PF00063	Myosin head (motor domain)	--	--	GO:0005524//GO:0003774	ATP binding//motor activity	GO:0016459	myosin complex	KOG0161	Myosin class II heavy chain
comp112947_c1	744	83.84	605	67.98	70	8.83	581	301606658	XP_002932939.1	767	9.29E-91	PREDICTED: myosin-7B-like [Xenopus (Silurana) tropicalis]	527244770	XM_005140672.1	170	4.08E-82	PREDICTED: Melopsittacus undulatus myosin heavy chain, skeletal muscle, adult-like (LOC101876527), mRNA	K10352	MYH	myosin heavy chain	http://www.genome.jp/dbget-bin/www_bget?ko:K10352	P04460	683	6.63E-86	Myosin-6 (Fragment) OS=Oryctolagus cuniculus GN=MYH6 PE=2 SV=1	PF00769//PF04111//PF10473//PF01576//PF00038//PF09177//PF08702//PF13851//PF00435//PF00170//PF14073//PF03148	Ezrin/radixin/moesin family//Autophagy protein Apg6//Leucine-rich repeats of kinetochore protein Cenp-F/LEK1//Myosin tail//Intermediate filament protein//Syntaxin 6, N-terminal//Fibrinogen alpha/beta chain family//Growth-arrest specific micro-tubule binding//Spectrin repeat//bZIP transcription factor//Centrosome localisation domain of Cep57//Tektin family	GO:0000226//GO:0048193//GO:0051258//GO:0030168//GO:0006914//GO:0007165//GO:0006355//GO:0048870	microtubule cytoskeleton organization//Golgi vesicle transport//protein polymerization//platelet activation//autophagy//signal transduction//regulation of transcription, DNA-dependent//cell motility	GO:0003774//GO:0008134//GO:0005515//GO:0008092//GO:0042803//GO:0003700//GO:0043015//GO:0005198//GO:0042802//GO:0045502//GO:0043565//GO:0030674//GO:0005102	motor activity//transcription factor binding//protein binding//cytoskeletal protein binding//protein homodimerization activity//sequence-specific DNA binding transcription factor activity//gamma-tubulin binding//structural molecule activity//identical protein binding//dynein binding//sequence-specific DNA binding//protein binding, bridging//receptor binding	GO:0031514//GO:0019898//GO:0030286//GO:0045298//GO:0005882//GO:0005874//GO:0005577//GO:0016020//GO:0005667//GO:0016459//GO:0005737	motile cilium//extrinsic to membrane//dynein complex//tubulin complex//intermediate filament//microtubule//fibrinogen complex//membrane//transcription factor complex//myosin complex//cytoplasm	--	--
comp112947_c3	3065.99	116.42	2264.13	86.31	235.05	9.99	1327	301606658	XP_002932939.1	1532	0	PREDICTED: myosin-7B-like [Xenopus (Silurana) tropicalis]	530607587	XM_005295419.1	517	0	PREDICTED: Chrysemys picta bellii myosin, heavy chain 7B, cardiac muscle, beta (MYH7B), mRNA	K10352	MYH	myosin heavy chain	http://www.genome.jp/dbget-bin/www_bget?ko:K10352	Q29RW1	1253	2.64E-154	Myosin-4 OS=Rattus norvegicus GN=Myh4 PE=2 SV=1	PF03148//PF10473//PF04111//PF07926//PF00769//PF06008//PF08702//PF06009//PF05531//PF00038//PF01576	Tektin family//Leucine-rich repeats of kinetochore protein Cenp-F/LEK1//Autophagy protein Apg6//TPR/MLP1/MLP2-like protein//Ezrin/radixin/moesin family//Laminin Domain I//Fibrinogen alpha/beta chain family//Laminin Domain II//Nucleopolyhedrovirus P10 protein//Intermediate filament protein//Myosin tail	GO:0051258//GO:0007165//GO:0007155//GO:0000226//GO:0006914//GO:0030334//GO:0045995//GO:0006606//GO:0030155//GO:0030168	protein polymerization//signal transduction//cell adhesion//microtubule cytoskeleton organization//autophagy//regulation of cell migration//regulation of embryonic development//protein import into nucleus//regulation of cell adhesion//platelet activation	GO:0008134//GO:0003774//GO:0045502//GO:0005198//GO:0008092//GO:0005102//GO:0042803//GO:0030674	transcription factor binding//motor activity//dynein binding//structural molecule activity//cytoskeletal protein binding//receptor binding//protein homodimerization activity//protein binding, bridging	GO:0005577//GO:0005882//GO:0005874//GO:0019028//GO:0005737//GO:0016459//GO:0030286//GO:0019898//GO:0005604//GO:0005667//GO:0005643//GO:0005606	fibrinogen complex//intermediate filament//microtubule//viral capsid//cytoplasm//myosin complex//dynein complex//extrinsic to membrane//basement membrane//transcription factor complex//nuclear pore//laminin-1 complex	KOG0161	Myosin class II heavy chain
comp112947_c4	626	46.5	483	35.9	57	4.74	777	301606658	XP_002932939.1	1399	6.22E-177	PREDICTED: myosin-7B-like [Xenopus (Silurana) tropicalis]	8927454	AF240691.1	515	0	Rana pipiens type tonic myosin heavy chain mRNA, partial cds	K10352	MYH	myosin heavy chain	http://www.genome.jp/dbget-bin/www_bget?ko:K10352	A2AQP0	1225	1.56E-153	Myosin-7B OS=Mus musculus GN=Myh7b PE=3 SV=1	PF00063	Myosin head (motor domain)	--	--	GO:0005524//GO:0003774	ATP binding//motor activity	GO:0016459	myosin complex	KOG0161	Myosin class II heavy chain
comp112947_c5	837	58.32	807	56.29	62	4.84	815	8927455	AAF82093.1	1189	1.26E-154	type tonic myosin heavy chain [Rana pipiens]	8927454	AF240691.1	438	0	Rana pipiens type tonic myosin heavy chain mRNA, partial cds	K10352	MYH	myosin heavy chain	http://www.genome.jp/dbget-bin/www_bget?ko:K10352	A2AQP0	1058	2.27E-130	Myosin-7B OS=Mus musculus GN=Myh7b PE=3 SV=1	PF00437//PF00158//PF02736//PF00063//PF01580	Type II/IV secretion system protein//Sigma-54 interaction domain//Myosin N-terminal SH3-like domain//Myosin head (motor domain)//FtsK/SpoIIIE family	GO:0007059//GO:0007049//GO:0051301//GO:0006355//GO:0006810	chromosome segregation//cell cycle//cell division//regulation of transcription, DNA-dependent//transport	GO:0005524//GO:0003677//GO:0008134//GO:0003774//GO:0000166	ATP binding//DNA binding//transcription factor binding//motor activity//nucleotide binding	GO:0016459//GO:0005667//GO:0016021	myosin complex//transcription factor complex//integral to membrane	KOG0161	Myosin class II heavy chain
comp112947_c6	6055.07	189.08	3390.59	106.35	396.98	13.88	1570	1814390	AAB41890.1	1770	0	slow myosin heavy chain 2, partial [Gallus gallus]	530607587	XM_005295419.1	603	0	PREDICTED: Chrysemys picta bellii myosin, heavy chain 7B, cardiac muscle, beta (MYH7B), mRNA	K10352	MYH	myosin heavy chain	http://www.genome.jp/dbget-bin/www_bget?ko:K10352	P12883	1591	0	Myosin-7 OS=Homo sapiens GN=MYH7 PE=1 SV=5	PF04111//PF08702//PF06008//PF00038//PF01576	Autophagy protein Apg6//Fibrinogen alpha/beta chain family//Laminin Domain I//Intermediate filament protein//Myosin tail	GO:0045995//GO:0030155//GO:0030168//GO:0051258//GO:0007165//GO:0030334//GO:0006914	regulation of embryonic development//regulation of cell adhesion//platelet activation//protein polymerization//signal transduction//regulation of cell migration//autophagy	GO:0005102//GO:0030674//GO:0003774//GO:0005524//GO:0005198//GO:0003779	receptor binding//protein binding, bridging//motor activity//ATP binding//structural molecule activity//actin binding	GO:0016459//GO:0005606//GO:0005577//GO:0005882	myosin complex//laminin-1 complex//fibrinogen complex//intermediate filament	KOG0161	Myosin class II heavy chain
comp112948_c0	188	6.69	142	5.07	763	30.38	1403	301607672	XP_002933427.1	339	5.49E-35	PREDICTED: proline-rich protein 15-like [Xenopus (Silurana) tropicalis]	--	--	--	--	--	--	--	--	--	Q8IV56	173	2.76E-13	Proline-rich protein 15 OS=Homo sapiens GN=PRR15 PE=2 SV=1	--	--	--	--	--	--	--	--	--	--
comp112977_c0	1024.69	55.43	753	27.67	138	4.7	4286	301622907	XP_002940767.1	4440	0	PREDICTED: potassium voltage-gated channel subfamily H member 8-like [Xenopus (Silurana) tropicalis]	512867144	XM_002940721.2	1072	0	PREDICTED: Xenopus (Silurana) tropicalis potassium voltage-gated channel subfamily H member 8-like (LOC100492237), transcript variant X1, mRNA	K04906	KCNH3	potassium voltage-gated channel Eag-related subfamily H member 3	http://www.genome.jp/dbget-bin/www_bget?ko:K04906	Q96L42	2632	0	Potassium voltage-gated channel subfamily H member 8 OS=Homo sapiens GN=KCNH8 PE=2 SV=2	PF00520//PF08447//PF00989//PF13426	Ion transport protein//PAS fold//PAS fold//PAS domain	GO:0006813//GO:0000160//GO:0006811//GO:0016310//GO:0006355//GO:0055085//GO:0007165//GO:0023014	potassium ion transport//phosphorelay signal transduction system//ion transport//phosphorylation//regulation of transcription, DNA-dependent//transmembrane transport//signal transduction//signal transduction by phosphorylation	GO:0005216//GO:0005515//GO:0000155//GO:0004871//GO:0005249	ion channel activity//protein binding//phosphorelay sensor kinase activity//signal transducer activity//voltage-gated potassium channel activity	GO:0008076//GO:0016020//GO:0009365//GO:0016021	voltage-gated potassium channel complex//membrane//protein histidine kinase complex//integral to membrane	KOG0498	K+-channel ERG and related proteins, contain PAS/PAC sensor domain
comp112996_c0	3992.4	103.24	1396	36.28	4155.69	120.31	1854	56118558	NP_001008066.1	2608	0	inosine monophosphate dehydrogenase 2 [Xenopus (Silurana) tropicalis] >gi|51703854|gb|AAH80955.1| IMP (inosine monophosphate) dehydrogenase 2 [Xenopus (Silurana) tropicalis] >gi|89269506|emb|CAJ83737.1| IMP (inosine monophosphate) dehydrogenase 2 [Xenopus (Silurana) tropicalis]	148225012	NM_001090521.1	711	0	Xenopus laevis inosine 5'-phosphate dehydrogenase 2 (impdh2), mRNA >gi|28422610|gb|BC044122.1| Xenopus laevis inosine 5'-phosphate dehydrogenase 2, mRNA (cDNA clone MGC:53611 IMAGE:4684138), complete cds	K00088	E1.1.1.205, guaB	IMP dehydrogenase	http://www.genome.jp/dbget-bin/www_bget?ko:K00088	F7CYY5	2595	0	Inosine-5'-monophosphate dehydrogenase 2 OS=Xenopus tropicalis GN=impdh2 PE=3 SV=1	PF03060//PF01081//PF00478//PF05690//PF01070//PF04131//PF00977//PF01207//PF01180//PF00571//PF01645	Nitronate monooxygenase//KDPG and KHG aldolase//IMP dehydrogenase / GMP reductase domain//Thiazole biosynthesis protein ThiG//FMN-dependent dehydrogenase//Putative N-acetylmannosamine-6-phosphate epimerase//Histidine biosynthesis protein//Dihydrouridine synthase (Dus)//Dihydroorotate dehydrogenase//CBS domain//Conserved region in glutamate synthase	GO:0006807//GO:0006051//GO:0009228//GO:0008152//GO:0006144//GO:0006537//GO:0006177//GO:0006206//GO:0008033//GO:0055114//GO:0000105//GO:0006040//GO:0006222	nitrogen compound metabolic process//N-acetylmannosamine metabolic process//thiamine biosynthetic process//metabolic process//purine nucleobase metabolic process//glutamate biosynthetic process//GMP biosynthetic process//pyrimidine nucleobase metabolic process//tRNA processing//oxidation-reduction process//histidine biosynthetic process//amino sugar metabolic process//UMP biosynthetic process	GO:0047465//GO:0003938//GO:0046872//GO:0016491//GO:0030554//GO:0000166//GO:0017150//GO:0015930//GO:0018580//GO:0036355//GO:0016829//GO:0004152//GO:0050660//GO:0003824//GO:0016638	N-acylglucosamine-6-phosphate 2-epimerase activity//IMP dehydrogenase activity//metal ion binding//oxidoreductase activity//adenyl nucleotide binding//nucleotide binding//tRNA dihydrouridine synthase activity//glutamate synthase activity//nitronate monooxygenase activity//2-iminoacetate synthase activity//lyase activity//dihydroorotate dehydrogenase activity//flavin adenine dinucleotide binding//…	GO:0005737//GO:0042720//GO:0005634	cytoplasm//mitochondrial inner membrane peptidase complex//nucleus	KOG2550	IMP dehydrogenase/GMP reductase
comp113018_c0	8081.95	258.02	23	0.73	9	0.32	1563	89267429	CAJ81575.1	1830	0	eosinophil chemotactic cytokine [Xenopus (Silurana) tropicalis]	530643291	XM_005308278.1	114	1.54E-50	PREDICTED: Chrysemys picta bellii chitinase, acidic (CHIA), mRNA	K01183	E3.2.1.14	chitinase	http://www.genome.jp/dbget-bin/www_bget?ko:K01183	Q95M17	1393	0	Acidic mammalian chitinase OS=Bos taurus GN=CHIA PE=1 SV=1	PF01607//PF00704	Chitin binding Peritrophin-A domain//Glycosyl hydrolases family 18	GO:0016998//GO:0006030//GO:0005975//GO:0006032	cell wall macromolecule catabolic process//chitin metabolic process//carbohydrate metabolic process//chitin catabolic process	GO:0008061//GO:0004553//GO:0004568//GO:0043169	chitin binding//hydrolase activity, hydrolyzing O-glycosyl compounds//chitinase activity//cation binding	GO:0005576	extracellular region	KOG2806	Chitinase
comp113023_c0	79	3.26	583	24.04	111	5.1	1248	197246267	AAI69149.1	438	5.33E-49	hypothetical protein LOC100135069 [Xenopus (Silurana) tropicalis] >gi|213625737|gb|AAI71228.1| hypothetical protein LOC100135069 [Xenopus (Silurana) tropicalis]	--	--	--	--	--	--	--	--	--	Q91X49	260	3.16E-25	MAL-like protein OS=Mus musculus GN=Mall PE=2 SV=1	PF01284	Membrane-associating domain	--	--	--	--	GO:0016020//GO:0016021	membrane//integral to membrane	--	--
comp113025_c0	565.95	27.57	838	40.94	1556.85	84.9	1079	62859403	NP_001016107.1	554	1.04E-65	tetraspanin 1 [Xenopus (Silurana) tropicalis] >gi|89269076|emb|CAJ83747.1| tetraspanin 1 [Xenopus (Silurana) tropicalis] >gi|113197658|gb|AAI21530.1| tetraspanin 1 [Xenopus (Silurana) tropicalis]	--	--	--	--	--	--	--	--	--	Q99J59	525	1.16E-62	Tetraspanin-1 OS=Mus musculus GN=Tspan1 PE=2 SV=1	PF00335	Tetraspanin family	--	--	--	--	GO:0016020//GO:0016021	membrane//integral to membrane	KOG3882	Tetraspanin family integral membrane protein
comp113076_c0	32	0.53	225.9	3.74	475	8.76	2796	148227856	NP_001084884.1	1321	7.08E-164	poly (ADP-ribose) polymerase family, member 9 [Xenopus laevis] >gi|47123187|gb|AAH70832.1| MGC83934 protein [Xenopus laevis]	--	--	--	--	--	K15260	PARP9	poly	http://www.genome.jp/dbget-bin/www_bget?ko:K15260	Q8CAS9	747	3.93E-83	Poly [ADP-ribose] polymerase 9 OS=Mus musculus GN=Parp9 PE=1 SV=2	PF00644	Poly(ADP-ribose) polymerase catalytic domain	--	--	GO:0003950	NAD+ ADP-ribosyltransferase activity	--	--	KOG2633	Hismacro and SEC14 domain-containing proteins
comp113077_c0	970.26	52.68	752.74	39.39	278	16.52	1085	--	--	--	--	--	--	--	--	--	--	--	--	--	--	--	--	--	--	PF02038	ATP1G1/PLM/MAT8 family	GO:0006811	ion transport	GO:0005216	ion channel activity	GO:0016020	membrane	--	--
comp113096_c0	758.04	77.17	214	21.29	139	19.02	1384	--	--	--	--	--	--	--	--	--	--	--	--	--	--	--	--	--	--	--	--	--	--	--	--	--	--	--	--
comp113125_c0	192	6.82	570	20.34	86	3.42	1404	301618347	XP_002938583.1	845	2.72E-106	PREDICTED: c-type lectin domain family 11 member A-like [Xenopus (Silurana) tropicalis]	--	--	--	--	--	--	--	--	--	O88201	589	1.03E-69	C-type lectin domain family 11 member A OS=Rattus norvegicus GN=Clec11a PE=2 SV=1	PF03286//PF04557//PF00059//PF00183//PF04147	Pox virus Ag35 surface protein//Glutaminyl-tRNA synthetase, non-specific RNA binding region part 2//Lectin C-type domain//Hsp90 protein//Nop14-like family	GO:0006425//GO:0006457//GO:0006950	glutaminyl-tRNA aminoacylation//protein folding//response to stress	GO:0004819//GO:0000166//GO:0051082//GO:0030246//GO:0005524	glutamine-tRNA ligase activity//nucleotide binding//unfolded protein binding//carbohydrate binding//ATP binding	GO:0032040//GO:0005737//GO:0019031	small-subunit processome//cytoplasm//viral envelope	KOG4297	C-type lectin
comp113193_c0	2172.83	161.33	695.74	58.13	209.83	27.97	891	--	--	--	--	--	--	--	--	--	--	--	--	--	--	--	--	--	--	--	--	--	--	--	--	--	--	--	--
comp113280_c2	9	0.35	5	0.26	297	9.55	2584	301628483	XP_002943381.1	1742	0	PREDICTED: protein sel-1 homolog 3-like [Xenopus (Silurana) tropicalis]	--	--	--	--	--	--	--	--	--	Q68CR1	1362	1.40E-169	Protein sel-1 homolog 3 OS=Homo sapiens GN=SEL1L3 PE=1 SV=2	PF13181//PF13176	Tetratricopeptide repeat//Tetratricopeptide repeat	--	--	GO:0005515	protein binding	--	--	KOG1550	Extracellular protein SEL-1 and related proteins
comp113372_c0	577.14	12.09	1630	34.32	1272.19	29.83	2242	301616187	XP_002937536.1	494	4.23E-55	PREDICTED: group XVI phospholipase A2-like [Xenopus (Silurana) tropicalis]	--	--	--	--	--	--	--	--	--	Q9NWW9	327	4.16E-33	HRAS-like suppressor 2 OS=Homo sapiens GN=HRASLS2 PE=1 SV=1	PF08405//PF00619	Viral polyprotein N-terminal//Caspase recruitment domain	GO:0006144//GO:0006508//GO:0044419//GO:0042981	purine nucleobase metabolic process//proteolysis//interspecies interaction between organisms//regulation of apoptotic process	GO:0017111//GO:0003968//GO:0004197//GO:0005515	nucleoside-triphosphatase activity//RNA-directed RNA polymerase activity//cysteine-type endopeptidase activity//protein binding	GO:0005622//GO:0031379	intracellular//RNA-directed RNA polymerase complex	--	--
comp113421_c0	16	0.56	352.45	12.44	4035.09	158.84	1417	395860937	XP_003802758.1	181	2.00E-12	PREDICTED: membrane-spanning 4-domains subfamily A member 4A-like [Otolemur garnettii]	--	--	--	--	--	--	--	--	--	Q96JQ5	150	8.80E-10	Membrane-spanning 4-domains subfamily A member 4A OS=Homo sapiens GN=MS4A4A PE=2 SV=1	PF04103	CD20-like family	--	--	--	--	GO:0016021	integral to membrane	--	--
comp113433_c0	71	1.37	639.88	12.42	1123.98	24.29	2415	187608212	NP_001120169.1	2046	0	uncharacterized protein LOC100145209 [Xenopus (Silurana) tropicalis] >gi|166796761|gb|AAI59177.1| LOC100145209 protein [Xenopus (Silurana) tropicalis]	327272925	XM_003221187.1	89	1.89E-36	PREDICTED: Anolis carolinensis sodium-coupled neutral amino acid transporter 2-like (LOC100555856), mRNA	K14991	SLC38A4, SNAT4	solute carrier family 38 (sodium-coupled neutral amino acid transporter), member 4	http://www.genome.jp/dbget-bin/www_bget?ko:K14991	Q5RE87	1997	0	Sodium-coupled neutral amino acid transporter 4 OS=Pongo abelii GN=SLC38A4 PE=2 SV=1	PF06072	Alphaherpesvirus tegument protein US9	--	--	--	--	GO:0016021//GO:0019033	integral to membrane//viral tegument	KOG1305	Amino acid transporter protein
comp113473_c0	553	52.67	250	19.28	15	1.04	892	226372324	ACO51787.1	317	1.71E-31	Indolethylamine N-methyltransferase [Rana catesbeiana]	--	--	--	--	--	--	--	--	--	O97972	267	9.23E-26	Indolethylamine N-methyltransferase OS=Oryctolagus cuniculus GN=INMT PE=1 SV=1	PF08241//PF01234	Methyltransferase domain//NNMT/PNMT/TEMT family	GO:0008152	metabolic process	GO:0008168	methyltransferase activity	--	--	--	--
comp113507_c0	236	9.29	1240.86	49.04	5	0.22	1287	--	--	--	--	--	--	--	--	--	--	--	--	--	--	--	--	--	--	--	--	--	--	--	--	--	--	--	--
comp113526_c0	69	6.82	173	17.08	504.99	55.9	634	--	--	--	--	--	--	--	--	--	--	--	--	--	--	--	--	--	--	--	--	--	--	--	--	--	--	--	--
comp113537_c1	183	8.05	657	25.19	5	0.17	1808	301617054	XP_002937963.1	651	2.85E-71	PREDICTED: hypothetical protein LOC100491843 [Xenopus (Silurana) tropicalis]	--	--	--	--	--	--	--	--	--	Q05588	252	4.47E-22	Urokinase plasminogen activator surface receptor OS=Bos taurus GN=PLAUR PE=2 SV=1	PF02988//PF01064	Phospholipase A2 inhibitor//Activin types I and II receptor domain	GO:0016310//GO:0009069//GO:0007178	phosphorylation//serine family amino acid metabolic process//transmembrane receptor protein serine/threonine kinase signaling pathway	GO:0004859//GO:0005024//GO:0004675	phospholipase inhibitor activity//transforming growth factor beta-activated receptor activity//transmembrane receptor protein serine/threonine kinase activity	GO:0005576//GO:0016020	extracellular region//membrane	--	--
comp113564_c0	364	7.22	1221	24.53	279	6.23	2386	80476307	AAI08492.1	2209	0	Alpl protein [Xenopus laevis]	528940786	XM_005203068.1	496	0	PREDICTED: Bos taurus alkaline phosphatase, liver/bone/kidney (ALPL), transcript variant X4, mRNA	K01077	E3.1.3.1, phoA, phoB	alkaline phosphatase	http://www.genome.jp/dbget-bin/www_bget?ko:K01077	Q29486	2104	0	Alkaline phosphatase, tissue-nonspecific isozyme OS=Felis catus GN=ALPL PE=1 SV=1	PF00245//PF01676	Alkaline phosphatase//Metalloenzyme superfamily	GO:0046656//GO:0046486//GO:0016311//GO:0008152//GO:0019497	folic acid biosynthetic process//glycerolipid metabolic process//dephosphorylation//metabolic process//hexachlorocyclohexane metabolic process	GO:0016791//GO:0004035//GO:0046872//GO:0003824	phosphatase activity//alkaline phosphatase activity//metal ion binding//catalytic activity	--	--	KOG4126	Alkaline phosphatase
comp113586_c0	268.73	4.24	474.89	7.54	1239.65	21.92	2907	189230071	NP_001121529.1	2439	0	4-aminobutyrate aminotransferase [Xenopus (Silurana) tropicalis] >gi|183985810|gb|AAI66397.1| LOC100158654 protein [Xenopus (Silurana) tropicalis]	189230070	NM_001128057.1	625	0	Xenopus (Silurana) tropicalis 4-aminobutyrate aminotransferase (abat), mRNA >gi|183985809|gb|BC166397.1| Xenopus tropicalis hypothetical protein LOC100158654, mRNA (cDNA clone MGC:186661 IMAGE:8966422), complete cds	K13524	ABAT	4-aminobutyrate aminotransferase / (S)-3-amino-2-methylpropionate transaminase	http://www.genome.jp/dbget-bin/www_bget?ko:K13524	P80147	2274	0	4-aminobutyrate aminotransferase, mitochondrial OS=Sus scrofa GN=ABAT PE=1 SV=2	PF00155//PF04911//PF00202	Aminotransferase class I and II//ATP synthase j chain//Aminotransferase class-III	GO:0009058//GO:0015986//GO:0019482//GO:0015992//GO:0009448//GO:0006522//GO:0006531	biosynthetic process//ATP synthesis coupled proton transport//beta-alanine metabolic process//proton transport//gamma-aminobutyric acid metabolic process//alanine metabolic process//aspartate metabolic process	GO:0030170//GO:0015078//GO:0008483//GO:0003867	pyridoxal phosphate binding//hydrogen ion transmembrane transporter activity//transaminase activity//4-aminobutyrate transaminase activity	GO:0045263	proton-transporting ATP synthase complex, coupling factor F(o)	KOG1405	4-aminobutyrate aminotransferase
comp113635_c0	69	7.17	634	65.75	3	0.35	613	147899440	NP_001091126.1	508	3.52E-58	uncharacterized protein LOC100036876 [Xenopus laevis] >gi|120537890|gb|AAI29578.1| LOC100036876 protein [Xenopus laevis]	--	--	--	--	--	K07426	CYP4B	cytochrome P450, family 4, subfamily B	http://www.genome.jp/dbget-bin/www_bget?ko:K07426	Q64462	436	4.24E-49	Cytochrome P450 4B1 OS=Mus musculus GN=Cyp4b1 PE=1 SV=1	PF00067	Cytochrome P450	GO:0055114	oxidation-reduction process	GO:0046872//GO:0016491//GO:0005506//GO:0020037//GO:0016705	metal ion binding//oxidoreductase activity//iron ion binding//heme binding//oxidoreductase activity, acting on paired donors, with incorporation or reduction of molecular oxygen	--	--	KOG0157	Cytochrome P450 CYP4/CYP19/CYP26 subfamilies
comp113652_c0	5.56	0.29	461.17	24.35	7745.54	456.76	1013	157423378	AAI53771.1	760	1.09E-96	LOC100126627 protein [Xenopus laevis]	--	--	--	--	--	--	--	--	--	P68512	538	6.43E-65	Fish-egg lectin OS=Cyprinus carpio PE=1 SV=1	--	--	--	--	--	--	--	--	--	--
comp113670_c0	682.02	23.94	1000	35.25	1520.8	59.77	1419	52345690	NP_001004891.1	1433	0	deoxyribose-phosphate aldolase (putative) [Xenopus (Silurana) tropicalis] >gi|49670638|gb|AAH75295.1| 2-deoxyribose-5-phosphate aldolase homolog [Xenopus (Silurana) tropicalis]	410918404	XM_003972627.1	136	8.20E-63	PREDICTED: Takifugu rubripes putative deoxyribose-phosphate aldolase-like (LOC101062266), mRNA	K01619	deoC, DERA	deoxyribose-phosphate aldolase	http://www.genome.jp/dbget-bin/www_bget?ko:K01619	Q3T0V9	1340	0	Putative deoxyribose-phosphate aldolase OS=Bos taurus GN=DERA PE=2 SV=1	PF01791	DeoC/LacD family aldolase	GO:0006098//GO:0009264	pentose-phosphate shunt//deoxyribonucleotide catabolic process	GO:0004139//GO:0016829	deoxyribose-phosphate aldolase activity//lyase activity	GO:0005737	cytoplasm	--	--
comp113685_c0	1972.33	53.6	1643	44.54	38	1.14	1792	109124880	XP_001100761.1	1194	7.54E-155	PREDICTED: cytochrome P450 2G1-like isoform 3 [Macaca mulatta]	--	--	--	--	--	K07417	CYP2G	cytochrome P450, family 2, subfamily G	http://www.genome.jp/dbget-bin/www_bget?ko:K07417	P24461	1154	4.04E-150	Cytochrome P450 2G1 OS=Oryctolagus cuniculus GN=CYP2G1 PE=1 SV=1	PF00067	Cytochrome P450	GO:0055114	oxidation-reduction process	GO:0020037//GO:0016705//GO:0005506//GO:0016491//GO:0005488	heme binding//oxidoreductase activity, acting on paired donors, with incorporation or reduction of molecular oxygen//iron ion binding//oxidoreductase activity//binding	--	--	KOG0156	Cytochrome P450 CYP2 subfamily
comp113710_c0	1170	65.42	2453.81	136.18	2605	162.66	987	226372146	ACO51698.1	615	8.70E-77	Coactosin-like protein [Rana catesbeiana]	354465385	XM_003495113.1	108	2.07E-47	PREDICTED: Cricetulus griseus coactosin-like protein-like (LOC100772395), mRNA	--	--	--	--	Q9CQI6	594	1.00E-74	Coactosin-like protein OS=Mus musculus GN=Cotl1 PE=1 SV=3	PF00241	Cofilin/tropomyosin-type actin-binding protein	--	--	GO:0003779	actin binding	GO:0005622	intracellular	KOG3655	Drebrins and related actin binding proteins
comp113747_c0	0	0	9	0.43	2344.93	126.44	1089	301610796	XP_002934946.1	644	2.96E-78	PREDICTED: carbonic anhydrase 14-like [Xenopus (Silurana) tropicalis]	--	--	--	--	--	K01672	E4.2.1.1	carbonic anhydrase	http://www.genome.jp/dbget-bin/www_bget?ko:K01672	Q8UWA5	337	5.47E-35	Carbonic anhydrase 2 OS=Tribolodon hakonensis GN=ca2 PE=2 SV=3	PF07737	Anthrax toxin lethal factor, N- and C-terminal domain	GO:0009405	pathogenesis	GO:0003824//GO:0046872	catalytic activity//metal ion binding	GO:0005576	extracellular region	KOG0382	Carbonic anhydrase
comp113762_c0	2581.67	177.09	3579.51	224.26	1778.81	148.31	1034	226371906	ACO51578.1	875	4.56E-115	Translocon-associated protein subunit beta precursor [Rana catesbeiana]	226371905	BT081447.1	340	2.34E-176	Rana catesbeiana clone rcat-evr-532-264 Translocon-associated protein subunit beta precursor putative mRNA, complete cds	K13250	SSR2	translocon-associated protein subunit beta	http://www.genome.jp/dbget-bin/www_bget?ko:K13250	Q9CPW5	831	1.09E-109	Translocon-associated protein subunit beta OS=Mus musculus GN=Ssr2 PE=1 SV=1	PF05753	Translocon-associated protein beta (TRAPB)	--	--	--	--	GO:0005783//GO:0016021	endoplasmic reticulum//integral to membrane	KOG3317	Translocon-associated complex TRAP, beta subunit
comp113772_c0	99	0.91	888	8.22	224	2.31	4850	301616996	XP_002937935.1	5128	0	PREDICTED: dual oxidase 2-like [Xenopus (Silurana) tropicalis]	--	--	--	--	--	K13411	DUOX, THOX	dual oxidase	http://www.genome.jp/dbget-bin/www_bget?ko:K13411	Q8HZK2	4424	0	Dual oxidase 2 OS=Sus scrofa GN=DUOX2 PE=1 SV=2	PF13202//PF13499//PF00036//PF13405//PF03098//PF12549//PF08030//PF10591//PF08022//PF00175	EF hand//EF-hand domain pair//EF hand//EF-hand domain//Animal haem peroxidase//Tyrosine hydroxylase N terminal//Ferric reductase NAD binding domain//Secreted protein acidic and rich in cysteine Ca binding region//FAD-binding domain//Oxidoreductase NAD-binding domain	GO:0055114//GO:0006570//GO:0006979//GO:0007165//GO:0006804	oxidation-reduction process//tyrosine metabolic process//response to oxidative stress//signal transduction//peroxidase reaction	GO:0020037//GO:0005509//GO:0016491//GO:0004601//GO:0004511	heme binding//calcium ion binding//oxidoreductase activity//peroxidase activity//tyrosine 3-monooxygenase activity	GO:0005578	proteinaceous extracellular matrix	KOG0039	Ferric reductase, NADH/NADPH oxidase and related proteins
comp113780_c0	39	2.3	664.68	38.97	24	1.58	939	--	--	--	--	--	--	--	--	--	--	--	--	--	--	--	--	--	--	--	--	--	--	--	--	--	--	--	--
comp113801_c0	876	27.04	2185	67.75	1322.65	45.71	1586	301604462	XP_002931857.1	1585	0	PREDICTED: magnesium transporter protein 1 [Xenopus (Silurana) tropicalis]	530596624	XM_005291797.1	379	0	PREDICTED: Chrysemys picta bellii magnesium transporter 1 (MAGT1), mRNA	--	--	--	--	Q63ZR0	1570	0	Magnesium transporter protein 1 OS=Xenopus laevis GN=magt1 PE=2 SV=1	PF00085	Thioredoxin	GO:0045454//GO:0015693	cell redox homeostasis//magnesium ion transport	--	--	--	--	KOG2603	Oligosaccharyltransferase, gamma subunit
comp113817_c0	160	7.21	369	16.68	2	0.1	1150	71896413	NP_001025526.1	541	1.10E-62	MGC108118 protein precursor [Xenopus (Silurana) tropicalis] >gi|60649692|gb|AAH90555.1| MGC108118 protein [Xenopus (Silurana) tropicalis]	--	--	--	--	--	--	--	--	--	P0CB15	479	8.67E-56	Serotriflin OS=Protobothrops flavoviridis PE=1 SV=1	--	--	--	--	--	--	--	--	KOG3017	Defense-related protein containing SCP domain
comp113828_c0	67	3.49	735	38.44	199	11.62	1021	166158288	NP_001107510.1	355	9.55E-37	uncharacterized protein LOC100135366 precursor [Xenopus (Silurana) tropicalis] >gi|163915805|gb|AAI57674.1| LOC100135366 protein [Xenopus (Silurana) tropicalis]	--	--	--	--	--	K10068	SFTPD, SFTP4	surfactant, pulmonary-associated protein D	http://www.genome.jp/dbget-bin/www_bget?ko:K10068	P35246	314	3.87E-31	Pulmonary surfactant-associated protein D OS=Bos taurus GN=SFTPD PE=1 SV=2	PF00059	Lectin C-type domain	--	--	GO:0030246	carbohydrate binding	--	--	KOG4297	C-type lectin
comp113839_c1	25	0.63	413.13	10.45	25	0.7	1900	326915947	XP_003204273.1	847	2.33E-104	PREDICTED: UPF0762 protein C6orf58 homolog [Meleagris gallopavo]	--	--	--	--	--	--	--	--	--	Q8C6C9	636	8.14E-75	UPF0762 protein C6orf58 homolog OS=Mus musculus PE=2 SV=2	--	--	--	--	--	--	--	--	--	--
comp113854_c0	24	0.78	221	6.88	494	18.59	1629	301625878	XP_002942128.1	733	1.36E-87	PREDICTED: ubl carboxyl-terminal hydrolase 18-like [Xenopus (Silurana) tropicalis]	--	--	--	--	--	K11846	USP18_41	ubiquitin carboxyl-terminal hydrolase 18/41	http://www.genome.jp/dbget-bin/www_bget?ko:K11846	Q9UMW8	540	2.57E-61	Ubl carboxyl-terminal hydrolase 18 OS=Homo sapiens GN=USP18 PE=1 SV=1	PF00443//PF06324//PF13423	Ubiquitin carboxyl-terminal hydrolase//Pigment-dispersing hormone (PDH)//Ubiquitin carboxyl-terminal hydrolase	GO:0007165//GO:0016579//GO:0009416//GO:0006511	signal transduction//protein deubiquitination//response to light stimulus//ubiquitin-dependent protein catabolic process	GO:0005179//GO:0004221	hormone activity//ubiquitin thiolesterase activity	GO:0005576	extracellular region	KOG1863	Ubiquitin carboxyl-terminal hydrolase
comp113861_c0	7	0.28	489	19.93	1	0.05	1254	62751516	NP_001015800.1	1269	6.66E-172	MGC108450 protein [Xenopus (Silurana) tropicalis] >gi|58476404|gb|AAH89755.1| MGC108450 protein [Xenopus (Silurana) tropicalis]	--	--	--	--	--	K15101	SLC25A2_15, ORNT	solute carrier family 25 (mitochondrial ornithine transporter) member 2/15	http://www.genome.jp/dbget-bin/www_bget?ko:K15101	Q9Y619	1175	7.80E-159	Mitochondrial ornithine transporter 1 OS=Homo sapiens GN=SLC25A15 PE=1 SV=1	--	--	GO:0006810	transport	--	--	GO:0016021	integral to membrane	KOG0758	Mitochondrial carnitine-acylcarnitine carrier protein
comp113930_c0	1259.14	39.34	754	23.46	434.01	18.8	1882	58332472	NP_001011311.1	583	2.07E-67	sodium channel, voltage-gated, type IV, beta subunit precursor [Xenopus (Silurana) tropicalis] >gi|56789868|gb|AAH88037.1| sodium channel, voltage-gated, type IV, beta [Xenopus (Silurana) tropicalis]	--	--	--	--	--	K04848	SCN4B	voltage-gated sodium channel type IV beta	http://www.genome.jp/dbget-bin/www_bget?ko:K04848	Q7M729	350	4.19E-36	Sodium channel subunit beta-4 OS=Mus musculus GN=Scn4b PE=2 SV=1	PF02480//PF01102	Alphaherpesvirus glycoprotein E//Glycophorin A	--	--	--	--	GO:0016021//GO:0016020	integral to membrane//membrane	--	--
comp113932_c0	1561.96	35.68	978.99	22.48	305	7.8	2072	301616450	XP_002937670.1	1046	2.34E-130	PREDICTED: hypothetical protein LOC100145034 [Xenopus (Silurana) tropicalis]	--	--	--	--	--	K01047	PLA2G, SPLA2	secretory phospholipase A2	http://www.genome.jp/dbget-bin/www_bget?ko:K01047	Q9NZ20	403	1.10E-40	Group 3 secretory phospholipase A2 OS=Homo sapiens GN=PLA2G3 PE=1 SV=2	PF00853//PF05826	Runt domain//Phospholipase A2	GO:0016042//GO:0006355//GO:0009395	lipid catabolic process//regulation of transcription, DNA-dependent//phospholipid catabolic process	GO:0003677//GO:0005509//GO:0004623//GO:0003700	DNA binding//calcium ion binding//phospholipase A2 activity//sequence-specific DNA binding transcription factor activity	GO:0005667	transcription factor complex	--	--
comp113951_c0	578	13.31	702	16.25	2491	64.23	2057	187607394	NP_001120538.1	2530	0	retinal pigment epithelium-specific protein 65kDa [Xenopus (Silurana) tropicalis] >gi|171846793|gb|AAI61457.1| LOC100145692 protein [Xenopus (Silurana) tropicalis]	525006072	XM_005050653.1	487	0	PREDICTED: Ficedula albicollis retinal pigment epithelium-specific protein 65kDa (RPE65), mRNA	K11158	RPE65	retinoid isomerohydrolase	http://www.genome.jp/dbget-bin/www_bget?ko:K11158	Q8AXN9	2398	0	Retinoid isomerohydrolase OS=Cynops pyrrhogaster GN=RPE65 PE=2 SV=3	--	--	--	--	--	--	--	--	--	--
comp113957_c0	3727.04	389	1242.12	129.24	16.58	1.93	614	157129980	XP_001655500.1	131	8.31E-08	cysteine-rich venom protein, putative [Aedes aegypti] >gi|108884383|gb|EAT48608.1| AAEL000333-PA [Aedes aegypti]	--	--	--	--	--	--	--	--	--	--	--	--	--	--	--	--	--	--	--	--	--	--	--
comp114002_c1	862	13.78	457	7.35	209	3.74	2874	--	--	--	--	--	--	--	--	--	--	--	--	--	--	--	--	--	--	--	--	--	--	--	--	--	--	--	--
comp114008_c0	653	25.16	803	29.07	89	2.02	3049	187608030	NP_001120446.1	1876	0	ADAM metallopeptidase domain 28 precursor [Xenopus (Silurana) tropicalis] >gi|170284628|gb|AAI61221.1| LOC100145537 protein [Xenopus (Silurana) tropicalis] >gi|301079083|gb|ADK56771.1| metalloproteinase ADAM28b [Xenopus (Silurana) tropicalis]	350534903	NM_001246204.1	78	3.11E-30	Xenopus (Silurana) tropicalis ADAM metallopeptidase domain 7 (adam7), mRNA >gi|301079080|gb|HM467827.1| Xenopus (Silurana) tropicalis metalloproteinase ADAM28a mRNA, complete cds	K08614	ADAM28	disintegrin and metalloproteinase domain-containing protein 28	http://www.genome.jp/dbget-bin/www_bget?ko:K08614	Q9JLN6	1458	0	Disintegrin and metalloproteinase domain-containing protein 28 OS=Mus musculus GN=Adam28 PE=1 SV=3	PF02574//PF08516//PF10462//PF00413//PF01421//PF01562	Homocysteine S-methyltransferase//ADAM cysteine-rich//Peptidase M66//Matrixin//Reprolysin (M12B) family zinc metalloprotease//Reprolysin family propeptide	GO:0006555//GO:0006508	methionine metabolic process//proteolysis	GO:0008898//GO:0004222//GO:0008270	homocysteine S-methyltransferase activity//metalloendopeptidase activity//zinc ion binding	GO:0031012	extracellular matrix	KOG3607	Meltrins, fertilins and related Zn-dependent metalloproteinases of the ADAMs family
comp114085_c1	2801.24	71.31	1596.04	40.84	1271.15	36.23	1880	--	--	--	--	--	478528824	XM_004438531.1	174	8.21E-84	PREDICTED: Ceratotherium simum simum ELAV (embryonic lethal, abnormal vision, Drosophila)-like 4, transcript variant 5 (ELAVL4), mRNA	--	--	--	--	--	--	--	--	--	--	--	--	--	--	--	--	--	--
comp114099_c0	8	0.44	15	0.81	634	38.92	993	301623974	XP_002941283.1	343	1.53E-35	PREDICTED: transmembrane 4 L6 family member 5-like [Xenopus (Silurana) tropicalis]	--	--	--	--	--	--	--	--	--	P49111	211	1.48E-18	Transmembrane 4 L6 family member 1 OS=Mesocricetus auratus GN=TM4SF1 PE=2 SV=1	PF05805//PF03741	L6 membrane protein//Integral membrane protein TerC family	--	--	--	--	GO:0016021	integral to membrane	--	--
comp114107_c0	171	5.97	340	11.92	959	37.47	1426	62858807	NP_001016013.1	1178	3.05E-157	retinal G protein coupled receptor [Xenopus (Silurana) tropicalis] >gi|89271371|emb|CAJ83203.1| retinal G protein coupled receptor [Xenopus (Silurana) tropicalis] >gi|138519755|gb|AAI35114.1| hypothetical protein LOC548767 [Xenopus (Silurana) tropicalis]	--	--	--	--	--	K04254	RGR	retinal G protein coupled receptor	http://www.genome.jp/dbget-bin/www_bget?ko:K04254	P47804	791	3.44E-100	RPE-retinal G protein-coupled receptor OS=Homo sapiens GN=RGR PE=1 SV=1	PF00001	7 transmembrane receptor (rhodopsin family)	GO:0007602//GO:0018298//GO:0007165//GO:0007601//GO:0007186	phototransduction//protein-chromophore linkage//signal transduction//visual perception//G-protein coupled receptor signaling pathway	GO:0009881//GO:0004930	photoreceptor activity//G-protein coupled receptor activity	GO:0016021	integral to membrane	KOG3656	FOG: 7 transmembrane receptor
comp114150_c1	49	0.68	4638.7	64.42	419.6	6.48	3297	155369235	NP_001094401.1	1892	0	matrix metallopeptidase 13 (collagenase 3) precursor [Xenopus laevis] >gi|1223974|gb|AAC59870.1| collagenase-3 [Xenopus laevis]	345323019	XM_001509853.2	166	4.06E-79	PREDICTED: Ornithorhynchus anatinus collagenase 3-like (LOC100078901), mRNA	K07994	MMP13	matrix metalloproteinase-13 (collagenase 3)	http://www.genome.jp/dbget-bin/www_bget?ko:K07994	Q10835	1875	0	Collagenase 3 (Fragment) OS=Xenopus laevis GN=mmp13 PE=2 SV=1	PF01241//PF01400//PF07998//PF00413//PF10462	Photosystem I psaG / psaK//Astacin (Peptidase family M12A)//Peptidase family M54//Matrixin//Peptidase M66	GO:0015979//GO:0006508//GO:0030574	photosynthesis//proteolysis//collagen catabolic process	GO:0004222//GO:0008270//GO:0005509	metalloendopeptidase activity//zinc ion binding//calcium ion binding	GO:0031012//GO:0016020//GO:0005581//GO:0009522	extracellular matrix//membrane//collagen//photosystem I	KOG1565	Gelatinase A and related matrix metalloproteases
comp114170_c0	1524.04	26.12	1680.88	28.97	315	6.04	2695	148224205	NP_001084777.1	386	1.40E-40	HIG1 hypoxia inducible domain family, member 1C [Xenopus laevis] >gi|47125161|gb|AAH70655.1| MGC82223 protein [Xenopus laevis]	--	--	--	--	--	--	--	--	--	Q76I25	317	2.51E-32	HIG1 domain family member 1C OS=Mus musculus GN=Higd1c PE=2 SV=1	--	--	--	--	--	--	GO:0016021	integral to membrane	--	--
comp114211_c0	1	0.01	67	0.93	1193.95	18.42	3303	71896271	NP_001025550.1	4264	0	hydrogen/potassium-exchanging ATPase 4A [Xenopus (Silurana) tropicalis] >gi|60618395|gb|AAH90586.1| ATPase, H+/K+ exchanging, alpha polypeptide [Xenopus (Silurana) tropicalis]	296203557	XM_002748907.1	179	2.41E-86	PREDICTED: Callithrix jacchus ATPase, H+/K+ transporting, nongastric, alpha polypeptide (ATP12A), mRNA	K01544	ATP12A	non-gastric H+/K+-exchanging ATPase	http://www.genome.jp/dbget-bin/www_bget?ko:K01544	Q92036	3523	0	Potassium-transporting ATPase alpha chain 2 OS=Bufo marinus GN=ATP12A PE=2 SV=1	PF03234//PF01773//PF00122//PF04545	Cdc37 N terminal kinase binding//Na+ dependent nucleoside transporter N-terminus//E1-E2 ATPase//Sigma-70, region 4	GO:0006812//GO:0006810//GO:0006352//GO:0015858//GO:0006355//GO:0006754//GO:0015672	cation transport//transport//DNA-dependent transcription, initiation//nucleoside transport//regulation of transcription, DNA-dependent//ATP biosynthetic process//monovalent inorganic cation transport	GO:0016987//GO:0046872//GO:0015077//GO:0000166//GO:0003700//GO:0015662//GO:0005415//GO:0003677//GO:0019901//GO:0005524	sigma factor activity//metal ion binding//monovalent inorganic cation transmembrane transporter activity//nucleotide binding//sequence-specific DNA binding transcription factor activity//ATPase activity, coupled to transmembrane movement of ions, phosphorylative mechanism//nucleoside:sodium symporter activity//DNA binding//protein kinase binding//ATP binding	GO:0005667//GO:0016021//GO:0016020	transcription factor complex//integral to membrane//membrane	KOG0203	Na+/K+ ATPase, alpha subunit
comp114212_c0	925	19.27	4534.79	96.91	2105	49.55	2256	147901932	NP_001083404.1	1976	0	solute carrier family 37 (glucose-6-phosphate transporter), member 4 [Xenopus laevis] >gi|38014528|gb|AAH60486.1| MGC68695 protein [Xenopus laevis]	--	--	--	--	--	K08171	SLC37A4	MFS transporter, OPA family, solute carrier family 37 (glycerol-6-phosphate transporter), member 4	http://www.genome.jp/dbget-bin/www_bget?ko:K08171	O43826	1608	0	Glucose-6-phosphate translocase OS=Homo sapiens GN=SLC37A4 PE=1 SV=1	PF00083//PF07690	Sugar (and other) transporter//Major Facilitator Superfamily	GO:0055085//GO:0006810	transmembrane transport//transport	GO:0022857//GO:0005215	transmembrane transporter activity//transporter activity	GO:0016021	integral to membrane	KOG2533	Permease of the major facilitator superfamily
comp114270_c1	113	2.76	476	14.58	1265	43.43	2012	--	--	--	--	--	--	--	--	--	--	--	--	--	--	--	--	--	--	--	--	--	--	--	--	--	--	--	--
comp114298_c0	683	23.97	1233	43.46	1824.35	71.7	1419	89269049	CAJ81597.1	1842	0	developmentally regulated GTP binding protein 2 [Xenopus (Silurana) tropicalis]	478517638	XM_004432994.1	573	0	PREDICTED: Ceratotherium simum simum developmentally regulated GTP binding protein 2 (DRG2), mRNA	K06944	K06944	--	http://www.genome.jp/dbget-bin/www_bget?ko:K06944	P55039	1812	0	Developmentally-regulated GTP-binding protein 2 OS=Homo sapiens GN=DRG2 PE=1 SV=1	PF02421//PF01926//PF00350//PF08477	Ferrous iron transport protein B//50S ribosome-binding GTPase//Dynamin family//Miro-like protein	GO:0015684//GO:0007264	ferrous iron transport//small GTPase mediated signal transduction	GO:0015093//GO:0005525//GO:0003924	ferrous iron transmembrane transporter activity//GTP binding//GTPase activity	GO:0005622//GO:0016021	intracellular//integral to membrane	KOG1486	GTP-binding protein DRG2 (ODN superfamily)
comp114300_c0	556	11.95	679.01	14.67	1445	34.76	2190	56118680	NP_001008015.1	1283	3.94E-168	ring finger protein 13 precursor [Xenopus (Silurana) tropicalis] >gi|51704075|gb|AAH80893.1| ring finger protein 13 [Xenopus (Silurana) tropicalis]	402860863	XR_160116.1	129	9.94E-59	PREDICTED: Papio anubis E3 ubiquitin-protein ligase RNF13-like (LOC100998681), misc_RNA	K15692	RNF13, RZF	E3 ubiquitin-protein ligase RNF13	http://www.genome.jp/dbget-bin/www_bget?ko:K15692	Q90972	1208	5.37E-158	E3 ubiquitin-protein ligase RNF13 OS=Gallus gallus GN=RNF13 PE=1 SV=1	PF02535//PF00097//PF00628//PF12861//PF12906//PF14634//PF12678//PF13639//PF03153	ZIP Zinc transporter//Zinc finger, C3HC4 type (RING finger)//PHD-finger//Anaphase-promoting complex subunit 11 RING-H2 finger//RING-variant domain//zinc-RING finger domain//RING-H2 zinc finger//Ring finger domain//Transcription factor IIA, alpha/beta subunit	GO:0016567//GO:0030001//GO:0006367//GO:0055085	protein ubiquitination//metal ion transport//transcription initiation from RNA polymerase II promoter//transmembrane transport	GO:0005515//GO:0004842//GO:0046872//GO:0046873//GO:0008270	protein binding//ubiquitin-protein ligase activity//metal ion binding//metal ion transmembrane transporter activity//zinc ion binding	GO:0005680//GO:0016020//GO:0005672	anaphase-promoting complex//membrane//transcription factor TFIIA complex	KOG4628	Predicted E3 ubiquitin ligase
comp114323_c0	905	20.04	471	10.49	203.32	5.04	2131	187607091	NP_001120284.1	1149	7.38E-146	leiomodin 2 (cardiac) [Xenopus (Silurana) tropicalis] >gi|169641890|gb|AAI60551.1| LOC100145340 protein [Xenopus (Silurana) tropicalis]	187607090	NM_001126812.1	150	2.05E-70	Xenopus (Silurana) tropicalis leiomodin 2 (cardiac) (lmod2), mRNA >gi|169641889|gb|BC160551.1| Xenopus tropicalis hypothetical protein LOC100145340, mRNA (cDNA clone MGC:135996 IMAGE:7733245), complete cds	--	--	--	--	Q6P5Q4	919	7.44E-113	Leiomodin-2 OS=Homo sapiens GN=LMOD2 PE=2 SV=2	PF02205//PF03250	WH2 motif//Tropomodulin	--	--	GO:0005523//GO:0003779	tropomyosin binding//actin binding	GO:0005856	cytoskeleton	--	--
comp114336_c0	969.45	22.94	342	8.14	31	0.82	2007	301604165	XP_002931736.1	588	8.61E-65	PREDICTED: mixed lineage kinase domain-like protein-like [Xenopus (Silurana) tropicalis]	--	--	--	--	--	K08849	MLKL	mixed lineage kinase domain-like	http://www.genome.jp/dbget-bin/www_bget?ko:K08849	Q9D2Y4	338	1.94E-32	Mixed lineage kinase domain-like protein OS=Mus musculus GN=Mlkl PE=2 SV=1	PF00069//PF07714	Protein kinase domain//Protein tyrosine kinase	GO:0006468	protein phosphorylation	GO:0004672//GO:0005524	protein kinase activity//ATP binding	--	--	KOG0192	Tyrosine kinase specific for activated (GTP-bound) p21cdc42Hs
comp114343_c0	1	0.88	26	18.5	715	596.21	256	--	--	--	--	--	--	--	--	--	--	--	--	--	--	--	--	--	--	--	--	--	--	--	--	--	--	--	--
comp114358_c1	232	5.93	845	21.72	555.02	15.9	1872	148233586	NP_001089316.1	534	1.41E-61	cytochrome b5 type B (outer mitochondrial membrane) [Xenopus laevis] >gi|61402002|gb|AAH92017.1| MGC85036 protein [Xenopus laevis]	--	--	--	--	--	--	--	--	--	O43169	439	3.33E-49	Cytochrome b5 type B OS=Homo sapiens GN=CYB5B PE=1 SV=2	PF00646//PF00711//PF00173	F-box domain//Beta defensin//Cytochrome b5-like Heme/Steroid binding domain	GO:0006952	defense response	GO:0005515//GO:0046872//GO:0020037	protein binding//metal ion binding//heme binding	GO:0005576	extracellular region	KOG0537	Cytochrome b5
comp114386_c1	759.39	44.8	1109.02	65.93	106	6.34	1163	--	--	--	--	--	--	--	--	--	--	--	--	--	--	--	--	--	--	PF03348	Serine incorporator (Serinc)	--	--	--	--	GO:0016020	membrane	--	--
comp114440_c1	17	0.13	77	0.59	936.51	7.94	5841	363741451	XP_417320.3	5900	0	PREDICTED: LOW QUALITY PROTEIN: fer-1-like protein 4 [Gallus gallus]	527257251	XM_005146839.1	263	8.65E-133	PREDICTED: Melopsittacus undulatus fer-1-like protein 4-like (LOC101878338), mRNA	--	--	--	--	A3KGK3	4679	0	Fer-1-like protein 4 OS=Mus musculus GN=Fer1l4 PE=2 SV=3	PF00168//PF08150	C2 domain//FerB (NUC096) domain	--	--	GO:0005515	protein binding	GO:0016021	integral to membrane	KOG1326	Membrane-associated protein FER-1 and related ferlins, contain multiple C2 domains
comp114447_c0	684	16.59	2656	64.76	212	5.76	1963	148234056	NP_001087658.1	1562	0	decorin precursor [Xenopus laevis] >gi|51704102|gb|AAH81050.1| MGC81824 protein [Xenopus laevis]	154147679	NM_001100234.1	341	1.26E-176	Xenopus (Silurana) tropicalis decorin (dcn), mRNA >gi|134024011|gb|BC135958.1| Xenopus tropicalis decorin, mRNA (cDNA clone MGC:121850 IMAGE:7639607), complete cds	K04660	DCN	decorin	http://www.genome.jp/dbget-bin/www_bget?ko:K04660	O46542	1483	0	Decorin OS=Equus caballus GN=DCN PE=2 SV=1	PF00560	Leucine Rich Repeat	--	--	GO:0005515	protein binding	--	--	KOG0619	FOG: Leucine rich repeat
comp114449_c0	678	10.22	258	3.91	12	0.2	3036	301604770	XP_002932031.1	2288	0	PREDICTED: uromodulin-like [Xenopus (Silurana) tropicalis]	--	--	--	--	--	--	--	--	--	Q5R5C1	1345	3.66E-171	Uromodulin OS=Pongo abelii GN=UMOD PE=2 SV=1	PF06397//PF07645	Desulfoferrodoxin, N-terminal domain//Calcium-binding EGF domain	--	--	GO:0005509//GO:0005506	calcium ion binding//iron ion binding	--	--	KOG1217	Fibrillins and related proteins containing Ca2+-binding EGF-like domains
comp114456_c0	486	24.91	507.93	25.99	1454.98	83.76	1046	54020924	NP_001005706.1	1103	1.84E-148	ethylmalonic encephalopathy 1 [Xenopus (Silurana) tropicalis] >gi|49522304|gb|AAH75280.1| ethylmalonic encephalopathy 1 [Xenopus (Silurana) tropicalis]	--	--	--	--	--	--	--	--	--	Q9DCM0	959	7.69E-128	Protein ETHE1, mitochondrial OS=Mus musculus GN=Ethe1 PE=1 SV=2	PF00753	Metallo-beta-lactamase superfamily	--	--	GO:0016787	hydrolase activity	--	--	KOG0814	Glyoxylase
comp114462_c0	314.97	6.67	625	13.31	62	1.47	2220	301610788	XP_002934926.1	1326	4.13E-172	PREDICTED: glycerophosphoinositol inositolphosphodiesterase GDPD2 [Xenopus (Silurana) tropicalis]	--	--	--	--	--	K01124	GDPD2	glycerophosphoinositol inositolphosphodiesterase	http://www.genome.jp/dbget-bin/www_bget?ko:K01124	Q9ESM6	1091	3.49E-138	Glycerophosphoinositol inositolphosphodiesterase GDPD2 OS=Mus musculus GN=Gdpd2 PE=1 SV=1	PF03009	Glycerophosphoryl diester phosphodiesterase family	GO:0009395//GO:0044238//GO:0006071//GO:0046486//GO:0071704//GO:0044710	phospholipid catabolic process//primary metabolic process//glycerol metabolic process//glycerolipid metabolic process//organic substance metabolic process//single-organism metabolic process	GO:0008889//GO:0008081	glycerophosphodiester phosphodiesterase activity//phosphoric diester hydrolase activity	--	--	KOG2258	Glycerophosphoryl diester phosphodiesterase
comp114507_c0	524.5	66.56	6219.56	414.55	17	1.37	987	198282073	NP_001128277.1	784	2.32E-100	indolethylamine N-methyltransferase [Xenopus (Silurana) tropicalis] >gi|197246263|gb|AAI69145.1| inmt protein [Xenopus (Silurana) tropicalis]	--	--	--	--	--	K00541	NNMT	nicotinamide N-methyltransferase	http://www.genome.jp/dbget-bin/www_bget?ko:K00541	O97972	565	1.08E-68	Indolethylamine N-methyltransferase OS=Oryctolagus cuniculus GN=INMT PE=1 SV=1	PF01234//PF03405//PF08241	NNMT/PNMT/TEMT family//Fatty acid desaturase//Methyltransferase domain	GO:0008152//GO:0006631//GO:0055114	metabolic process//fatty acid metabolic process//oxidation-reduction process	GO:0045300//GO:0008168	acyl-[acyl-carrier-protein] desaturase activity//methyltransferase activity	--	--	--	--
comp114559_c0	60	3.98	197	13.08	1671	124.09	846	224048633	XP_002193687.1	783	1.32E-101	PREDICTED: glutathione S-transferase 3-like [Taeniopygia guttata]	--	--	--	--	--	K00799	GST, gst	glutathione S-transferase	http://www.genome.jp/dbget-bin/www_bget?ko:K00799	Q08393	702	1.30E-90	Glutathione S-transferase OS=Gallus gallus PE=2 SV=2	PF13417//PF02798	Glutathione S-transferase, N-terminal domain//Glutathione S-transferase, N-terminal domain	GO:0006749//GO:0006803//GO:0008152	glutathione metabolic process//glutathione conjugation reaction//metabolic process	GO:0005515//GO:0004364	protein binding//glutathione transferase activity	--	--	KOG1695	Glutathione S-transferase
comp114572_c0	123	2.07	685	11.62	239	4.51	2736	301607810	XP_002933490.1	2369	0	PREDICTED: solute carrier organic anion transporter family member 4C1-like [Xenopus (Silurana) tropicalis]	--	--	--	--	--	K14355	SLCO4C	solute carrier organic anion transporter family, member 4C	http://www.genome.jp/dbget-bin/www_bget?ko:K14355	Q71MB6	1784	0	Solute carrier organic anion transporter family member 4C1 OS=Rattus norvegicus GN=Slco4c1 PE=1 SV=1	PF08036//PF03137//PF07648//PF07690//PF05927//PF00050	Diapausin family of antimicrobial peptide//Organic Anion Transporter Polypeptide (OATP) family//Kazal-type serine protease inhibitor domain//Major Facilitator Superfamily//Penaeidin//Kazal-type serine protease inhibitor domain	GO:0006810//GO:0055085//GO:0050832	transport//transmembrane transport//defense response to fungus	GO:0005215//GO:0005515//GO:0008061	transporter activity//protein binding//chitin binding	GO:0016021//GO:0005576//GO:0005737//GO:0016020	integral to membrane//extracellular region//cytoplasm//membrane	KOG3626	Organic anion transporter
comp114595_c0	2367.06	53.25	1191.64	26.95	622.14	15.67	2101	--	--	--	--	--	307078136	NM_001079299.2	59	7.79E-20	Xenopus (Silurana) tropicalis muscleblind-like splicing regulator 2 (mbnl2), mRNA	--	--	--	--	--	--	--	--	--	--	--	--	--	--	--	--	--	--
comp114602_c0	465	4.88	875.01	9.25	1387.01	16.32	4274	301620455	XP_002939591.1	1484	0	PREDICTED: kunitz-type protease inhibitor 1-like [Xenopus (Silurana) tropicalis]	--	--	--	--	--	K15619	SPINT1	Kunitz-type protease inhibitor 1	http://www.genome.jp/dbget-bin/www_bget?ko:K15619	Q9R097	1096	4.78E-133	Kunitz-type protease inhibitor 1 OS=Mus musculus GN=Spint1 PE=1 SV=2	PF00057//PF00014	Low-density lipoprotein receptor domain class A//Kunitz/Bovine pancreatic trypsin inhibitor domain	--	--	GO:0005515//GO:0004867	protein binding//serine-type endopeptidase inhibitor activity	--	--	KOG4295	Serine proteinase inhibitor (KU family)
comp114620_c0	36	1.15	49	1.57	760	27.21	1538	148233942	NP_001079788.1	639	1.07E-75	carbonic anhydrase IV precursor [Xenopus laevis] >gi|32450213|gb|AAH54242.1| MGC64443 protein [Xenopus laevis]	--	--	--	--	--	K01672	E4.2.1.1	carbonic anhydrase	http://www.genome.jp/dbget-bin/www_bget?ko:K01672	P48283	582	1.94E-68	Carbonic anhydrase 4 OS=Oryctolagus cuniculus GN=CA4 PE=1 SV=1	--	--	--	--	--	--	--	--	KOG0382	Carbonic anhydrase
comp114631_c0	90	1.82	624	12.67	263	5.95	2341	147905991	NP_001089929.1	1633	0	FERM, RhoGEF and pleckstrin domain protein 2 [Xenopus laevis] >gi|83405603|gb|AAI10756.1| MGC131000 protein [Xenopus laevis]	542161802	XM_005489518.1	116	1.79E-51	PREDICTED: Zonotrichia albicollis FERM, RhoGEF and pleckstrin domain protein 2 (FARP2), mRNA	K06082	FARP2, FRG	FERM, RhoGEF and pleckstrin domain protein 2	http://www.genome.jp/dbget-bin/www_bget?ko:K06082	Q91VS8	1429	0	FERM, RhoGEF and pleckstrin domain-containing protein 2 OS=Mus musculus GN=Farp2 PE=1 SV=2	--	--	--	--	GO:0008092	cytoskeletal protein binding	GO:0005856//GO:0019898//GO:0005737	cytoskeleton//extrinsic to membrane//cytoplasm	KOG3531	Rho guanine nucleotide exchange factor CDEP
comp114701_c0	4785.31	138.4	1770.85	51.46	3491.95	113.07	1679	45360799	NP_989073.1	1730	0	S-antigen; retina and pineal gland (arrestin) [Xenopus (Silurana) tropicalis] >gi|38174028|gb|AAH61277.1| S-antigen; retina and pineal gland (arrestin) [Xenopus (Silurana) tropicalis] >gi|89272953|emb|CAJ82949.1| S-antigen; retina and pineal gland (arrestin) [Xenopus (Silurana) tropicalis]	1176406	U30269.1	574	0	Rana pipiens rod arrestin mRNA, complete cds >gi|1041648|emb|X92398.1| R.pipiens mRNA for rod arrestin	K04439	ARRB	beta-arrestin	http://www.genome.jp/dbget-bin/www_bget?ko:K04439	P51479	1725	0	S-arrestin OS=Rana pipiens PE=2 SV=1	PF01345	Domain of unknown function DUF11	GO:0007165//GO:0007601	signal transduction//visual perception	--	--	GO:0005727	extrachromosomal circular DNA	KOG3865	Arrestin
comp114749_c1	850.95	16.35	44	0.85	1	0.02	2425	215276956	NP_001135833.1	3368	0	uncharacterized protein LOC733327 [Xenopus laevis] >gi|213623860|gb|AAI70324.1| LOC733327 protein [Xenopus laevis] >gi|213623862|gb|AAI70326.1| LOC733327 protein [Xenopus laevis]	126329148	XM_001363587.1	710	0	PREDICTED: Monodelphis domestica potassium-transporting ATPase alpha chain 1-like, transcript variant 1 (LOC100013166), mRNA	K01542	ATP4A	H+/K+-exchanging ATPase alpha polypeptide	http://www.genome.jp/dbget-bin/www_bget?ko:K01542	Q92126	3362	0	Potassium-transporting ATPase alpha chain 1 OS=Xenopus laevis GN=atp4a PE=2 SV=3	PF09637	Med18 protein	GO:0015672//GO:0006357//GO:0006754//GO:0006812	monovalent inorganic cation transport//regulation of transcription from RNA polymerase II promoter//ATP biosynthetic process//cation transport	GO:0005524//GO:0015077//GO:0001104//GO:0046872//GO:0015662	ATP binding//monovalent inorganic cation transmembrane transporter activity//RNA polymerase II transcription cofactor activity//metal ion binding//ATPase activity, coupled to transmembrane movement of ions, phosphorylative mechanism	GO:0016592//GO:0016021	mediator complex//integral to membrane	KOG0203	Na+/K+ ATPase, alpha subunit
comp114782_c1	607	10.11	667.99	12.05	1374.1	27.33	3969	301632695	XP_002945417.1	372	3.31E-35	PREDICTED: LINE-1 type transposase domain-containing protein 1-like [Xenopus (Silurana) tropicalis]	--	--	--	--	--	--	--	--	--	Q5T7N2	136	1.36E-06	LINE-1 type transposase domain-containing protein 1 OS=Homo sapiens GN=L1TD1 PE=1 SV=1	PF09726	Transmembrane protein	--	--	--	--	GO:0016021	integral to membrane	--	--
comp114805_c0	121	3.68	307	7.31	846.5	21.32	2592	334335535	XP_001375463.2	646	1.22E-69	PREDICTED: interleukin-17 receptor E-like [Monodelphis domestica]	--	--	--	--	--	--	--	--	--	Q6AZ51	542	1.45E-57	Interleukin-17 receptor E OS=Rattus norvegicus GN=Il17re PE=2 SV=1	--	--	--	--	--	--	--	--	--	--
comp114858_c0	64	3.2	215.53	10.81	495.87	27.77	1056	--	--	--	--	--	--	--	--	--	--	--	--	--	--	--	--	--	--	--	--	--	--	--	--	--	--	--	--
comp114879_c1	1298	22.33	4430.07	76.66	2664.58	51.33	2685	58332414	NP_001011006.1	1359	8.00E-178	lumican precursor [Xenopus (Silurana) tropicalis] >gi|52138989|gb|AAH82719.1| lumican [Xenopus (Silurana) tropicalis]	58332413	NM_001011006.1	301	2.97E-154	Xenopus (Silurana) tropicalis lumican (lum), mRNA >gi|52138988|gb|BC082719.1| Xenopus tropicalis lumican, mRNA (cDNA clone MGC:89044 IMAGE:7005304), complete cds	K08122	LUM	lumican	http://www.genome.jp/dbget-bin/www_bget?ko:K08122	P51890	1206	3.40E-156	Lumican OS=Gallus gallus GN=LUM PE=1 SV=1	PF00560	Leucine Rich Repeat	GO:0030199//GO:0048596	collagen fibril organization//embryonic camera-type eye morphogenesis	GO:0005515	protein binding	--	--	KOG0619	FOG: Leucine rich repeat
comp114886_c0	4	0.06	6	0.09	757.83	12.16	3205	301607115	XP_002933160.1	2476	0	PREDICTED: hypothetical protein LOC100485314 [Xenopus (Silurana) tropicalis]	--	--	--	--	--	K14078	SLC26A3, DRA	solute carrier family 26 (chloride anion exchanger), member 3	http://www.genome.jp/dbget-bin/www_bget?ko:K14078	P40879	2039	0	Chloride anion exchanger OS=Homo sapiens GN=SLC26A3 PE=1 SV=1	PF00916	Sulfate transporter family	GO:0008272	sulfate transport	GO:0015116	sulfate transmembrane transporter activity	GO:0016021	integral to membrane	KOG0236	Sulfate/bicarbonate/oxalate exchanger SAT-1 and related transporters (SLC26 family)
comp114916_c0	602	11.53	1506	16.57	744	10.39	14445	363730618	XP_003640837.1	19569	0	PREDICTED: dynein heavy chain 5, axonemal-like [Gallus gallus]	512850384	XM_004915670.1	4975	0	PREDICTED: Xenopus (Silurana) tropicalis dynein heavy chain 5, axonemal-like (LOC100488102), mRNA	--	--	--	--	Q8TE73	15043	0	Dynein heavy chain 5, axonemal OS=Homo sapiens GN=DNAH5 PE=1 SV=3	PF03028//PF07660//PF02367//PF00004//PF07728	Dynein heavy chain and region D6 of dynein motor//Secretin and TonB N terminus short domain//Uncharacterised P-loop hydrolase UPF0079//ATPase family associated with various cellular activities (AAA)//AAA domain (dynein-related subfamily)	GO:0007017//GO:0007018//GO:0070526	microtubule-based process//microtubule-based movement//threonylcarbamoyladenosine biosynthetic process	GO:0003777//GO:0016887//GO:0005524	microtubule motor activity//ATPase activity//ATP binding	GO:0005874//GO:0019867//GO:0030286	microtubule//outer membrane//dynein complex	KOG3595	Dyneins, heavy chain
comp114924_c0	5374.79	72.98	3964.02	54.16	2230.61	33.91	3348	118404528	NP_001072673.1	3904	0	thrombospondin 4 precursor [Xenopus (Silurana) tropicalis] >gi|115312958|gb|AAI24001.1| thrombospondin 4 [Xenopus (Silurana) tropicalis]	134023704	BC135149.1	1061	0	Xenopus tropicalis thrombospondin 4, mRNA (cDNA clone MGC:121192 IMAGE:7593127), complete cds	K04659	THBS	thrombospondin	http://www.genome.jp/dbget-bin/www_bget?ko:K04659	Q06441	3816	0	Thrombospondin-4 OS=Xenopus laevis GN=thbs4 PE=2 SV=1	PF07645//PF05735//PF02412//PF00008//PF12549	Calcium-binding EGF domain//Thrombospondin C-terminal region//Thrombospondin type 3 repeat//EGF-like domain//Tyrosine hydroxylase N terminal	GO:0055114//GO:0006570//GO:0007155	oxidation-reduction process//tyrosine metabolic process//cell adhesion	GO:0005515//GO:0004511//GO:0005509	protein binding//tyrosine 3-monooxygenase activity//calcium ion binding	GO:0005576	extracellular region	KOG4292	Cubilin, multiligand receptor mediating cobalamin absorption
comp114928_c2	2014	28.43	452	6.42	1392	22	3228	148222862	NP_001085151.1	3793	0	myosin, heavy polypeptide 15 [Xenopus laevis] >gi|59544096|gb|AAW88309.1| ventricular myosin heavy chain [Xenopus laevis]	8272639	AF265355.1	1308	0	Rana catesbeiana myosin heavy chain isoform mRNA, partial cds	K10352	MYH	myosin heavy chain	http://www.genome.jp/dbget-bin/www_bget?ko:K10352	P29616	3337	0	Myosin heavy chain, cardiac muscle isoform (Fragment) OS=Gallus gallus PE=1 SV=1	PF01569//PF01576//PF00038//PF08702	PAP2 superfamily//Myosin tail//Intermediate filament protein//Fibrinogen alpha/beta chain family	GO:0030168//GO:0007165//GO:0051258	platelet activation//signal transduction//protein polymerization	GO:0005198//GO:0030674//GO:0003779//GO:0003824//GO:0005524//GO:0003774//GO:0005102	structural molecule activity//protein binding, bridging//actin binding//catalytic activity//ATP binding//motor activity//receptor binding	GO:0005882//GO:0016020//GO:0005577//GO:0016459	intermediate filament//membrane//fibrinogen complex//myosin complex	KOG0161	Myosin class II heavy chain
comp114944_c0	1988	49.62	1139	28.6	452.57	12.65	1919	301627051	XP_002942692.1	229	6.76E-20	PREDICTED: FXYD domain-containing ion transport regulator 7-like [Xenopus (Silurana) tropicalis]	--	--	--	--	--	K13364	FXYD7	FXYD domain-containing ion transport regulator 7	http://www.genome.jp/dbget-bin/www_bget?ko:K13364	P59648	163	5.16E-12	FXYD domain-containing ion transport regulator 7 OS=Mus musculus GN=Fxyd7 PE=1 SV=1	PF01363//PF05767//PF00111//PF02038	FYVE zinc finger//Poxvirus virion envelope protein A14//2Fe-2S iron-sulfur cluster binding domain//ATP1G1/PLM/MAT8 family	GO:0006811//GO:0006118	ion transport//electron transport	GO:0009055//GO:0051536//GO:0005216//GO:0046872	electron carrier activity//iron-sulfur cluster binding//ion channel activity//metal ion binding	GO:0019031//GO:0016020	viral envelope//membrane	--	--
comp114945_c0	789	13.14	786	13.16	1705	31.78	2768	113931284	NP_001039089.1	3975	0	aldehyde dehydrogenase 16A1 [Xenopus (Silurana) tropicalis] >gi|89268096|emb|CAJ82492.1| aldehyde dehydrogenase 16 family, member A1 [Xenopus (Silurana) tropicalis]	46249666	BC068965.1	949	0	Xenopus laevis hypothetical protein LOC414586, mRNA (cDNA clone IMAGE:6637270), partial cds	K00128	E1.2.1.3	aldehyde dehydrogenase (NAD+)	http://www.genome.jp/dbget-bin/www_bget?ko:K00128	Q3T1L0	1728	0	Aldehyde dehydrogenase family 16 member A1 OS=Rattus norvegicus GN=Aldh16a1 PE=2 SV=1	PF00171	Aldehyde dehydrogenase family	GO:0008152//GO:0055114	metabolic process//oxidation-reduction process	GO:0016620//GO:0016491	oxidoreductase activity, acting on the aldehyde or oxo group of donors, NAD or NADP as acceptor//oxidoreductase activity	--	--	KOG2450	Aldehyde dehydrogenase
comp114964_c0	26	1.24	85	4.05	390	20.75	1101	222119170	BAH16707.1	962	7.84E-127	5alpha-reductase type1 [Glandirana rugosa]	--	--	--	--	--	K12343	SRD5A1	3-oxo-5-alpha-steroid 4-dehydrogenase 1	http://www.genome.jp/dbget-bin/www_bget?ko:K12343	P24008	679	2.38E-85	3-oxo-5-alpha-steroid 4-dehydrogenase 1 OS=Rattus norvegicus GN=Srd5a1 PE=1 SV=2	PF08063//PF02544	PADR1 (NUC008) domain//3-oxo-5-alpha-steroid 4-dehydrogenase	GO:0006629	lipid metabolic process	GO:0003950//GO:0016627	NAD+ ADP-ribosyltransferase activity//oxidoreductase activity, acting on the CH-CH group of donors	GO:0005737//GO:0016021//GO:0005634	cytoplasm//integral to membrane//nucleus	KOG1638	Steroid reductase
comp114975_c0	839	5.85	1364.22	8.75	1733.17	12.46	7150	187607189	NP_001120599.1	969	1.78E-111	amphibian RCA protein 3 [Xenopus (Silurana) tropicalis] >gi|171846402|gb|AAI61634.1| LOC100145756 protein [Xenopus (Silurana) tropicalis] >gi|237512855|dbj|BAH58780.1| ARC3 [Xenopus (Silurana) tropicalis]	290965091	CU179648.18	64	4.45E-22	Zebrafish DNA sequence from clone CH211-68H23 in linkage group 7, complete sequence	--	--	--	--	P04003	460	8.79E-46	C4b-binding protein alpha chain OS=Homo sapiens GN=C4BPA PE=1 SV=2	PF02793	Hormone receptor domain	GO:0007186	G-protein coupled receptor signaling pathway	GO:0004930	G-protein coupled receptor activity	GO:0016020	membrane	KOG4297	C-type lectin
comp114989_c1	1260.08	60.21	375	17.97	1086.33	58.12	1096	147904302	NP_001083506.1	968	1.45E-128	cysteine dioxygenase, type I [Xenopus laevis] >gi|38051875|gb|AAH60414.1| MGC68656 protein [Xenopus laevis]	49257956	BC071092.1	255	4.43E-129	Xenopus laevis MGC81086 protein, mRNA (cDNA clone MGC:81086 IMAGE:6316913), complete cds	K00456	CDO1	cysteine dioxygenase	http://www.genome.jp/dbget-bin/www_bget?ko:K00456	Q6NWZ9	854	1.32E-112	Cysteine dioxygenase type 1 OS=Danio rerio GN=cdo1 PE=2 SV=1	PF05995//PF07847	Cysteine dioxygenase type I//Protein of unknown function (DUF1637)	GO:0055114//GO:0046439//GO:0019530//GO:0006534	oxidation-reduction process//L-cysteine metabolic process//taurine metabolic process//cysteine metabolic process	GO:0005506//GO:0047800//GO:0017172	iron ion binding//cysteamine dioxygenase activity//cysteine dioxygenase activity	--	--	--	--
comp114994_c0	87	3.84	215	9.51	1676.77	82.76	1171	327290431	XP_003229926.1	776	1.57E-98	PREDICTED: uncharacterized oxidoreductase C663.06c-like [Anolis carolinensis]	--	--	--	--	--	--	--	--	--	P21158	243	7.85E-23	C-factor OS=Myxococcus xanthus GN=csgA PE=1 SV=1	PF01370//PF00106	NAD dependent epimerase/dehydratase family//short chain dehydrogenase	GO:0008152//GO:0044237	metabolic process//cellular metabolic process	GO:0003824//GO:0050662//GO:0016491	catalytic activity//coenzyme binding//oxidoreductase activity	--	--	KOG1611	Predicted short chain-type dehydrogenase
comp115004_c0	1473	56.08	2046	78.2	3052	130.1	1324	89273345	CAJ81462.1	805	1.17E-101	cebpd, CCAAT/enhancer binding protein (C/EBP), delta [Xenopus (Silurana) tropicalis]	148238163	NM_001089609.1	241	3.26E-121	Xenopus laevis CCAAT/enhancer binding protein (C/EBP), delta (cebpd), mRNA >gi|62471537|gb|BC093576.1| Xenopus laevis CCAAT-enhancer binding protein delta, mRNA (cDNA clone MGC:114740 IMAGE:7007767), complete cds	K10050	CEBPD	CCAAT/enhancer binding protein (C/EBP), delta	http://www.genome.jp/dbget-bin/www_bget?ko:K10050	P49716	527	9.83E-62	CCAAT/enhancer-binding protein delta OS=Homo sapiens GN=CEBPD PE=1 SV=2	PF04977//PF07716//PF03131//PF00170	Septum formation initiator//Basic region leucine zipper//bZIP Maf transcription factor//bZIP transcription factor	GO:0007049//GO:0006355	cell cycle//regulation of transcription, DNA-dependent	GO:0003677//GO:0003700//GO:0043565	DNA binding//sequence-specific DNA binding transcription factor activity//sequence-specific DNA binding	GO:0005667//GO:0005634	transcription factor complex//nucleus	KOG3119	Basic region leucine zipper transcription factor
comp115014_c0	2432	92.92	8	0.31	2	0.09	1320	62751415	NP_001015682.1	1468	0	progastricsin (pepsinogen C) precursor [Xenopus (Silurana) tropicalis] >gi|57870622|gb|AAH89070.1| hypothetical LOC548353 [Xenopus (Silurana) tropicalis]	555968961	XM_005896448.1	40	1.77E-09	PREDICTED: Bos mutus progastricsin (pepsinogen C) (PGC), mRNA	K01377	PGC	gastricsin	http://www.genome.jp/dbget-bin/www_bget?ko:K01377	Q9GMY3	1133	9.16E-151	Gastricsin OS=Rhinolophus ferrumequinum GN=PGC PE=2 SV=1	PF00026//PF07966	Eukaryotic aspartyl protease//A1 Propeptide	GO:0006508	proteolysis	GO:0004190	aspartic-type endopeptidase activity	--	--	KOG1339	Aspartyl protease
comp115023_c0	144	4.21	588	17.29	768	25.14	1664	147898753	NP_001087503.1	1636	0	N-acylsphingosine amidohydrolase (acid ceramidase) 1 precursor [Xenopus laevis] >gi|51258328|gb|AAH80021.1| MGC82286 protein [Xenopus laevis]	--	--	--	--	--	K12348	ASAH1	acid ceramidase	http://www.genome.jp/dbget-bin/www_bget?ko:K12348	Q6P7S1	1410	0	Acid ceramidase OS=Rattus norvegicus GN=Asah1 PE=2 SV=1	PF02275//PF03417	Linear amide C-N hydrolases, choloylglycine hydrolase family//Acyl-coenzyme A:6-aminopenicillanic acid acyl-transferase	GO:0006629//GO:0042318	lipid metabolic process//penicillin biosynthetic process	GO:0016787	hydrolase activity	GO:0005764	lysosome	--	--
comp115035_c0	165.99	12.1	825.66	60.23	366.36	29.9	788	337271880	AEI69698.1	233	9.80E-21	cathelicidin-AL [Amolops loloensis]	--	--	--	--	--	--	--	--	--	--	--	--	--	PF00666//PF07448	Cathelicidin//Secreted phosphoprotein 24 (Spp-24)	GO:0046849//GO:0006952	bone remodeling//defense response	--	--	GO:0005576	extracellular region	--	--
comp115036_c0	12	0.22	45	0.81	18333.98	367.62	2598	301625436	XP_002941909.1	1290	7.35E-164	PREDICTED: thread biopolymer filament subunit alpha-like [Xenopus (Silurana) tropicalis]	--	--	--	--	--	--	--	--	--	Q90501	706	1.05E-79	Thread biopolymer filament subunit alpha OS=Eptatretus stoutii PE=1 SV=1	PF01576//PF01093//PF05791//PF10473//PF05557//PF09728//PF00170//PF10186//PF05008//PF00038//PF02403//PF04111//PF07926//PF13851//PF08826//PF00804	Myosin tail//Clusterin//Bacillus haemolytic enterotoxin (HBL)//Leucine-rich repeats of kinetochore protein Cenp-F/LEK1//Mitotic checkpoint protein//Myosin-like coiled-coil protein//bZIP transcription factor//UV radiation resistance protein and autophagy-related subunit 14//Vesicle transport v-SNARE protein N-terminus//Intermediate filament protein//Seryl-tRNA synthetase N-terminal domain//Autopha…	GO:0008219//GO:0009069//GO:0006468//GO:0007094//GO:0006606//GO:0006566//GO:0006563//GO:0009405//GO:0006914//GO:0006886//GO:0010508//GO:0006434//GO:0006355//GO:0048870//GO:0016310//GO:0006544	cell death//serine family amino acid metabolic process//protein phosphorylation//mitotic spindle assembly checkpoint//protein import into nucleus//threonine metabolic process//L-serine metabolic process//pathogenesis//autophagy//intracellular protein transport//positive regulation of autophagy//seryl-tRNA aminoacylation//regulation of transcription, DNA-dependent//cell motility//phosphorylation//…	GO:0004674//GO:0003774//GO:0008134//GO:0042803//GO:0000166//GO:0005524//GO:0045502//GO:0005198//GO:0003700//GO:0019905//GO:0043565//GO:0004828	protein serine/threonine kinase activity//motor activity//transcription factor binding//protein homodimerization activity//nucleotide binding//ATP binding//dynein binding//structural molecule activity//sequence-specific DNA binding transcription factor activity//syntaxin binding//sequence-specific DNA binding//serine-tRNA ligase activity	GO:0031514//GO:0030286//GO:0016020//GO:0005882//GO:0016459//GO:0005737//GO:0005667//GO:0005643	motile cilium//dynein complex//membrane//intermediate filament//myosin complex//cytoplasm//transcription factor complex//nuclear pore	KOG0977	Nuclear envelope protein lamin, intermediate filament superfamily
comp115061_c0	752	31.28	2975	124.18	257	11.97	1229	62751833	NP_001015747.1	997	2.75E-130	cathepsin L1 precursor [Xenopus (Silurana) tropicalis] >gi|58477061|gb|AAH89683.1| MGC107932 protein [Xenopus (Silurana) tropicalis]	--	--	--	--	--	K01368	CTSS	cathepsin S	http://www.genome.jp/dbget-bin/www_bget?ko:K01368	Q8HY82	452	2.00E-50	Cathepsin S OS=Saimiri boliviensis boliviensis GN=CTSS PE=2 SV=1	PF00112//PF03051	Papain family cysteine protease//Peptidase C1-like family	GO:0006508	proteolysis	GO:0008234//GO:0004197	cysteine-type peptidase activity//cysteine-type endopeptidase activity	--	--	KOG1543	Cysteine proteinase Cathepsin L
comp115083_c1	2672.66	37.04	1345.38	18.84	716.61	11.97	3378	118403656	NP_001072321.1	1810	0	phytanoyl-CoA hydroxylase-interacting protein-like [Xenopus (Silurana) tropicalis] >gi|123911967|sp|Q0V9U8.1|PHIPL_XENTR RecName: Full=Phytanoyl-CoA hydroxylase-interacting protein-like >gi|111305627|gb|AAI21390.1| phytanoyl-CoA hydroxylase interacting protein-like [Xenopus (Silurana) tropicalis]	555963940	XM_005893981.1	479	0	PREDICTED: Bos mutus phytanoyl-CoA hydroxylase interacting protein-like (LOC102283672), transcript variant X1, mRNA	--	--	--	--	Q0V9U8	1810	0	Phytanoyl-CoA hydroxylase-interacting protein-like OS=Xenopus tropicalis GN=phyhipl PE=2 SV=1	PF03178//PF00041	CPSF A subunit region//Fibronectin type III domain	--	--	GO:0005515//GO:0003676	protein binding//nucleic acid binding	GO:0005634	nucleus	--	--
comp115108_c1	1355.59	90.05	543.01	36.12	298	22.16	845	--	--	--	--	--	--	--	--	--	--	--	--	--	--	--	--	--	--	--	--	--	--	--	--	--	--	--	--
comp115144_c0	673.03	12.87	855.99	16.38	1493.08	31.73	2526	--	--	--	--	--	--	--	--	--	--	--	--	--	--	--	--	--	--	--	--	--	--	--	--	--	--	--	--
comp115145_c0	110	71.75	490	291.43	2	2.51	283	--	--	--	--	--	--	--	--	--	--	--	--	--	--	--	--	--	--	--	--	--	--	--	--	--	--	--	--
comp115154_c0	1814	54.11	1055.06	31.62	2	0.07	1634	301622776	XP_002940698.1	1314	1.21E-174	PREDICTED: keratin, type I cytoskeletal 12-like [Xenopus (Silurana) tropicalis]	587519	X81449.1	52	4.70E-16	R.norvegicus mRNA for keratin 19	K07604	KRT1	type I keratin, acidic	http://www.genome.jp/dbget-bin/www_bget?ko:K07604	Q64291	1109	4.27E-144	Keratin, type I cytoskeletal 12 OS=Mus musculus GN=Krt12 PE=1 SV=2	PF07926//PF10473//PF01576//PF00038//PF06009//PF08702//PF05524//PF13851//PF02996//PF12317	TPR/MLP1/MLP2-like protein//Leucine-rich repeats of kinetochore protein Cenp-F/LEK1//Myosin tail//Intermediate filament protein//Laminin Domain II//Fibrinogen alpha/beta chain family//PEP-utilising enzyme, N-terminal//Growth-arrest specific micro-tubule binding//Prefoldin subunit//Intraflagellar transport complex B protein 46 C terminal	GO:0008643//GO:0042073//GO:0051258//GO:0007155//GO:0007165//GO:0006457//GO:0030168//GO:0048870//GO:0016310//GO:0009401//GO:0006606	carbohydrate transport//intraflagellar transport//protein polymerization//cell adhesion//signal transduction//protein folding//platelet activation//cell motility//phosphorylation//phosphoenolpyruvate-dependent sugar phosphotransferase system//protein import into nucleus	GO:0005351//GO:0008965//GO:0005198//GO:0051082//GO:0003774//GO:0008134//GO:0045502//GO:0030674//GO:0005102//GO:0042803	sugar:hydrogen symporter activity//phosphoenolpyruvate-protein phosphotransferase activity//structural molecule activity//unfolded protein binding//motor activity//transcription factor binding//dynein binding//protein binding, bridging//receptor binding//protein homodimerization activity	GO:0005882//GO:0005577//GO:0031514//GO:0005604//GO:0005667//GO:0005643//GO:0016459//GO:0005737//GO:0030286//GO:0016272	intermediate filament//fibrinogen complex//motile cilium//basement membrane//transcription factor complex//nuclear pore//myosin complex//cytoplasm//dynein complex//prefoldin complex	KOG0977	Nuclear envelope protein lamin, intermediate filament superfamily
comp115184_c0	789	18	1886.98	43.27	1128.01	28.8	2075	147902284	NP_001088327.1	1926	0	septin 10 [Xenopus laevis] >gi|68534806|gb|AAH98990.1| LOC495165 protein [Xenopus laevis]	147902283	NM_001094858.1	492	0	Xenopus laevis septin 10 (sept10), mRNA >gi|68534805|gb|BC098990.1| Xenopus laevis hypothetical LOC495165, mRNA (cDNA clone MGC:114984 IMAGE:5084101), complete cds	--	--	--	--	Q9P0V9	1684	0	Septin-10 OS=Homo sapiens GN=SEPT10 PE=1 SV=2	PF03193//PF00009//PF00350//PF00071//PF00735//PF05049//PF00005//PF01580//PF01926//PF04548//PF08477	Protein of unknown function, DUF258//Elongation factor Tu GTP binding domain//Dynamin family//Ras family//Septin//Interferon-inducible GTPase (IIGP)//ABC transporter//FtsK/SpoIIIE family//50S ribosome-binding GTPase//AIG1 family//Miro-like protein	GO:0007264//GO:0051301//GO:0007049//GO:0007059	small GTPase mediated signal transduction//cell division//cell cycle//chromosome segregation	GO:0016817//GO:0016887//GO:0000166//GO:0003677//GO:0005525//GO:0005524//GO:0003924	hydrolase activity, acting on acid anhydrides//ATPase activity//nucleotide binding//DNA binding//GTP binding//ATP binding//GTPase activity	GO:0016021//GO:0005622//GO:0031105//GO:0016020	integral to membrane//intracellular//septin complex//membrane	KOG3859	Septins (P-loop GTPases)
comp115193_c1	2202.38	102.93	2341.2	109.76	112	5.86	1116	--	--	--	--	--	--	--	--	--	--	--	--	--	--	--	--	--	--	--	--	--	--	--	--	--	--	--	--
comp115217_c2	1657.05	63.87	771	28.4	361	10.78	1952	--	--	--	--	--	--	--	--	--	--	--	--	--	--	--	--	--	--	PF02044	Bombesin-like peptide	GO:0007218	neuropeptide signaling pathway	--	--	--	--	--	--
comp115224_c0	8261.52	39.31	23890.63	113.01	6438.92	33.96	10500	301604824	XP_002932067.1	5589	0	PREDICTED: LOW QUALITY PROTEIN: collagen alpha-3(VI) chain-like [Xenopus (Silurana) tropicalis]	512867315	XM_002932021.2	446	0	PREDICTED: Xenopus (Silurana) tropicalis collagen, type VI, alpha 3 (col6a3), transcript variant X1, mRNA	K06238	COL6A	collagen, type VI, alpha	http://www.genome.jp/dbget-bin/www_bget?ko:K06238	P15989	5132	0	Collagen alpha-3(VI) chain OS=Gallus gallus GN=COL6A3 PE=2 SV=2	PF08519//PF04728//PF02691//PF00631//PF01476//PF00041//PF03838	Replication factor RFC1 C terminal domain//Lipoprotein leucine-zipper//Vacuolating cyotoxin//GGL domain//LysM domain//Fibronectin type III domain//Recombination protein U	GO:0009405//GO:0007165//GO:0016998//GO:0006310//GO:0006281//GO:0006260//GO:0007186	pathogenesis//signal transduction//cell wall macromolecule catabolic process//DNA recombination//DNA repair//DNA replication//G-protein coupled receptor signaling pathway	GO:0005524//GO:0005515//GO:0004871//GO:0003689	ATP binding//protein binding//signal transducer activity//DNA clamp loader activity	GO:0005663//GO:0005576//GO:0005737//GO:0042575//GO:0019867//GO:0005834	DNA replication factor C complex//extracellular region//cytoplasm//DNA polymerase complex//outer membrane//heterotrimeric G-protein complex	KOG3544	Collagens (type IV and type XIII), and related proteins
comp115268_c0	1819	66.02	892	32.51	776.98	31.57	1379	301612152	XP_002935590.1	1067	2.61E-139	PREDICTED: alpha-sarcoglycan-like [Xenopus (Silurana) tropicalis]	--	--	--	--	--	K12565	SGCA	alpha-sarcoglycan	http://www.genome.jp/dbget-bin/www_bget?ko:K12565	Q28686	758	3.49E-94	Alpha-sarcoglycan OS=Oryctolagus cuniculus GN=SGCA PE=1 SV=1	PF05510//PF00737	Sarcoglycan alpha/epsilon//Photosystem II 10 kDa phosphoprotein	GO:0050821//GO:0015979	protein stabilization//photosynthesis	GO:0042301	phosphate ion binding	GO:0016020//GO:0016012//GO:0009523	membrane//sarcoglycan complex//photosystem II	--	--
comp115271_c0	1801.85	27.12	744.79	11.28	473	7.97	3040	284520944	NP_001165246.1	364	1.47E-37	calcium/calmodulin-dependent protein kinase II inhibitor 2 [Xenopus laevis] >gi|82186505|sp|Q6P6Z4.1|CK2N2_XENLA RecName: Full=Calcium/calmodulin-dependent protein kinase II inhibitor 2 >gi|38303925|gb|AAH61942.1| Camk2n2 protein [Xenopus laevis]	284520943	NM_001171775.1	282	1.23E-143	Xenopus laevis calcium/calmodulin-dependent protein kinase II inhibitor 2 (camk2n2), mRNA >gi|38303924|gb|BC061942.1| Xenopus laevis Calcium/calmodulin-dependent protein kinase II inhibitor 2, mRNA (cDNA clone MGC:68568 IMAGE:4031555), complete cds	--	--	--	--	Q6P6Z4	364	9.93E-39	Calcium/calmodulin-dependent protein kinase II inhibitor 2 OS=Xenopus laevis GN=camk2n2 PE=3 SV=1	PF15170	Calcium/calmodulin-dependent protein kinase II inhibitor	GO:0045859//GO:0006469	regulation of protein kinase activity//negative regulation of protein kinase activity	GO:0004860	protein kinase inhibitor activity	GO:0005634//GO:0005829	nucleus//cytosol	--	--
comp115280_c0	228	7.02	562	17.38	996.06	34.32	1590	89268988	CAJ81953.1	1838	0	ribonucleotide reductase m2 polypeptide [Xenopus (Silurana) tropicalis] >gi|89269815|emb|CAJ81580.1| ribonucleotide reductase m2 polypeptide [Xenopus (Silurana) tropicalis]	56118689	NM_001007889.1	479	0	Xenopus (Silurana) tropicalis ribonucleotide reductase M2, gene 2 (rrm2.2), mRNA >gi|51258919|gb|BC080161.1| Xenopus tropicalis ribonucleotide reductase M2 polypeptide, mRNA (cDNA clone MGC:89925 IMAGE:7030140), complete cds	K10808	RRM2	ribonucleoside-diphosphate reductase subunit M2	http://www.genome.jp/dbget-bin/www_bget?ko:K10808	P11157	1749	0	Ribonucleoside-diphosphate reductase subunit M2 OS=Mus musculus GN=Rrm2 PE=1 SV=1	PF00268	Ribonucleotide reductase, small chain	GO:0006144//GO:0006206//GO:0055114//GO:0009186	purine nucleobase metabolic process//pyrimidine nucleobase metabolic process//oxidation-reduction process//deoxyribonucleoside diphosphate metabolic process	GO:0004748//GO:0046914	ribonucleoside-diphosphate reductase activity, thioredoxin disulfide as acceptor//transition metal ion binding	GO:0005971	ribonucleoside-diphosphate reductase complex	KOG1567	Ribonucleotide reductase, beta subunit
comp115310_c0	399.4	33	607	49.76	1395.11	131.01	878	--	--	--	--	--	--	--	--	--	--	--	--	--	--	--	--	--	--	--	--	--	--	--	--	--	--	--	--
comp115320_c0	169	5.08	151	3.67	662.82	16.87	3444	327269300	XP_003219432.1	1034	7.47E-123	PREDICTED: otoconin-90-like [Anolis carolinensis]	--	--	--	--	--	--	--	--	--	Q9Z0L3	958	2.34E-115	Otoconin-90 OS=Mus musculus GN=Oc90 PE=1 SV=2	--	--	--	--	--	--	--	--	--	--
comp115342_c0	85	14.32	103	20.37	708	110.98	507	348546221	XP_003460577.1	825	2.21E-107	PREDICTED: myosin heavy chain, fast skeletal muscle-like, partial [Oreochromis niloticus] >gi|348546223|ref|XP_003460578.1| PREDICTED: myosin heavy chain, fast skeletal muscle-like, partial [Oreochromis niloticus]	55742221	NM_001006804.1	231	4.35E-116	Xenopus (Silurana) tropicalis myosin, heavy chain 2, skeletal muscle, adult (myh2), mRNA >gi|50368679|gb|BC076678.1| Xenopus tropicalis myosin, heavy polypeptide 13, skeletal muscle, mRNA (cDNA clone MGC:79657 IMAGE:6980329), complete cds	K10352	MYH	myosin heavy chain	http://www.genome.jp/dbget-bin/www_bget?ko:K10352	Q9TV62	849	1.63E-103	Myosin-4 OS=Sus scrofa GN=MYH4 PE=2 SV=1	PF00063//PF00612	Myosin head (motor domain)//IQ calmodulin-binding motif	--	--	GO:0005524//GO:0003774//GO:0005515	ATP binding//motor activity//protein binding	GO:0016459	myosin complex	KOG0161	Myosin class II heavy chain
comp115342_c4	84	16.45	124	24.03	869	190.47	420	301619362	XP_002939062.1	640	1.87E-74	PREDICTED: myosin-6 [Xenopus (Silurana) tropicalis]	148229071	NM_001091601.1	204	3.64E-101	Xenopus laevis myosin, heavy chain 6, cardiac muscle, alpha (myh6), mRNA >gi|59544116|gb|AY913767.1| Xenopus laevis cardiac myosin heavy chain-alpha (MHC-alpha) mRNA, complete cds	K10352	MYH	myosin heavy chain	http://www.genome.jp/dbget-bin/www_bget?ko:K10352	Q02566	616	2.20E-72	Myosin-6 OS=Mus musculus GN=Myh6 PE=1 SV=2	PF00063	Myosin head (motor domain)	--	--	GO:0003779//GO:0005524//GO:0003774	actin binding//ATP binding//motor activity	GO:0016459	myosin complex	KOG0161	Myosin class II heavy chain
comp115351_c0	9186.08	306.81	25964.85	870.96	4704.04	175.9	1481	147907284	NP_001088416.1	1844	0	betaine--homocysteine S-methyltransferase 1 [Xenopus laevis] >gi|82180300|sp|Q5XGM3.1|BHMT1_XENLA RecName: Full=Betaine--homocysteine S-methyltransferase 1 >gi|54261499|gb|AAH84414.1| Bhmt protein [Xenopus laevis]	147907283	NM_001094947.1	443	0	Xenopus laevis betaine--homocysteine S-methyltransferase (bhmt), mRNA >gi|54261498|gb|BC084414.1| Xenopus laevis betaine--homocysteine S-methyltransferase 1, mRNA (cDNA clone MGC:86329 IMAGE:7009621), complete cds	K00544	BHMT	betaine-homocysteine S-methyltransferase	http://www.genome.jp/dbget-bin/www_bget?ko:K00544	Q5XGM3	1844	0	Betaine--homocysteine S-methyltransferase 1 OS=Xenopus laevis GN=bhmt PE=2 SV=1	PF01628//PF02574	HrcA protein C terminal domain//Homocysteine S-methyltransferase	GO:0006563//GO:0006555//GO:0032259//GO:0006355//GO:0009086//GO:0006579//GO:0006566//GO:0006544	L-serine metabolic process//methionine metabolic process//methylation//regulation of transcription, DNA-dependent//methionine biosynthetic process//amino-acid betaine catabolic process//threonine metabolic process//glycine metabolic process	GO:0003677//GO:0008270//GO:0047150//GO:0008898//GO:0046872	DNA binding//zinc ion binding//betaine-homocysteine S-methyltransferase activity//homocysteine S-methyltransferase activity//metal ion binding	GO:0005737	cytoplasm	KOG1579	Homocysteine S-methyltransferase
comp115371_c0	41	4.24	745.36	69.18	219	22.27	771	144925921	NP_001006908.2	645	1.19E-80	selenoprotein P, plasma, 1-like precursor [Xenopus (Silurana) tropicalis]	410922877	XM_003974860.1	35	6.11E-07	PREDICTED: Takifugu rubripes selenoprotein Pa-like (LOC101066907), mRNA	--	--	--	--	Q98SV0	539	6.63E-66	Selenoprotein Pb OS=Danio rerio GN=sepp1b PE=2 SV=3	PF04592//PF08534	Selenoprotein P, N terminal region//Redoxin	--	--	GO:0008430//GO:0016491	selenium binding//oxidoreductase activity	--	--	--	--
comp115374_c1	1144.39	72.53	637	40.43	6	0.43	876	226372324	ACO51787.1	333	7.49E-34	Indolethylamine N-methyltransferase [Rana catesbeiana]	--	--	--	--	--	--	--	--	--	O97972	278	2.97E-27	Indolethylamine N-methyltransferase OS=Oryctolagus cuniculus GN=INMT PE=1 SV=1	PF01234//PF08241//PF05401	NNMT/PNMT/TEMT family//Methyltransferase domain//Nodulation protein S (NodS)	GO:0009877//GO:0009312//GO:0008152	nodulation//oligosaccharide biosynthetic process//metabolic process	GO:0008168//GO:0008757	methyltransferase activity//S-adenosylmethionine-dependent methyltransferase activity	--	--	--	--
comp115389_c0	10	0.67	330.97	22.12	314	23.46	842	154147722	NP_001093706.1	367	9.55E-41	insulin precursor [Xenopus (Silurana) tropicalis] >gi|134254262|gb|AAI35266.1| ins protein [Xenopus (Silurana) tropicalis]	--	--	--	--	--	K04526	INS	insulin	http://www.genome.jp/dbget-bin/www_bget?ko:K04526	P12707	363	2.08E-41	Insulin-2 OS=Xenopus laevis GN=ins-b PE=1 SV=2	PF00049//PF03488	Insulin/IGF/Relaxin family//Nematode insulin-related peptide beta type	GO:0007165//GO:0006006	signal transduction//glucose metabolic process	GO:0005179	hormone activity	GO:0005576	extracellular region	--	--
comp115427_c0	5173.82	90.51	1646.96	28.98	6200.85	121.45	2644	194018650	NP_001123411.1	2227	0	sestrin 1 [Xenopus (Silurana) tropicalis] >gi|189441919|gb|AAI67380.1| sesn1 protein [Xenopus (Silurana) tropicalis]	194018649	NM_001129939.1	520	0	Xenopus (Silurana) tropicalis sestrin 1 (sesn1), mRNA >gi|189441918|gb|BC167380.1| Xenopus tropicalis sestrin 1, mRNA (cDNA clone MGC:135919 IMAGE:7720025), complete cds	K10141	SESN	sestrin	http://www.genome.jp/dbget-bin/www_bget?ko:K10141	P58003	2223	0	Sestrin-1 OS=Xenopus laevis GN=sesn1 PE=2 SV=1	PF03089//PF03315//PF04636//PF02627	Recombination activating protein 2//Serine dehydratase beta chain//PA26 p53-induced protein (sestrin)//Carboxymuconolactone decarboxylase family	GO:0007050//GO:0006534//GO:0007368//GO:0006563//GO:0006310//GO:0006094//GO:0006544//GO:0006566//GO:0055114	cell cycle arrest//cysteine metabolic process//determination of left/right symmetry//L-serine metabolic process//DNA recombination//gluconeogenesis//glycine metabolic process//threonine metabolic process//oxidation-reduction process	GO:0003941//GO:0051920//GO:0003677//GO:0051539	L-serine ammonia-lyase activity//peroxiredoxin activity//DNA binding//4 iron, 4 sulfur cluster binding	GO:0005634	nucleus	KOG3746	Uncharacterized conserved protein
comp115460_c0	3028.36	134.27	6382.81	283.89	29	1.44	1166	326912647	XP_003202660.1	287	8.89E-28	PREDICTED: microfibrillar-associated protein 5-like [Meleagris gallopavo]	--	--	--	--	--	--	--	--	--	Q13361	234	1.32E-21	Microfibrillar-associated protein 5 OS=Homo sapiens GN=MFAP5 PE=1 SV=1	PF05507	Microfibril-associated glycoprotein (MAGP)	--	--	--	--	GO:0001527	microfibril	--	--
comp115465_c1	4	0.22	13	0.72	826	50.78	980	13124383	Q9I8P5.1	534	1.01E-64	RecName: Full=Otoraplin; Flags: Precursor >gi|9082093|gb|AAF82728.1|AF233519_1 otoraplin [Rana catesbeiana]	--	--	--	--	--	--	--	--	--	Q9I8P5	534	6.82E-66	Otoraplin OS=Lithobates catesbeiana GN=OTOR PE=2 SV=1	--	--	--	--	--	--	GO:0005576	extracellular region	--	--
comp115473_c0	69	3.32	3940	200.52	22042	1339.52	1274	334313885	XP_001370151.2	277	4.42E-25	PREDICTED: pulmonary surfactant-associated protein D-like [Monodelphis domestica]	--	--	--	--	--	K03991	MBL	mannose-binding lectin	http://www.genome.jp/dbget-bin/www_bget?ko:K03991	Q66S61	255	9.69E-24	Mannose-binding protein C OS=Callithrix jacchus GN=MBL2 PE=3 SV=1	PF00779//PF00023//PF00059	BTK motif//Ankyrin repeat//Lectin C-type domain	GO:0035556	intracellular signal transduction	GO:0005515//GO:0030246	protein binding//carbohydrate binding	--	--	KOG4297	C-type lectin
comp115483_c0	188.72	4.04	1217	26.23	709	17.01	2195	71895935	NP_001025644.1	3007	0	urocanate hydratase 1 [Xenopus (Silurana) tropicalis] >gi|60688085|gb|AAH91617.1| MGC97780 protein [Xenopus (Silurana) tropicalis]	449473675	XM_002194599.2	512	0	PREDICTED: Taeniopygia guttata urocanate hydratase 1 (UROC1), mRNA	K01712	hutU, UROC1	urocanate hydratase	http://www.genome.jp/dbget-bin/www_bget?ko:K01712	Q8VC12	2779	0	Urocanate hydratase OS=Mus musculus GN=Uroc1 PE=2 SV=2	PF01175	Urocanase	GO:0006548//GO:0006547	histidine catabolic process//histidine metabolic process	GO:0016153	urocanate hydratase activity	--	--	--	--
comp115492_c0	4064.42	586.87	1949.3	332.99	1492.78	331.13	991	--	--	--	--	--	--	--	--	--	--	--	--	--	--	--	--	--	--	--	--	--	--	--	--	--	--	--	--
comp115493_c0	17	0.7	225	9.26	315	14.46	1244	66912035	AAH97632.1	1105	2.00E-146	Xgalectin-iva protein, partial [Xenopus laevis]	--	--	--	--	--	K10091	LGALS4	galectin-4	http://www.genome.jp/dbget-bin/www_bget?ko:K10091	Q3T0D6	551	1.08E-64	Galectin-4 OS=Bos taurus GN=LGALS4 PE=2 SV=1	PF00337	Galactoside-binding lectin	--	--	GO:0030246	carbohydrate binding	--	--	KOG3587	Galectin, galactose-binding lectin
comp115511_c0	844.44	39.9	281	13.32	130.01	6.88	1106	--	--	--	--	--	--	--	--	--	--	--	--	--	--	--	--	--	--	--	--	--	--	--	--	--	--	--	--
comp115566_c0	437	4.81	3330	36.49	3714.89	45.05	4176	301617277	XP_002938060.1	3127	0	PREDICTED: matrilin-4-like [Xenopus (Silurana) tropicalis]	48735417	BC072242.1	810	0	Xenopus laevis cDNA clone IMAGE:4031327, containing frame-shift errors	--	--	--	--	O95460	1947	0	Matrilin-4 OS=Homo sapiens GN=MATN4 PE=1 SV=3	PF07645//PF00802//PF00008	Calcium-binding EGF domain//Pneumovirus attachment glycoprotein G//EGF-like domain	GO:0019062	viral attachment to host cell	GO:0005509//GO:0005515	calcium ion binding//protein binding	GO:0055036//GO:0033644	virion membrane//host cell membrane	KOG1217	Fibrillins and related proteins containing Ca2+-binding EGF-like domains
comp115636_c0	57	2.17	144	4.71	532	19.63	2432	348537332	XP_003456149.1	1901	0	PREDICTED: 1,25-dihydroxyvitamin D(3) 24-hydroxylase, mitochondrial-like isoform 1 [Oreochromis niloticus]	558171438	XM_006099096.1	215	1.72E-106	PREDICTED: Myotis lucifugus 1,25-dihydroxyvitamin D(3) 24-hydroxylase, mitochondrial-like (LOC102432347), transcript variant X1, mRNA	K07436	CYP24A1	cytochrome P450, family 24, subfamily A, polypeptide 1 (vitamin D3 24-hydroxylase)	http://www.genome.jp/dbget-bin/www_bget?ko:K07436	Q07973	1856	0	1,25-dihydroxyvitamin D(3) 24-hydroxylase, mitochondrial OS=Homo sapiens GN=CYP24A1 PE=1 SV=2	PF00067	Cytochrome P450	GO:0006118//GO:0055114	electron transport//oxidation-reduction process	GO:0009055//GO:0016705//GO:0020037//GO:0004497//GO:0005506	electron carrier activity//oxidoreductase activity, acting on paired donors, with incorporation or reduction of molecular oxygen//heme binding//monooxygenase activity//iron ion binding	--	--	KOG0159	Cytochrome P450 CYP11/CYP12/CYP24/CYP27 subfamilies
comp115648_c0	1077.64	160.33	333	49.24	314	52.3	489	--	--	--	--	--	--	--	--	--	--	--	--	--	--	--	--	--	--	--	--	--	--	--	--	--	--	--	--
comp115669_c0	2277.9	42.75	1798	33.67	986	20.66	2588	117557966	AAI25672.1	1407	0	klf4 protein [Xenopus (Silurana) tropicalis]	345327427	XM_001507994.2	145	1.50E-67	PREDICTED: Ornithorhynchus anatinus Krueppel-like factor 4-like (LOC100076711), mRNA	K09204	KLF1_2_4	krueppel-like factor 1/2/4	http://www.genome.jp/dbget-bin/www_bget?ko:K09204	Q60793	1058	1.67E-132	Krueppel-like factor 4 OS=Mus musculus GN=Klf4 PE=1 SV=3	PF00096	Zinc finger, C2H2 type	GO:0008285	negative regulation of cell proliferation	GO:0046872//GO:0003676//GO:0008270	metal ion binding//nucleic acid binding//zinc ion binding	GO:0005622	intracellular	KOG1721	FOG: Zn-finger
comp115678_c0	434.04	11.16	1778.31	46.35	583.67	16.94	1864	56118326	NP_001008157.1	1125	1.73E-144	procollagen C-endopeptidase enhancer precursor [Xenopus (Silurana) tropicalis] >gi|51704069|gb|AAH81370.1| MGC89941 protein [Xenopus (Silurana) tropicalis]	--	--	--	--	--	--	--	--	--	Q61398	883	1.23E-109	Procollagen C-endopeptidase enhancer 1 OS=Mus musculus GN=Pcolce PE=1 SV=2	PF00965	Tissue inhibitor of metalloproteinase	--	--	GO:0008191	metalloendopeptidase inhibitor activity	GO:0005576	extracellular region	KOG3714	Meprin A metalloprotease
comp115689_c0	792.34	41.58	1359.59	71.53	87	5.11	1016	118093267	XP_001232694.1	751	3.45E-95	PREDICTED: putative methyltransferase DDB_G0268948 isoform 1 [Gallus gallus]	--	--	--	--	--	--	--	--	--	Q55EX9	231	1.02E-20	Putative methyltransferase DDB_G0268948 OS=Dictyostelium discoideum GN=DDB_G0268948 PE=1 SV=2	PF05175//PF08241//PF05148//PF01209//PF03141//PF05958//PF02390	Methyltransferase small domain//Methyltransferase domain//Hypothetical methyltransferase//ubiE/COQ5 methyltransferase family//Putative S-adenosyl-L-methionine-dependent methyltransferase//tRNA (Uracil-5-)-methyltransferase//Putative methyltransferase	GO:0006396//GO:0006400//GO:0008152//GO:0009451//GO:0008033	RNA processing//tRNA modification//metabolic process//RNA modification//tRNA processing	GO:0008173//GO:0008168//GO:0008176	RNA methyltransferase activity//methyltransferase activity//tRNA (guanine-N7-)-methyltransferase activity	--	--	KOG3010	Methyltransferase
comp115699_c0	5038	88.97	2488.92	44.21	1605.25	31.74	2621	183986499	AAI66365.1	3240	0	slc25a12 protein [Xenopus (Silurana) tropicalis]	183986498	BC166365.1	892	0	Xenopus tropicalis solute carrier family 25 (mitochondrial carrier, Aralar), member 12, mRNA (cDNA clone MGC:186376 IMAGE:7691022), complete cds	K15105	SLC25A12_13, AGC	solute carrier family 25 (mitochondrial aspartate/glutamate transporter), member 12/13	http://www.genome.jp/dbget-bin/www_bget?ko:K15105	Q5RBC8	3062	0	Calcium-binding mitochondrial carrier protein Aralar1 OS=Pongo abelii GN=SLC25A12 PE=2 SV=1	PF13405//PF00036//PF13499//PF13202	EF-hand domain//EF hand//EF-hand domain pair//EF hand	GO:0055085	transmembrane transport	GO:0005509	calcium ion binding	GO:0016021	integral to membrane	KOG0751	Mitochondrial aspartate/glutamate carrier protein Aralar/Citrin (contains EF-hand Ca2+-binding domains)
comp115706_c0	892	41.83	1572.4	73.96	21	1.1	1113	226372756	ACO52003.1	1190	3.77E-161	Indolethylamine N-methyltransferase [Rana catesbeiana]	--	--	--	--	--	K00541	NNMT	nicotinamide N-methyltransferase	http://www.genome.jp/dbget-bin/www_bget?ko:K00541	O97972	531	3.51E-63	Indolethylamine N-methyltransferase OS=Oryctolagus cuniculus GN=INMT PE=1 SV=1	PF01234//PF05148//PF08241	NNMT/PNMT/TEMT family//Hypothetical methyltransferase//Methyltransferase domain	GO:0008152	metabolic process	GO:0008168	methyltransferase activity	--	--	--	--
comp115717_c0	44	2.23	424.03	16.69	30	1.22	2316	301624326	XP_002941458.1	1542	0	PREDICTED: tyrosinase-like [Xenopus (Silurana) tropicalis]	--	--	--	--	--	K00505	TYR	tyrosinase	http://www.genome.jp/dbget-bin/www_bget?ko:K00505	P54834	770	9.63E-91	Tyrosinase OS=Canis familiaris GN=TYR PE=2 SV=2	PF00264	Common central domain of tyrosinase	GO:0055114//GO:0008152	oxidation-reduction process//metabolic process	GO:0016491//GO:0046872	oxidoreductase activity//metal ion binding	--	--	--	--
comp115753_c0	1294.83	43.66	955.58	32.36	179.92	6.79	1469	301622148	XP_002940403.1	549	4.27E-62	PREDICTED: hypothetical protein LOC100486438 [Xenopus (Silurana) tropicalis]	--	--	--	--	--	--	--	--	--	P26339	181	5.89E-13	Chromogranin-A OS=Mus musculus GN=Chga PE=1 SV=1	--	--	--	--	--	--	--	--	--	--
comp115762_c0	1760.01	53.66	9699.06	297.09	1644.39	56.14	1603	148222300	NP_001088004.1	1065	3.84E-138	apolipoprotein A4 precursor [Xenopus laevis] >gi|54035175|gb|AAH84126.1| LOC494693 protein [Xenopus laevis]	--	--	--	--	--	K08760	APOA4	apolipoprotein A-IV	http://www.genome.jp/dbget-bin/www_bget?ko:K08760	P06727	698	3.15E-84	Apolipoprotein A-IV OS=Homo sapiens GN=APOA4 PE=1 SV=3	PF04513//PF02601//PF01442//PF03938//PF05778//PF03148//PF04104//PF07464//PF05478//PF04799	Baculovirus polyhedron envelope protein, PEP, C terminus//Exonuclease VII, large subunit//Apolipoprotein A1/A4/E domain//Outer membrane protein (OmpH-like)//Apolipoprotein CIII (Apo-CIII)//Tektin family//Eukaryotic and archaeal DNA primase, large subunit//Apolipophorin-III precursor (apoLp-III)//Prominin//fzo-like conserved region	GO:0006184//GO:0000226//GO:0006269//GO:0008053//GO:0006308//GO:0006869//GO:0042157//GO:0006351	GTP catabolic process//microtubule cytoskeleton organization//DNA replication, synthesis of RNA primer//mitochondrial fusion//DNA catabolic process//lipid transport//lipoprotein metabolic process//transcription, DNA-dependent	GO:0008855//GO:0051082//GO:0003896//GO:0008289//GO:0005198//GO:0003924	exodeoxyribonuclease VII activity//unfolded protein binding//DNA primase activity//lipid binding//structural molecule activity//GTPase activity	GO:0005576//GO:0016021//GO:0005874//GO:0005730//GO:0005741//GO:0009318//GO:0005657//GO:0019028//GO:0019031	extracellular region//integral to membrane//microtubule//nucleolus//mitochondrial outer membrane//exodeoxyribonuclease VII complex//replication fork//viral capsid//viral envelope	--	--
comp115777_c1	25	1.05	525.2	22.18	10	0.47	1217	301611031	XP_002935037.1	899	1.65E-115	PREDICTED: sulfotransferase family cytosolic 2B member 1-like [Xenopus (Silurana) tropicalis]	--	--	--	--	--	K01015	SULT2B1	alcohol sulfotransferase	http://www.genome.jp/dbget-bin/www_bget?ko:K01015	Q29YR5	719	9.23E-90	Sulfotransferase family cytosolic 2B member 1 OS=Rattus norvegicus GN=Sult2b1 PE=1 SV=1	PF00685	Sulfotransferase domain	--	--	GO:0008146	sulfotransferase activity	--	--	KOG1584	Sulfotransferase
comp115804_c0	0	0	38	1.25	1420	52.1	1522	301608758	XP_002933943.1	255	5.85E-22	PREDICTED: pulmonary surfactant-associated protein D-like [Xenopus (Silurana) tropicalis]	--	--	--	--	--	K03991	MBL	mannose-binding lectin	http://www.genome.jp/dbget-bin/www_bget?ko:K03991	Q66S60	229	8.99E-20	Mannose-binding protein C OS=Gorilla gorilla gorilla GN=MBL2 PE=3 SV=1	PF00059//PF05297	Lectin C-type domain//Herpesvirus latent membrane protein 1 (LMP1)	GO:0019087	transformation of host cell by virus	GO:0030246	carbohydrate binding	GO:0016021	integral to membrane	KOG4297	C-type lectin
comp115804_c1	1	0.09	7	0.6	445	42.65	701	--	--	--	--	--	--	--	--	--	--	--	--	--	--	--	--	--	--	--	--	--	--	--	--	--	--	--	--
comp115806_c1	343.99	13.58	805.04	31.9	1	0.04	1284	301625318	XP_002941856.1	444	1.96E-46	PREDICTED: cytochrome P450 2K1-like [Xenopus (Silurana) tropicalis]	--	--	--	--	--	K07423	CYP2W	cytochrome P450, family 2, subfamily W	http://www.genome.jp/dbget-bin/www_bget?ko:K07423	Q92090	396	5.40E-41	Cytochrome P450 2K1 OS=Oncorhynchus mykiss GN=cyp2k1 PE=2 SV=1	PF00067//PF07684	Cytochrome P450//NOTCH protein	GO:0055114//GO:0007275//GO:0007219//GO:0030154	oxidation-reduction process//multicellular organismal development//Notch signaling pathway//cell differentiation	GO:0020037//GO:0005506//GO:0016705	heme binding//iron ion binding//oxidoreductase activity, acting on paired donors, with incorporation or reduction of molecular oxygen	GO:0016021	integral to membrane	KOG0156	Cytochrome P450 CYP2 subfamily
comp115806_c2	127	5.1	891.79	35.94	3	0.13	1266	301625318	XP_002941856.1	1264	6.93E-168	PREDICTED: cytochrome P450 2K1-like [Xenopus (Silurana) tropicalis]	--	--	--	--	--	K07418	CYP2J	cytochrome P450, family 2, subfamily J	http://www.genome.jp/dbget-bin/www_bget?ko:K07418	P00182	826	1.52E-103	Cytochrome P450 2C3 OS=Oryctolagus cuniculus GN=CYP2C3 PE=1 SV=2	PF00067//PF14822	Cytochrome P450//Vasohibin	GO:0055114//GO:0045765	oxidation-reduction process//regulation of angiogenesis	GO:0005506//GO:0016705//GO:0020037	iron ion binding//oxidoreductase activity, acting on paired donors, with incorporation or reduction of molecular oxygen//heme binding	GO:0005737	cytoplasm	KOG0156	Cytochrome P450 CYP2 subfamily
comp115806_c4	1049.85	20.16	2371.01	37.3	1883.01	30.4	3523	183985645	AAI66149.1	3806	0	enpp2 protein [Xenopus (Silurana) tropicalis] >gi|213626313|gb|AAI71239.1| enpp2 protein [Xenopus (Silurana) tropicalis]	57921057	BC089138.1	477	0	Xenopus laevis hypothetical protein MGC132047, mRNA (cDNA clone MGC:85097 IMAGE:6867631), complete cds	K01122	ENPP2	ectonucleotide pyrophosphatase/phosphodiesterase family member 2	http://www.genome.jp/dbget-bin/www_bget?ko:K01122	Q64610	3377	0	Ectonucleotide pyrophosphatase/phosphodiesterase family member 2 OS=Rattus norvegicus GN=Enpp2 PE=1 SV=2	PF00884//PF01223//PF01663//PF01033	Sulfatase//DNA/RNA non-specific endonuclease//Type I phosphodiesterase / nucleotide pyrophosphatase//Somatomedin B domain	GO:0008152//GO:0007165//GO:0006955	metabolic process//signal transduction//immune response	GO:0008484//GO:0003676//GO:0016787//GO:0030247//GO:0005044//GO:0046872//GO:0003824	sulfuric ester hydrolase activity//nucleic acid binding//hydrolase activity//polysaccharide binding//scavenger receptor activity//metal ion binding//catalytic activity	--	--	KOG2645	Type I phosphodiesterase/nucleotide pyrophosphatase
comp115823_c3	985.02	5.99	1975	12.08	2240.07	15.21	7296	301613480	XP_002936236.1	5219	0	PREDICTED: LOW QUALITY PROTEIN: protein BAT2-like 1-like [Xenopus (Silurana) tropicalis]	410043327	XM_520327.4	230	2.39E-114	PREDICTED: Pan troglodytes proline-rich coiled-coil 2B (PRRC2B), mRNA	--	--	--	--	Q5JSZ5	3642	0	Protein PRRC2B OS=Homo sapiens GN=PRRC2B PE=1 SV=2	PF00457	Glycosyl hydrolases family 11	GO:0005975	carbohydrate metabolic process	GO:0004553	hydrolase activity, hydrolyzing O-glycosyl compounds	--	--	--	--
comp115825_c0	6960.86	7524.85	115.96	122.29	10	12.21	239	--	--	--	--	--	--	--	--	--	--	--	--	--	--	--	--	--	--	--	--	--	--	--	--	--	--	--	--
comp115825_c1	4632.63	330.27	49	3.42	5	0.5	1269	313760584	NP_001186489.1	218	1.92E-16	chitinase, acidic precursor [Xenopus (Silurana) tropicalis]	--	--	--	--	--	K01183	E3.2.1.14	chitinase	http://www.genome.jp/dbget-bin/www_bget?ko:K01183	Q6RY07	205	4.42E-16	Acidic mammalian chitinase OS=Rattus norvegicus GN=Chia PE=2 SV=1	PF01607//PF02932//PF09272	Chitin binding Peritrophin-A domain//Neurotransmitter-gated ion-channel transmembrane region//Hepsin, SRCR	GO:0005975//GO:0006032//GO:0006811//GO:0006030//GO:0016998	carbohydrate metabolic process//chitin catabolic process//ion transport//chitin metabolic process//cell wall macromolecule catabolic process	GO:0004252//GO:0004568//GO:0043169//GO:0070008//GO:0008061	serine-type endopeptidase activity//chitinase activity//cation binding//serine-type exopeptidase activity//chitin binding	GO:0005576//GO:0016020	extracellular region//membrane	--	--
comp115839_c0	564.96	12.58	940.99	21.07	97	2.42	2120	--	--	--	--	--	--	--	--	--	--	--	--	--	--	--	--	--	--	--	--	--	--	--	--	--	--	--	--
comp115876_c0	107	2.45	192	4.35	512	12.97	2122	301617868	XP_002938353.1	566	5.48E-58	PREDICTED: hypothetical protein LOC100490320 [Xenopus (Silurana) tropicalis]	--	--	--	--	--	--	--	--	--	P11369	394	2.41E-41	Retrovirus-related Pol polyprotein LINE-1 OS=Mus musculus GN=Pol PE=1 SV=2	PF00078	Reverse transcriptase (RNA-dependent DNA polymerase)	GO:0006278	RNA-dependent DNA replication	GO:0003723//GO:0003964	RNA binding//RNA-directed DNA polymerase activity	--	--	--	--
comp115953_c0	38	1.11	518	15.18	176	5.75	1667	353677970	NP_001083388.2	1592	0	uncharacterized protein LOC398899 [Xenopus laevis]	--	--	--	--	--	K07413	CYP2C	cytochrome P450, family 2, subfamily C	http://www.genome.jp/dbget-bin/www_bget?ko:K07413	Q92090	1100	2.25E-142	Cytochrome P450 2K1 OS=Oncorhynchus mykiss GN=cyp2k1 PE=2 SV=1	PF00067	Cytochrome P450	GO:0055114	oxidation-reduction process	GO:0016705//GO:0020037//GO:0016491//GO:0005506//GO:0046872	oxidoreductase activity, acting on paired donors, with incorporation or reduction of molecular oxygen//heme binding//oxidoreductase activity//iron ion binding//metal ion binding	--	--	KOG0156	Cytochrome P450 CYP2 subfamily
comp116007_c0	12026.01	320.88	2355.02	63.15	1383	41.32	1803	149635996	XP_001507891.1	2402	0	PREDICTED: elongation factor 1-alpha 2 [Ornithorhynchus anatinus] >gi|224078373|ref|XP_002198245.1| PREDICTED: elongation factor 1-alpha 2 [Taeniopygia guttata] >gi|395506587|ref|XP_003757613.1| PREDICTED: elongation factor 1-alpha 2 [Sarcophilus harrisii]	58332685	NM_001011418.1	935	0	Xenopus (Silurana) tropicalis eukaryotic translation elongation factor 1 alpha 2 (eef1a2), mRNA >gi|56971172|gb|BC088010.1| Xenopus tropicalis eukaryotic translation elongation factor 1 alpha 2, mRNA (cDNA clone MGC:107937 IMAGE:7024859), complete cds	K03231	EEF1A	elongation factor 1-alpha	http://www.genome.jp/dbget-bin/www_bget?ko:K03231	P62632	2395	0	Elongation factor 1-alpha 2 OS=Rattus norvegicus GN=Eef1a2 PE=2 SV=1	PF00350//PF01926//PF03144//PF03784//PF03143//PF00009	Dynamin family//50S ribosome-binding GTPase//Elongation factor Tu domain 2//Cyclotide family//Elongation factor Tu C-terminal domain//Elongation factor Tu GTP binding domain	GO:0006952//GO:0006184//GO:0006448//GO:0006414	defense response//GTP catabolic process//regulation of translational elongation//translational elongation	GO:0003924//GO:0005525//GO:0003746	GTPase activity//GTP binding//translation elongation factor activity	GO:0005853//GO:0005840	eukaryotic translation elongation factor 1 complex//ribosome	KOG0052	Translation elongation factor EF-1 alpha/Tu
comp116013_c0	0	0	8	0.12	407	6.73	3094	45384382	NP_990679.1	1591	0	collagen alpha-2(VI) chain precursor [Gallus gallus] >gi|115352|sp|P15988.1|CO6A2_CHICK RecName: Full=Collagen alpha-2(VI) chain; Flags: Precursor >gi|62877|emb|CAA33144.1| type VI collagen alpha-2 subunit preprotein [Gallus gallus] >gi|62882|emb|CAA39982.1| type VI collagen subunit alpha2 [Gallus gallus]	--	--	--	--	--	K06238	COL6A	collagen, type VI, alpha	http://www.genome.jp/dbget-bin/www_bget?ko:K06238	P15988	1591	0	Collagen alpha-2(VI) chain OS=Gallus gallus GN=COL6A2 PE=2 SV=1	--	--	--	--	--	--	--	--	KOG3544	Collagens (type IV and type XIII), and related proteins
comp116040_c2	2	0.32	84	12.13	3371.69	550.7	529	301613160	XP_002936083.1	449	4.19E-48	PREDICTED: mucin-5AC-like [Xenopus (Silurana) tropicalis]	--	--	--	--	--	K13908	MUC5B, MG1	mucin-5B	http://www.genome.jp/dbget-bin/www_bget?ko:K13908	P98088	324	1.24E-32	Mucin-5AC (Fragments) OS=Homo sapiens GN=MUC5AC PE=1 SV=3	PF07825	Excisionase-like protein	GO:0006310	DNA recombination	GO:0003677	DNA binding	--	--	--	--
comp116043_c0	23	1.31	68	3.88	486	30.95	953	301627098	XP_002942715.1	464	3.03E-53	PREDICTED: hypothetical protein LOC100493190 [Xenopus (Silurana) tropicalis]	--	--	--	--	--	--	--	--	--	Q9PWI3	121	2.08E-06	Phospholipase A2 inhibitor subunit gamma B OS=Elaphe quadrivirgata PE=1 SV=1	PF02988	Phospholipase A2 inhibitor	--	--	GO:0004859	phospholipase inhibitor activity	GO:0005576	extracellular region	--	--
comp116060_c0	1359.02	84.25	3514.5	224.9	574.61	39.64	927	327261323	XP_003215480.1	637	3.51E-79	PREDICTED: glutathione S-transferase 3-like [Anolis carolinensis]	--	--	--	--	--	K00799	GST, gst	glutathione S-transferase	http://www.genome.jp/dbget-bin/www_bget?ko:K00799	Q08393	620	9.29E-78	Glutathione S-transferase OS=Gallus gallus PE=2 SV=2	PF07500//PF13417//PF02798	Transcription factor S-II (TFIIS), central domain//Glutathione S-transferase, N-terminal domain//Glutathione S-transferase, N-terminal domain	GO:0006351	transcription, DNA-dependent	GO:0005515	protein binding	--	--	KOG0867	Glutathione S-transferase
comp116076_c0	8290.02	239.23	4479.99	115.83	1206	44.76	2038	301619390	XP_002939082.1	1038	1.46E-131	PREDICTED: LOW QUALITY PROTEIN: keratin, type I cuticular Ha6-like [Xenopus (Silurana) tropicalis]	--	--	--	--	--	K07604	KRT1	type I keratin, acidic	http://www.genome.jp/dbget-bin/www_bget?ko:K07604	Q6IFU7	997	4.95E-126	Keratin, type I cytoskeletal 42 OS=Rattus norvegicus GN=Krt42 PE=2 SV=1	PF02185//PF08912//PF01166//PF01920//PF01576//PF15491//PF00038	Hr1 repeat//Rho Binding//TSC-22/dip/bun family//Prefoldin subunit//Myosin tail//CST, telomere maintenance, complex subunit CTC1//Intermediate filament protein	GO:0007165//GO:0000723//GO:0006457//GO:0006355	signal transduction//telomere maintenance//protein folding//regulation of transcription, DNA-dependent	GO:0017048//GO:0003774//GO:0003700//GO:0051082//GO:0005198	Rho GTPase binding//motor activity//sequence-specific DNA binding transcription factor activity//unfolded protein binding//structural molecule activity	GO:0016459//GO:0016272//GO:0005882//GO:0005667	myosin complex//prefoldin complex//intermediate filament//transcription factor complex	KOG0977	Nuclear envelope protein lamin, intermediate filament superfamily
comp116086_c1	190	13.54	1275	91.16	4085.1	336.24	802	122328	P02022.1	548	1.25E-67	RecName: Full=Hemoglobin heart muscle subunit alpha-type; AltName: Full=Hemoglobin alpha-type chain, heart muscle	--	--	--	--	--	K13826	HBZ	hemoglobin subunit zeta	http://www.genome.jp/dbget-bin/www_bget?ko:K13826	P02022	548	8.44E-69	Hemoglobin heart muscle subunit alpha-type OS=Lithobates catesbeiana PE=1 SV=1	PF00042	Globin	GO:0015671	oxygen transport	GO:0005344//GO:0019825//GO:0005506//GO:0020037	oxygen transporter activity//oxygen binding//iron ion binding//heme binding	GO:0005833	hemoglobin complex	--	--
comp116090_c0	399.97	12.75	269	8.61	820	29.27	1542	301627997	XP_002943150.1	901	9.70E-115	PREDICTED: ribosomal RNA-processing protein 8-like [Xenopus (Silurana) tropicalis]	--	--	--	--	--	K14850	RRP8	ribosomal RNA-processing protein 8	http://www.genome.jp/dbget-bin/www_bget?ko:K14850	O43159	748	4.61E-91	Ribosomal RNA-processing protein 8 OS=Homo sapiens GN=RRP8 PE=1 SV=2	PF05175//PF05148//PF08241//PF01209//PF03141//PF01234	Methyltransferase small domain//Hypothetical methyltransferase//Methyltransferase domain//ubiE/COQ5 methyltransferase family//Putative S-adenosyl-L-methionine-dependent methyltransferase//NNMT/PNMT/TEMT family	GO:0008152	metabolic process	GO:0008168	methyltransferase activity	--	--	KOG3045	Predicted RNA methylase involved in rRNA processing
comp116099_c0	8146.38	271.28	2035.87	19.58	1253	14.8	5693	332824926	XP_001167645.2	6993	0	PREDICTED: receptor-type tyrosine-protein phosphatase kappa isoform 5 [Pan troglodytes] >gi|397514857|ref|XP_003827687.1| PREDICTED: receptor-type tyrosine-protein phosphatase kappa isoform 3 [Pan paniscus] >gi|219519675|gb|AAI44514.1| PTPRK protein [Homo sapiens]	544425127	XM_005551779.1	1704	0	PREDICTED: Macaca fascicularis protein tyrosine phosphatase, receptor type, K (PTPRK), transcript variant X4, mRNA	K06776	PTPRK	protein tyrosine phosphatase, receptor type, K	http://www.genome.jp/dbget-bin/www_bget?ko:K06776	P35822	6941	0	Receptor-type tyrosine-protein phosphatase kappa OS=Mus musculus GN=Ptprk PE=1 SV=1	PF00629//PF00782//PF00041//PF00102	MAM domain//Dual specificity phosphatase, catalytic domain//Fibronectin type III domain//Protein-tyrosine phosphatase	GO:0048041//GO:0030336//GO:0007165//GO:0034394//GO:0010839//GO:0045892//GO:0006470//GO:0007179//GO:0034614//GO:0006570//GO:0045786//GO:0034644	focal adhesion assembly//negative regulation of cell migration//signal transduction//protein localization to cell surface//negative regulation of keratinocyte proliferation//negative regulation of transcription, DNA-dependent//protein dephosphorylation//transforming growth factor beta receptor signaling pathway//cellular response to reactive oxygen species//tyrosine metabolic process//negative re…	GO:0005001//GO:0019901//GO:0004725//GO:0005515//GO:0008013//GO:0008138//GO:0045295	transmembrane receptor protein tyrosine phosphatase activity//protein kinase binding//protein tyrosine phosphatase activity//protein binding//beta-catenin binding//protein tyrosine/serine/threonine phosphatase activity//gamma-catenin binding	GO:0030424//GO:0005887//GO:0016020//GO:0005911//GO:0001750//GO:0031256//GO:0009986//GO:0016342//GO:0030425//GO:0005912//GO:0043025	axon//integral to plasma membrane//membrane//cell-cell junction//photoreceptor outer segment//leading edge membrane//cell surface//catenin complex//dendrite//adherens junction//neuronal cell body	KOG4228	Protein tyrosine phosphatase
comp116108_c1	4503.01	109.98	1779.09	43.68	2327	63.63	1951	147905260	NP_001085095.1	1558	0	tripartite motif containing 54 [Xenopus laevis] >gi|47939944|gb|AAH72166.1| MGC80214 protein [Xenopus laevis]	147905259	NM_001091626.1	471	0	Xenopus laevis tripartite motif containing 54 (trim54), mRNA >gi|47939943|gb|BC072166.1| Xenopus laevis hypothetical protein MGC80214, mRNA (cDNA clone MGC:80214 IMAGE:4971024), complete cds	K10653	TRIM54, MURF3	tripartite motif-containing protein 54	http://www.genome.jp/dbget-bin/www_bget?ko:K10653	Q9BYV2	1433	0	Tripartite motif-containing protein 54 OS=Homo sapiens GN=TRIM54 PE=1 SV=3	PF00097//PF14634//PF13639//PF00643	Zinc finger, C3HC4 type (RING finger)//zinc-RING finger domain//Ring finger domain//B-box zinc finger	--	--	GO:0046872//GO:0005515//GO:0008270	metal ion binding//protein binding//zinc ion binding	GO:0005622	intracellular	KOG2177	Predicted E3 ubiquitin ligase
comp116112_c0	873.98	13.02	6299.8	94.4	8819.14	147.07	3070	28422462	AAH46861.1	690	5.68E-75	LOC398560 protein, partial [Xenopus laevis]	28277345	BC045244.1	691	0	Xenopus laevis MGC82441 protein, mRNA (cDNA clone IMAGE:5542184)	K08131	COL9A	collagen, type IX, alpha	http://www.genome.jp/dbget-bin/www_bget?ko:K08131	P20849	601	1.73E-63	Collagen alpha-1(IX) chain OS=Homo sapiens GN=COL9A1 PE=1 SV=3	--	--	--	--	--	--	--	--	KOG3544	Collagens (type IV and type XIII), and related proteins
comp116162_c0	135	2.61	328.98	6.34	9	0.21	2463	301618958	XP_002938866.1	2144	0	PREDICTED: nuclear factor 1 C-type-like [Xenopus (Silurana) tropicalis]	512814924	XM_004911032.1	691	0	PREDICTED: Xenopus (Silurana) tropicalis nuclear factor I/C (CCAAT-binding transcription factor) (nfic), transcript variant X2, mRNA	K09170	NFIC	nuclear factor I/C	http://www.genome.jp/dbget-bin/www_bget?ko:K09170	P08651	1935	0	Nuclear factor 1 C-type OS=Homo sapiens GN=NFIC PE=1 SV=2	PF03165//PF00859	MH1 domain//CTF/NF-I family transcription modulation region	GO:0006260//GO:0006355	DNA replication//regulation of transcription, DNA-dependent	GO:0003700//GO:0003677	sequence-specific DNA binding transcription factor activity//DNA binding	GO:0005622//GO:0005667//GO:0005634	intracellular//transcription factor complex//nucleus	--	--
comp116163_c0	139.36	11.6	146	12.15	616.94	57.51	715	--	--	--	--	--	--	--	--	--	--	--	--	--	--	--	--	--	--	PF07557	Shugoshin C terminus	GO:0045132	meiotic chromosome segregation	--	--	GO:0000775//GO:0005634	chromosome, centromeric region//nucleus	--	--
comp116180_c0	1475	30.28	1834.76	37.87	372	8.55	2283	301614311	XP_002936619.1	2732	0	PREDICTED: glycogen phosphorylase, liver form [Xenopus (Silurana) tropicalis]	542182981	XM_005496773.1	722	0	PREDICTED: Zonotrichia albicollis phosphorylase, glycogen, liver (PYGL), mRNA	K00688	E2.4.1.1, glgP, PYG	starch phosphorylase	http://www.genome.jp/dbget-bin/www_bget?ko:K00688	P06737	2514	0	Glycogen phosphorylase, liver form OS=Homo sapiens GN=PYGL PE=1 SV=4	PF02170//PF00343	PAZ domain//Carbohydrate phosphorylase	GO:0005975	carbohydrate metabolic process	GO:0005515//GO:0030170//GO:0008184	protein binding//pyridoxal phosphate binding//glycogen phosphorylase activity	--	--	KOG2099	Glycogen phosphorylase
comp116194_c0	11589.41	81.22	6501.72	45.87	4690.52	36.8	6298	301606779	XP_002932994.1	3969	0	PREDICTED: uveal autoantigen with coiled-coil domains and ankyrin repeats [Xenopus (Silurana) tropicalis]	--	--	--	--	--	--	--	--	--	Q9GL21	2572	0	Uveal autoantigen with coiled-coil domains and ankyrin repeats OS=Canis familiaris GN=UACA PE=2 SV=2	PF13606//PF02507//PF00023	Ankyrin repeat//Photosystem I reaction centre subunit III//Ankyrin repeat	GO:0015979	photosynthesis	GO:0005515	protein binding	GO:0009538//GO:0009522	photosystem I reaction center//photosystem I	KOG0504	FOG: Ankyrin repeat
comp116202_c0	25	1.58	276	17.49	355.24	25.17	877	301616187	XP_002937536.1	283	8.04E-28	PREDICTED: group XVI phospholipase A2-like [Xenopus (Silurana) tropicalis]	--	--	--	--	--	--	--	--	--	Q9NWW9	233	6.65E-22	HRAS-like suppressor 2 OS=Homo sapiens GN=HRASLS2 PE=1 SV=1	PF08405	Viral polyprotein N-terminal	GO:0006508//GO:0006144//GO:0044419	proteolysis//purine nucleobase metabolic process//interspecies interaction between organisms	GO:0004197//GO:0017111//GO:0003968	cysteine-type endopeptidase activity//nucleoside-triphosphatase activity//RNA-directed RNA polymerase activity	GO:0031379	RNA-directed RNA polymerase complex	--	--
comp116206_c1	50	1.61	114	3.68	707	25.3	1542	45361535	NP_989344.1	1162	2.12E-154	stomatin (EPB72)-like 3 [Xenopus (Silurana) tropicalis] >gi|39850220|gb|AAH64171.1| stomatin (EPB72)-like 3 [Xenopus (Silurana) tropicalis] >gi|89272493|emb|CAJ82717.1| stomatin (EPB72)-like 3 [Xenopus (Silurana) tropicalis]	--	--	--	--	--	--	--	--	--	P27105	978	9.43E-128	Erythrocyte band 7 integral membrane protein OS=Homo sapiens GN=STOM PE=1 SV=3	--	--	--	--	--	--	GO:0016020	membrane	KOG2621	Prohibitins and stomatins of the PID superfamily
comp116284_c1	1036	34.39	709.85	23.66	272	10.11	1489	327280963	XP_003225220.1	1276	5.57E-172	PREDICTED: homeobox protein SIX2-like isoform 1 [Anolis carolinensis]	113206171	NM_001044695.1	510	0	Gallus gallus SIX homeobox 2 (SIX2), mRNA >gi|77799778|dbj|AB199732.1| Gallus gallus Six2 mRNA for sine oculis-related homeobox 2 homolog, complete cds	--	--	--	--	Q62232	1133	2.42E-151	Homeobox protein SIX2 OS=Mus musculus GN=Six2 PE=1 SV=2	PF01381//PF00046//PF05920	Helix-turn-helix//Homeobox domain//Homeobox KN domain	GO:0006355	regulation of transcription, DNA-dependent	GO:0003700//GO:0003677//GO:0043565	sequence-specific DNA binding transcription factor activity//DNA binding//sequence-specific DNA binding	GO:0005667//GO:0005634	transcription factor complex//nucleus	KOG0775	Transcription factor SIX and related HOX domain proteins
comp116285_c0	631	9.84	736	10.55	1456.44	25.27	4400	113931438	NP_001039170.1	1399	1.67E-174	formin binding protein 4 [Xenopus (Silurana) tropicalis] >gi|89266715|emb|CAJ83456.1| formin binding protein 4 [Xenopus (Silurana) tropicalis] >gi|115292056|gb|AAI22025.1| formin binding protein 4 [Xenopus (Silurana) tropicalis]	512839364	XM_004914202.1	176	1.50E-84	PREDICTED: Xenopus (Silurana) tropicalis formin-binding protein 4-like (LOC101731709), mRNA	--	--	--	--	Q8N3X1	654	1.04E-68	Formin-binding protein 4 OS=Homo sapiens GN=FNBP4 PE=1 SV=3	PF00397//PF02028	WW domain//BCCT family transporter	GO:0006810	transport	GO:0005215//GO:0005515	transporter activity//protein binding	GO:0016020	membrane	--	--
comp116305_c0	2008	25.29	742	9.38	629	8.84	3729	118404742	NP_001072607.1	4136	0	phosphodiesterase 2A [Xenopus (Silurana) tropicalis] >gi|114108011|gb|AAI22986.1| phosphodiesterase 2A, cGMP-stimulated [Xenopus (Silurana) tropicalis]	557325489	XM_006035687.1	1078	0	PREDICTED: Alligator sinensis phosphodiesterase 2A, cGMP-stimulated (PDE2A), mRNA	K01120	PDE	3',5'-cyclic-nucleotide phosphodiesterase	http://www.genome.jp/dbget-bin/www_bget?ko:K01120	P14099	3589	0	cGMP-dependent 3',5'-cyclic phosphodiesterase OS=Bos taurus GN=PDE2A PE=1 SV=2	PF13185//PF13492//PF01590//PF00233	GAF domain//GAF domain//GAF domain//3'5'-cyclic nucleotide phosphodiesterase	GO:0006144//GO:0008152//GO:0007165	purine nucleobase metabolic process//metabolic process//signal transduction	GO:0046872//GO:0004114//GO:0005515	metal ion binding//3',5'-cyclic-nucleotide phosphodiesterase activity//protein binding	--	--	KOG3689	Cyclic nucleotide phosphodiesterase
comp116310_c0	197.28	46.74	323.45	75.57	3.99	1.06	382	--	--	--	--	--	--	--	--	--	--	--	--	--	--	--	--	--	--	--	--	--	--	--	--	--	--	--	--
comp116310_c1	38	21.99	3675	173.72	8415.1	313.08	1516	148231003	NP_001080953.1	316	1.32E-29	thyroid hormone down-regulated protein (gene 17) precursor [Xenopus laevis] >gi|1314322|gb|AAC59876.1| uromodulin-related; down-regulated by thyroid hormone in tadpoles [Xenopus laevis] >gi|213623270|gb|AAI69514.1| Thyroid hormone down-regulated protein (gene 17) [Xenopus laevis] >gi|213624964|gb|AAI69518.1| Thyroid hormone down-regulated protein (gene 17) [Xenopus laevis]	--	--	--	--	--	--	--	--	--	Q5R5C1	224	5.33E-18	Uromodulin OS=Pongo abelii GN=UMOD PE=2 SV=1	--	--	--	--	--	--	--	--	--	--
comp116317_c0	505	5.99	1292.11	15.42	833.99	11.07	3804	301609492	XP_002934294.1	3873	0	PREDICTED: protein transport protein Sec24D-like [Xenopus (Silurana) tropicalis]	512815632	XM_002934248.2	843	0	PREDICTED: Xenopus (Silurana) tropicalis SEC24 family, member D (S. cerevisiae) (sec24d), transcript variant X1, mRNA	K14007	SEC24	protein transport protein SEC24	http://www.genome.jp/dbget-bin/www_bget?ko:K14007	O94855	3531	0	Protein transport protein Sec24D OS=Homo sapiens GN=SEC24D PE=1 SV=2	PF04811//PF04815//PF04810	Sec23/Sec24 trunk domain//Sec23/Sec24 helical domain//Sec23/Sec24 zinc finger	GO:0006886//GO:0006888	intracellular protein transport//ER to Golgi vesicle-mediated transport	GO:0008270	zinc ion binding	GO:0030127	COPII vesicle coat	KOG1984	Vesicle coat complex COPII, subunit SFB3
comp116329_c0	982.93	46.39	590.36	30.81	33	1.3	1762	301608472	XP_002933813.1	421	1.05E-40	PREDICTED: hypothetical protein LOC100496149 [Xenopus (Silurana) tropicalis]	--	--	--	--	--	--	--	--	--	Q92954	337	1.87E-31	Proteoglycan 4 OS=Homo sapiens GN=PRG4 PE=1 SV=2	PF01033//PF04206	Somatomedin B domain//Tetrahydromethanopterin S-methyltransferase, subunit E	GO:0006955//GO:0007165//GO:0046656//GO:0006814	immune response//signal transduction//folic acid biosynthetic process//sodium ion transport	GO:0005044//GO:0030269//GO:0030247	scavenger receptor activity//tetrahydromethanopterin S-methyltransferase activity//polysaccharide binding	GO:0012506//GO:0005737	vesicle membrane//cytoplasm	--	--
comp116338_c0	6	0.22	1071.29	38.68	9172.12	369.25	1390	163916466	AAI57308.1	707	3.22E-85	fetub protein [Xenopus (Silurana) tropicalis]	--	--	--	--	--	--	--	--	--	Q9QXC1	435	8.04E-47	Fetuin-B OS=Mus musculus GN=Fetub PE=1 SV=1	PF02932//PF00031	Neurotransmitter-gated ion-channel transmembrane region//Cystatin domain	GO:0006811	ion transport	GO:0004869	cysteine-type endopeptidase inhibitor activity	GO:0016020	membrane	--	--
comp116356_c0	2771.05	45.09	933	15.09	1042.84	19.1	3796	156717838	NP_001096459.1	1670	0	pregnancy up-regulated non-ubiquitously expressed CaM kinase [Xenopus (Silurana) tropicalis] >gi|134024308|gb|AAI36187.1| LOC100125076 protein [Xenopus (Silurana) tropicalis]	147906511	NM_001089174.1	540	0	Xenopus laevis pregnancy up-regulated nonubiquitous CaM kinase (pnck), mRNA >gi|32261077|dbj|AB098710.1| Xenopus laevis mRNA for Ca2+/calmodulin-dependent protein kinase I-like protein, complete cds	K08795	PNCK	pregnancy upregulated non-ubiquitously expressed CaM kinase	http://www.genome.jp/dbget-bin/www_bget?ko:K08795	O70150	1439	0	Calcium/calmodulin-dependent protein kinase type 1B OS=Rattus norvegicus GN=Pnck PE=2 SV=1	PF00069//PF07714//PF06293//PF04514	Protein kinase domain//Protein tyrosine kinase//Lipopolysaccharide kinase (Kdo/WaaP) family//Bluetongue virus non-structural protein NS2	GO:0009103//GO:0006468//GO:0009069//GO:0016310	lipopolysaccharide biosynthetic process//protein phosphorylation//serine family amino acid metabolic process//phosphorylation	GO:0004672//GO:0003723//GO:0005524//GO:0004674//GO:0016773	protein kinase activity//RNA binding//ATP binding//protein serine/threonine kinase activity//phosphotransferase activity, alcohol group as acceptor	GO:0016020	membrane	KOG0032	Ca2+/calmodulin-dependent protein kinase, EF-Hand protein superfamily
comp116401_c0	8	0.11	33	0.47	1842.83	29.26	3214	301606209	XP_002932733.1	1146	1.78E-141	PREDICTED: collagen alpha-1(XXI) chain-like [Xenopus (Silurana) tropicalis]	--	--	--	--	--	--	--	--	--	Q96P44	342	3.37E-31	Collagen alpha-1(XXI) chain OS=Homo sapiens GN=COL21A1 PE=2 SV=1	--	--	--	--	--	--	--	--	KOG3544	Collagens (type IV and type XIII), and related proteins
comp116410_c0	4	0.33	987.44	63.81	2643.1	205.48	910	339655348	AEJ87258.1	389	8.36E-42	surfactant protein D [Xenopus laevis]	--	--	--	--	--	K10068	SFTPD, SFTP4	surfactant, pulmonary-associated protein D	http://www.genome.jp/dbget-bin/www_bget?ko:K10068	P50404	299	2.30E-29	Pulmonary surfactant-associated protein D OS=Mus musculus GN=Sftpd PE=2 SV=1	PF00059	Lectin C-type domain	--	--	GO:0030246	carbohydrate binding	--	--	KOG4297	C-type lectin
comp116435_c0	739	21.48	314	9.17	15	0.49	1672	301623337	XP_002940974.1	1295	1.88E-173	PREDICTED: aquaporin-4-like, partial [Xenopus (Silurana) tropicalis]	557261816	XM_006016396.1	194	5.55E-95	PREDICTED: Alligator sinensis aquaporin 4 (AQP4), mRNA	K09866	AQP4	aquaporin-4	http://www.genome.jp/dbget-bin/www_bget?ko:K09866	P47863	1236	1.42E-165	Aquaporin-4 OS=Rattus norvegicus GN=Aqp4 PE=1 SV=1	PF00230	Major intrinsic protein	GO:0055085//GO:0006833//GO:0006810	transmembrane transport//water transport//transport	GO:0005372//GO:0005215	water transmembrane transporter activity//transporter activity	GO:0016020//GO:0016021	membrane//integral to membrane	KOG0223	Aquaporin (major intrinsic protein family)
comp116441_c0	572	14.44	501	12.71	1239.28	35.03	1894	28277328	AAH44118.1	1892	0	Grwd-pending-prov protein [Xenopus laevis]	--	--	--	--	--	K14848	RRB1, GRWD1	ribosome assembly protein RRB1	http://www.genome.jp/dbget-bin/www_bget?ko:K14848	Q810D6	1589	0	Glutamate-rich WD repeat-containing protein 1 OS=Mus musculus GN=Grwd1 PE=2 SV=2	PF04546//PF00400	Sigma-70, non-essential region//WD domain, G-beta repeat	GO:0006352//GO:0006355	DNA-dependent transcription, initiation//regulation of transcription, DNA-dependent	GO:0003677//GO:0005515//GO:0016987//GO:0003700	DNA binding//protein binding//sigma factor activity//sequence-specific DNA binding transcription factor activity	GO:0005667//GO:0005634	transcription factor complex//nucleus	KOG0302	Ribosome Assembly protein
comp116446_c0	27	2.35	55	4.7	2725.57	102.4	1545	15963341	CAC87888.1	1931	0	toad pancreatic chitinase [Bufo japonicus]	426218862	XM_004003605.1	150	1.48E-70	PREDICTED: Ovis aries acidic mammalian chitinase-like (LOC101106738), mRNA	K01183	E3.2.1.14	chitinase	http://www.genome.jp/dbget-bin/www_bget?ko:K01183	Q6RY07	1340	1.14E-179	Acidic mammalian chitinase OS=Rattus norvegicus GN=Chia PE=2 SV=1	PF00704//PF01607	Glycosyl hydrolases family 18//Chitin binding Peritrophin-A domain	GO:0005975//GO:0006030	carbohydrate metabolic process//chitin metabolic process	GO:0004553//GO:0008061	hydrolase activity, hydrolyzing O-glycosyl compounds//chitin binding	GO:0005576	extracellular region	KOG2806	Chitinase
comp116448_c0	18893.77	296.41	114	1.66	15	0.26	3150	301621764	XP_002940215.1	360	6.21E-32	PREDICTED: mucin-5AC-like [Xenopus (Silurana) tropicalis]	512835316	XM_002940170.2	57	1.52E-18	PREDICTED: Xenopus (Silurana) tropicalis mucin-2-like (LOC100485501), mRNA	K13908	MUC5B, MG1	mucin-5B	http://www.genome.jp/dbget-bin/www_bget?ko:K13908	Q9HC84	219	2.08E-16	Mucin-5B OS=Homo sapiens GN=MUC5B PE=1 SV=3	PF00093	von Willebrand factor type C domain	--	--	GO:0005515	protein binding	--	--	--	--
comp116481_c0	264.01	4.13	1688.88	26.5	741.17	12.92	2948	47223763	CAF98533.1	2408	0	unnamed protein product [Tetraodon nigroviridis]	557320419	XM_006033287.1	216	5.82E-107	PREDICTED: Alligator sinensis glucuronidase, beta (GUSB), partial mRNA	K01195	E3.2.1.31, GUSB, uidA	beta-glucuronidase	http://www.genome.jp/dbget-bin/www_bget?ko:K01195	O97524	2363	0	Beta-glucuronidase OS=Felis catus GN=GUSB PE=1 SV=1	PF02837//PF00703//PF02836	Glycosyl hydrolases family 2, sugar binding domain//Glycosyl hydrolases family 2//Glycosyl hydrolases family 2, TIM barrel domain	GO:0005975	carbohydrate metabolic process	GO:0004553	hydrolase activity, hydrolyzing O-glycosyl compounds	--	--	KOG2024	Beta-Glucuronidase GUSB (glycosylhydrolase superfamily 2)
comp116531_c0	8051.1	123.23	3609.99	43.41	391	6.37	4575	147900263	NP_001084840.1	2061	0	uncharacterized protein LOC431886 precursor [Xenopus laevis] >gi|47124690|gb|AAH70589.1| MGC81160 protein [Xenopus laevis]	--	--	--	--	--	--	--	--	--	P20740	1676	0	Ovostatin OS=Gallus gallus PE=1 SV=3	PF04928//PF07677//PF07678//PF05326//PF06236//PF00207//PF01835	Poly(A) polymerase central domain//A-macroglobulin receptor//A-macroglobulin complement component//Seminal vesicle autoantigen (SVA)//Tyrosinase co-factor MelC1//Alpha-2-macroglobulin family//MG2 domain	GO:0042438//GO:0043631	melanin biosynthetic process//RNA polyadenylation	GO:0004652//GO:0005507//GO:0004866	polynucleotide adenylyltransferase activity//copper ion binding//endopeptidase inhibitor activity	GO:0005615//GO:0005576	extracellular space//extracellular region	KOG1366	Alpha-macroglobulin
comp116560_c0	614	22.97	1460	54.83	72	3.02	1344	351721678	NP_001164984.2	1194	2.56E-159	intelectin 2 precursor [Xenopus (Silurana) tropicalis]	284009795	NM_001171513.1	176	4.51E-85	Xenopus (Silurana) tropicalis intelectin 2 (itln2), mRNA >gi|161611845|gb|BC156028.1| Xenopus tropicalis cDNA clone MGC:186157 IMAGE:6984850, complete cds	--	--	--	--	Q8WWA0	1030	3.80E-136	Intelectin-1 OS=Homo sapiens GN=ITLN1 PE=1 SV=1	PF07580	M26 IgA1-specific Metallo-endopeptidase C-terminal region	--	--	GO:0008270//GO:0004222	zinc ion binding//metalloendopeptidase activity	GO:0005576//GO:0005618	extracellular region//cell wall	--	--
comp116574_c0	305	8.96	308	9.09	1085	35.69	1656	301621621	XP_002940145.1	1672	0	PREDICTED: endophilin-A3-like [Xenopus (Silurana) tropicalis]	512827571	XM_002940099.2	450	0	PREDICTED: Xenopus (Silurana) tropicalis SH3-domain GRB2-like 3 (sh3gl3), mRNA	K11247	SH3GL	endophilin-A	http://www.genome.jp/dbget-bin/www_bget?ko:K11247	Q8AXU9	1526	0	Endophilin-A3 OS=Gallus gallus GN=SH3GL3 PE=1 SV=1	PF03114//PF06455//PF06327//PF00018	BAR domain//NADH dehydrogenase subunit 5 C-terminus//Domain of Unknown Function (DUF1053)//SH3 domain	GO:0015992//GO:0006144//GO:0009190//GO:0006120//GO:0006814//GO:0006171//GO:0006744//GO:0055114//GO:0042773	proton transport//purine nucleobase metabolic process//cyclic nucleotide biosynthetic process//mitochondrial electron transport, NADH to ubiquinone//sodium ion transport//cAMP biosynthetic process//ubiquinone biosynthetic process//oxidation-reduction process//ATP synthesis coupled electron transport	GO:0005515//GO:0008137//GO:0004016	protein binding//NADH dehydrogenase (ubiquinone) activity//adenylate cyclase activity	GO:0005737//GO:0016021	cytoplasm//integral to membrane	KOG1118	Lysophosphatidic acid acyltransferase endophilin/SH3GL, involved in synaptic vesicle formation
comp116595_c0	1514.61	34.22	456.04	11.4	602.06	16.17	2815	301606587	XP_002932913.1	2319	0	PREDICTED: lethal(3)malignant brain tumor-like protein-like [Xenopus (Silurana) tropicalis]	543378071	XM_005532182.1	227	4.26E-113	PREDICTED: Pseudopodoces humilis l(3)mbt-like 1 (Drosophila) (L3MBTL1), mRNA	--	--	--	--	E1C2V1	2203	0	Lethal(3)malignant brain tumor-like protein 1 OS=Gallus gallus GN=L3MBTL1 PE=3 SV=1	PF02820//PF01530//PF05191//PF02198	mbt repeat//Zinc finger, C2HC type//Adenylate kinase, active site lid//Sterile alpha motif (SAM)/Pointed domain	GO:0046034//GO:0006144//GO:0006355	ATP metabolic process//purine nucleobase metabolic process//regulation of transcription, DNA-dependent	GO:0003700//GO:0043565//GO:0008270//GO:0004017	sequence-specific DNA binding transcription factor activity//sequence-specific DNA binding//zinc ion binding//adenylate kinase activity	GO:0005667//GO:0005634	transcription factor complex//nucleus	KOG3766	Polycomb group protein SCM/L(3)MBT (tumor-supressor in Drosophila and humans)
comp116614_c0	1203.71	3.71	36776.9	114.24	17368.33	59.98	14052	301609987	XP_002934538.1	14312	0	PREDICTED: LOW QUALITY PROTEIN: apolipoprotein B-100-like [Xenopus (Silurana) tropicalis]	--	--	--	--	--	K14462	APOB	apolipoprotein B	http://www.genome.jp/dbget-bin/www_bget?ko:K14462	P04114	9850	0	Apolipoprotein B-100 OS=Homo sapiens GN=APOB PE=1 SV=2	PF01347//PF09172//PF00435//PF00547//PF07464//PF06448	Lipoprotein amino terminal region//Domain of unknown function (DUF1943)//Spectrin repeat//Urease, gamma subunit//Apolipophorin-III precursor (apoLp-III)//Domain of Unknown Function (DUF1081)	GO:0006869//GO:0043419	lipid transport//urea catabolic process	GO:0008289//GO:0016151//GO:0005319//GO:0005515	lipid binding//nickel cation binding//lipid transporter activity//protein binding	GO:0005576	extracellular region	--	--
comp116664_c0	569.22	51.66	109.98	9.92	26.58	2.68	676	--	--	--	--	--	--	--	--	--	--	--	--	--	--	--	--	--	--	--	--	--	--	--	--	--	--	--	--
comp116669_c0	1479	22.78	883.89	15.02	283	6.56	3598	156718012	NP_001096548.1	2913	0	cadherin 13, H-cadherin (heart) precursor [Xenopus (Silurana) tropicalis] >gi|140832779|gb|AAI36210.1| cdh13 protein [Xenopus (Silurana) tropicalis]	532003098	XM_005345742.1	274	4.08E-139	PREDICTED: Microtus ochrogaster cadherin 13, H-cadherin (heart) (Cdh13), mRNA	K06808	CDH13	cadherin 13, H-cadherin	http://www.genome.jp/dbget-bin/www_bget?ko:K06808	P33150	2532	0	Cadherin-13 OS=Gallus gallus GN=CDH13 PE=1 SV=1	PF00028	Cadherin domain	GO:0007156	homophilic cell adhesion	GO:0005509	calcium ion binding	GO:0016020//GO:0005886	membrane//plasma membrane	KOG3594	FOG: Cadherin repeats
comp116705_c0	1039.99	19.11	152	2.74	4	0.08	3921	147899599	NP_001079996.1	2044	0	uncharacterized protein LOC379686 [Xenopus laevis] >gi|37590709|gb|AAH59294.1| MGC68875 protein [Xenopus laevis]	--	--	--	--	--	--	--	--	--	A8K2U0	1976	0	Alpha-2-macroglobulin-like protein 1 OS=Homo sapiens GN=A2ML1 PE=1 SV=3	PF05326//PF07678//PF07677//PF00432//PF00207	Seminal vesicle autoantigen (SVA)//A-macroglobulin complement component//A-macroglobulin receptor//Prenyltransferase and squalene oxidase repeat//Alpha-2-macroglobulin family	--	--	GO:0003824//GO:0004866	catalytic activity//endopeptidase inhibitor activity	GO:0005576//GO:0005615	extracellular region//extracellular space	KOG1366	Alpha-macroglobulin
comp116724_c0	1307.91	14.92	2508.01	28.11	725	8.48	4307	71896237	NP_001025562.1	5332	0	probable phospholipid-transporting ATPase IC [Xenopus (Silurana) tropicalis] >gi|82230756|sp|Q5BL50.1|AT8B1_XENTR RecName: Full=Probable phospholipid-transporting ATPase IC; AltName: Full=ATPase class I type 8B member 1 >gi|60618372|gb|AAH90602.1| ATPase, class I, type 8B, member 1 [Xenopus (Silurana) tropicalis]	504133959	XM_004579470.1	830	0	PREDICTED: Ochotona princeps ATPase, aminophospholipid transporter, class I, type 8B, member 1 (ATP8B1), mRNA	K01530	E3.6.3.1	phospholipid-translocating ATPase	http://www.genome.jp/dbget-bin/www_bget?ko:K01530	Q5BL50	5332	0	Probable phospholipid-transporting ATPase IC OS=Xenopus tropicalis GN=atp8b1 PE=2 SV=1	PF00895//PF00122	ATP synthase protein 8//E1-E2 ATPase	GO:0006812//GO:0015914//GO:0015992//GO:0015917//GO:0015986	cation transport//phospholipid transport//proton transport//aminophospholipid transport//ATP synthesis coupled proton transport	GO:0000166//GO:0004012//GO:0046872//GO:0015078//GO:0000287//GO:0015662//GO:0005524	nucleotide binding//phospholipid-translocating ATPase activity//metal ion binding//hydrogen ion transmembrane transporter activity//magnesium ion binding//ATPase activity, coupled to transmembrane movement of ions, phosphorylative mechanism//ATP binding	GO:0005783//GO:0000276//GO:0005886//GO:0016021	endoplasmic reticulum//mitochondrial proton-transporting ATP synthase complex, coupling factor F(o)//plasma membrane//integral to membrane	KOG0206	P-type ATPase
comp116746_c0	1519.95	11.08	3446.27	25.29	1909.98	15.59	6062	301609906	XP_002934503.1	5871	0	PREDICTED: latent-transforming growth factor beta-binding protein 1-like [Xenopus (Silurana) tropicalis]	512843041	XM_002934457.2	418	0	PREDICTED: Xenopus (Silurana) tropicalis latent transforming growth factor beta binding protein 1 (ltbp1), transcript variant X1, mRNA	K08023	LTBP	latent transforming growth factor beta binding protein	http://www.genome.jp/dbget-bin/www_bget?ko:K08023	Q14766	5240	0	Latent-transforming growth factor beta-binding protein 1 OS=Homo sapiens GN=LTBP1 PE=1 SV=4	PF07645//PF06247//PF00023//PF00008	Calcium-binding EGF domain//Plasmodium ookinete surface protein Pvs28//Ankyrin repeat//EGF-like domain	--	--	GO:0005515//GO:0005509	protein binding//calcium ion binding	GO:0009986//GO:0016020	cell surface//membrane	KOG1217	Fibrillins and related proteins containing Ca2+-binding EGF-like domains
comp116753_c0	695.42	20.15	640.14	19.28	1609.7	53.65	2895	349805747	AEQ18346.1	501	1.64E-53	putative nucleolar and coiled-body phosphoprotein 1 [Hymenochirus curtipes]	--	--	--	--	--	--	--	--	--	P41777	419	3.04E-41	Nucleolar and coiled-body phosphoprotein 1 OS=Rattus norvegicus GN=Nolc1 PE=1 SV=1	--	--	--	--	--	--	--	--	KOG2992	Nucleolar GTPase/ATPase p130
comp116764_c0	2072.11	25.7	503.99	6.22	824.41	11.59	3691	158148977	BAF82022.1	1303	3.60E-162	piggyBac transposase Uribo2 [Xenopus (Silurana) tropicalis] >gi|158148979|dbj|BAF82023.1| piggyBac transposase Uribo2 [Xenopus (Silurana) tropicalis] >gi|158148981|dbj|BAF82024.1| piggyBac transposase Uribo2 [Xenopus (Silurana) tropicalis] >gi|158148983|dbj|BAF82025.1| piggyBac transposase Uribo2 [Xenopus (Silurana) tropicalis]	--	--	--	--	--	--	--	--	--	Q96DM1	749	9.82E-85	PiggyBac transposable element-derived protein 4 OS=Homo sapiens GN=PGBD4 PE=2 SV=3	PF07649//PF00352//PF01155	C1-like domain//Transcription factor TFIID (or TATA-binding protein, TBP)//Hydrogenase expression/synthesis hypA family	GO:0006352//GO:0006464//GO:0055114	DNA-dependent transcription, initiation//cellular protein modification process//oxidation-reduction process	GO:0016151//GO:0047134//GO:0003677	nickel cation binding//protein-disulfide reductase activity//DNA binding	--	--	--	--
comp116774_c0	713.23	24.69	1228.01	42.69	204	7.91	1436	45383071	NP_989885.1	868	1.65E-111	WAP four-disulfide core domain protein 1 precursor [Gallus gallus] >gi|32363336|sp|Q8JG33.1|WFDC1_CHICK RecName: Full=WAP four-disulfide core domain protein 1; AltName: Full=Protein ps20; Flags: Precursor >gi|21355044|emb|CAD27352.1| PS20 protein [Gallus gallus]	327289144	XM_003229237.1	205	3.65E-101	PREDICTED: Anolis carolinensis WAP four-disulfide core domain protein 1-like (LOC100553880), mRNA	--	--	--	--	Q8JG33	868	1.11E-112	WAP four-disulfide core domain protein 1 OS=Gallus gallus GN=WFDC1 PE=2 SV=1	PF00095	WAP-type (Whey Acidic Protein) 'four-disulfide core'	--	--	GO:0030414//GO:0004867	peptidase inhibitor activity//serine-type endopeptidase inhibitor activity	GO:0005576	extracellular region	--	--
comp116780_c1	737	40.62	194	10.72	26	1.6	977	--	--	--	--	--	--	--	--	--	--	--	--	--	--	--	--	--	--	--	--	--	--	--	--	--	--	--	--
comp116780_c2	363	24.19	117	7.81	16	1.19	843	--	--	--	--	--	--	--	--	--	--	--	--	--	--	--	--	--	--	--	--	--	--	--	--	--	--	--	--
comp116788_c0	360.16	8.92	3714.91	92.52	1431	39.7	1926	301615448	XP_002937193.1	892	8.57E-108	PREDICTED: alpha-2-antiplasmin [Xenopus (Silurana) tropicalis]	--	--	--	--	--	K03983	SERPINF2, AAP	alpha-2-antiplasmin	http://www.genome.jp/dbget-bin/www_bget?ko:K03983	P08697	776	2.19E-93	Alpha-2-antiplasmin OS=Homo sapiens GN=SERPINF2 PE=1 SV=3	--	--	--	--	--	--	--	--	KOG2392	Serpin
comp116802_c0	112	3.49	2448.02	76.57	492	17.15	1574	147900337	NP_001085965.1	1450	0	coagulation factor 7 (serum prothrombin conversion accelerator) precursor [Xenopus laevis] >gi|49115873|gb|AAH73613.1| MGC82927 protein [Xenopus laevis]	--	--	--	--	--	K01320	F7	coagulation factor VII	http://www.genome.jp/dbget-bin/www_bget?ko:K01320	P22457	1064	3.10E-138	Coagulation factor VII OS=Bos taurus GN=F7 PE=1 SV=2	PF07645//PF00089//PF00594//PF00008	Calcium-binding EGF domain//Trypsin//Vitamin K-dependent carboxylation/gamma-carboxyglutamic (GLA) domain//EGF-like domain	GO:0006508	proteolysis	GO:0004252//GO:0008236//GO:0005509//GO:0005515	serine-type endopeptidase activity//serine-type peptidase activity//calcium ion binding//protein binding	GO:0005576	extracellular region	KOG3627	Trypsin
comp116846_c0	5458.17	99.6	2407.34	44.22	4094.9	83.54	2603	118403728	NP_001072303.1	2410	0	nuclear receptor subfamily 4, group A, member 1 [Xenopus (Silurana) tropicalis] >gi|111305603|gb|AAI21357.1| nuclear receptor subfamily 4, group A, member 1 [Xenopus (Silurana) tropicalis]	147903778	NM_001086690.1	699	0	Xenopus laevis nuclear receptor subfamily 4, group A, member 1 (nr4a1), mRNA >gi|33416665|gb|BC056025.1| Xenopus laevis nuclear receptor subfamily 4, group A, member 1, mRNA (cDNA clone MGC:68957 IMAGE:4959391), complete cds	K04465	NR4A1, HMR	nuclear receptor subfamily 4 group A member 1	http://www.genome.jp/dbget-bin/www_bget?ko:K04465	Q04913	2392	0	Nuclear receptor subfamily 4 group A member 1 OS=Xenopus laevis GN=nr4a1 PE=2 SV=1	PF00105//PF07953//PF04760//PF00104	Zinc finger, C4 type (two domains)//Clostridium neurotoxin, N-terminal receptor binding//Translation initiation factor IF-2, N-terminal region//Ligand-binding domain of nuclear hormone receptor	GO:0006355//GO:0043401//GO:0006446//GO:0030522//GO:0051609//GO:0006413//GO:0007165//GO:0009405	regulation of transcription, DNA-dependent//steroid hormone mediated signaling pathway//regulation of translational initiation//intracellular receptor signaling pathway//inhibition of neurotransmitter uptake//translational initiation//signal transduction//pathogenesis	GO:0046872//GO:0004879//GO:0043565//GO:0003707//GO:0050827//GO:0003700//GO:0003743//GO:0008270//GO:0004222	metal ion binding//ligand-activated sequence-specific DNA binding RNA polymerase II transcription factor activity//sequence-specific DNA binding//steroid hormone receptor activity//toxin receptor binding//sequence-specific DNA binding transcription factor activity//translation initiation factor activity//zinc ion binding//metalloendopeptidase activity	GO:0005667//GO:0005576//GO:0005634//GO:0005840	transcription factor complex//extracellular region//nucleus//ribosome	KOG4217	Nuclear receptors of the nerve growth factor-induced protein B type
comp116920_c0	505000.3	18682.39	391036.87	14151.96	211278.93	7826.3	2015	327288034	XP_003228733.1	2024	0	PREDICTED: actin, alpha cardiac muscle 1-like isoform 1 [Anolis carolinensis]	33415847	AY272629.1	1064	0	Rana lessonae cytoplasmic actin type 5 mRNA, complete cds	K12314	ACTC1	actin, alpha cardiac muscle	http://www.genome.jp/dbget-bin/www_bget?ko:K12314	Q6P8G3	2024	0	Actin, alpha sarcomeric/skeletal OS=Xenopus tropicalis GN=act3 PE=2 SV=1	PF10192//PF06434	Rhodopsin-like GPCR transmembrane domain//Aconitate hydratase 2 N-terminus	GO:0006099//GO:0019643//GO:0019236//GO:0046487//GO:0007186	tricarboxylic acid cycle//reductive tricarboxylic acid cycle//response to pheromone//glyoxylate metabolic process//G-protein coupled receptor signaling pathway	GO:0005524//GO:0003994	ATP binding//aconitate hydratase activity	GO:0005737//GO:0005856	cytoplasm//cytoskeleton	KOG0676	Actin and related proteins
comp116948_c0	7039.48	1770.29	2307.24	573.67	2265.7	642.12	430	213660	AAA49517.1	550	7.46E-70	gamma-4-crystallin, partial [Rana temporaria]	213663	M22530.1	99	8.70E-43	Frog (R. temporaria) gamma-6-crystallin mRNA, 3' end	--	--	--	--	P02530	487	1.40E-61	Gamma-crystallin 1 (Fragment) OS=Rana temporaria PE=2 SV=1	PF08501//PF08964	Shikimate dehydrogenase substrate binding domain//Beta/Gamma crystallin	GO:0055114//GO:0000162//GO:0006571//GO:0016337//GO:0009094	oxidation-reduction process//tryptophan biosynthetic process//tyrosine biosynthetic process//cell-cell adhesion//L-phenylalanine biosynthetic process	GO:0004764	shikimate 3-dehydrogenase (NADP+) activity	GO:0016020	membrane	--	--
comp116948_c1	1297	1491.96	483	531.88	455	590.7	228	148227447	NP_001087368.1	285	1.22E-30	crystallin, gamma D [Xenopus laevis] >gi|51873823|gb|AAH78626.1| MGC85594 protein [Xenopus laevis]	--	--	--	--	--	--	--	--	--	P55940	262	2.30E-28	Gamma-crystallin-3 OS=Xenopus laevis GN=cryg3 PE=3 SV=1	PF08964	Beta/Gamma crystallin	GO:0016337	cell-cell adhesion	--	--	GO:0016020	membrane	--	--
comp116969_c0	1253.33	8.05	2728.25	17.62	2693.71	19.36	6933	363727554	XP_423623.3	5777	0	PREDICTED: plexin-B2 [Gallus gallus]	514751637	XM_005020854.1	655	0	PREDICTED: Anas platyrhynchos plexin B2 (PLXNB2), mRNA	K06821	PLXNB	plexin B	http://www.genome.jp/dbget-bin/www_bget?ko:K06821	O15031	5544	0	Plexin-B2 OS=Homo sapiens GN=PLXNB2 PE=1 SV=3	PF01403//PF01437//PF01833//PF11857//PF00616	Sema domain//Plexin repeat//IPT/TIG domain//Domain of unknown function (DUF3377)//GTPase-activator protein for Ras-like GTPase	GO:0051056	regulation of small GTPase mediated signal transduction	GO:0004222//GO:0005096//GO:0005515	metalloendopeptidase activity//GTPase activator activity//protein binding	GO:0016020//GO:0005622	membrane//intracellular	KOG3610	Plexins (functional semaphorin receptors)
comp116972_c0	15	1.89	183	11.72	883.93	58.94	1053	--	--	--	--	--	--	--	--	--	--	--	--	--	--	--	--	--	--	--	--	--	--	--	--	--	--	--	--
comp117017_c0	435	12.69	1405	41.19	939.05	30.68	1666	56118636	NP_001008094.1	2341	0	peptidase D [Xenopus (Silurana) tropicalis] >gi|51703732|gb|AAH81293.1| pepd protein [Xenopus (Silurana) tropicalis]	504170958	XM_004595013.1	457	0	PREDICTED: Ochotona princeps peptidase D (PEPD), transcript variant X1, mRNA	K14213	PEPD	Xaa-Pro dipeptidase	http://www.genome.jp/dbget-bin/www_bget?ko:K14213	P12955	2116	0	Xaa-Pro dipeptidase OS=Homo sapiens GN=PEPD PE=1 SV=3	PF05195	Aminopeptidase P, N-terminal domain	GO:0009987	cellular process	GO:0030145//GO:0004177	manganese ion binding//aminopeptidase activity	--	--	KOG2414	Putative Xaa-Pro aminopeptidase
comp117092_c0	1113.25	70.26	429	27.1	1	0.07	884	148223694	NP_001079243.1	782	2.75E-101	putative gastrointestinal growth factor xP4 precursor [Xenopus laevis] >gi|586261|sp|Q00223.1|XP4_XENLA RecName: Full=Putative gastrointestinal growth factor xP4; AltName: Full=TFF p4.1; Flags: Precursor >gi|214933|gb|AAA50003.1| xP4 [Xenopus laevis] >gi|6690101|emb|CAB65600.1| TFF peptide [Xenopus laevis] >gi|213623556|gb|AAI69901.1| P-domain peptide [Xenopus laevis] >gi|213623558|gb|AAI69903.1|…	--	--	--	--	--	--	--	--	--	Q00223	782	1.86E-102	Putative gastrointestinal growth factor xP4 OS=Xenopus laevis GN=p4 PE=2 SV=1	--	--	--	--	--	--	--	--	--	--
comp117099_c0	1001.06	54.56	303.98	17.38	449.33	29.14	1469	--	--	--	--	--	--	--	--	--	--	--	--	--	--	--	--	--	--	--	--	--	--	--	--	--	--	--	--
comp117121_c0	26	0.72	201	4.5	448	9.42	3242	148223431	NP_001085755.1	2786	0	HECT and RLD domain containing E3 ubiquitin protein ligase family member 6 [Xenopus laevis] >gi|49115314|gb|AAH73297.1| MGC80684 protein [Xenopus laevis]	--	--	--	--	--	--	--	--	--	Q8IVU3	1915	0	Probable E3 ubiquitin-protein ligase HERC6 OS=Homo sapiens GN=HERC6 PE=2 SV=2	PF00632	HECT-domain (ubiquitin-transferase)	GO:0016567	protein ubiquitination	GO:0004842	ubiquitin-protein ligase activity	--	--	KOG0941	E3 ubiquitin protein ligase
comp117129_c3	650	17.08	653	17.24	2176.13	64.01	1828	147899988	NP_001088090.1	727	2.63E-88	myozenin 2 [Xenopus laevis] >gi|52354655|gb|AAH82908.1| LOC494787 protein [Xenopus laevis]	--	--	--	--	--	--	--	--	--	Q9JJW5	635	5.93E-76	Myozenin-2 OS=Mus musculus GN=Myoz2 PE=1 SV=1	--	--	--	--	--	--	--	--	--	--
comp117133_c0	478	43.62	6	0.55	0	0	670	148222689	NP_001079037.1	930	1.77E-122	pepsinogen 4, group I (pepsinogen A) precursor [Xenopus laevis] >gi|12082176|dbj|BAB20798.1| pepsinogen A [Xenopus laevis] >gi|213623162|gb|AAI69372.1| Pepsinogen A [Xenopus laevis] >gi|213626396|gb|AAI69374.1| Pepsinogen A [Xenopus laevis]	556955779	XM_005989233.1	67	8.58E-25	PREDICTED: Latimeria chalumnae pepsin A-like (LOC102363175), mRNA	K06002	PGA	pepsin A	http://www.genome.jp/dbget-bin/www_bget?ko:K06002	P27822	821	3.42E-107	Pepsin-3 OS=Oryctolagus cuniculus PE=2 SV=1	PF00026	Eukaryotic aspartyl protease	GO:0006508	proteolysis	GO:0004190	aspartic-type endopeptidase activity	--	--	KOG1339	Aspartyl protease
comp117133_c1	623	59.66	6	0.57	0	0	648	12248414	BAB20092.1	174	3.89E-12	pepsinogen A [Rana catesbeiana]	--	--	--	--	--	K06002	PGA	pepsin A	http://www.genome.jp/dbget-bin/www_bget?ko:K06002	P0DJD9	151	2.16E-10	Pepsin A-5 OS=Homo sapiens GN=PGA5 PE=1 SV=1	PF00026	Eukaryotic aspartyl protease	GO:0006508	proteolysis	GO:0004190	aspartic-type endopeptidase activity	--	--	KOG1339	Aspartyl protease
comp117166_c0	248.01	7.15	243.89	7.07	810	26.13	1702	301615116	XP_002937029.1	981	7.13E-126	PREDICTED: PI-PLC X domain-containing protein 1-like [Xenopus (Silurana) tropicalis]	--	--	--	--	--	--	--	--	--	Q9NUJ7	843	2.45E-106	PI-PLC X domain-containing protein 1 OS=Homo sapiens GN=PLCXD1 PE=2 SV=1	PF12678//PF05891	RING-H2 zinc finger//AdoMet dependent proline di-methyltransferase	--	--	GO:0008168//GO:0008270	methyltransferase activity//zinc ion binding	--	--	KOG4306	Glycosylphosphatidylinositol-specific phospholipase C
comp117191_c3	604.99	13.06	342	7.42	102	2.47	2181	--	--	--	--	--	527270688	XM_005153223.1	585	0	PREDICTED: Melopsittacus undulatus myelin transcription factor 1-like (MYT1L), transcript variant X4, mRNA	--	--	--	--	--	--	--	--	--	--	--	--	--	--	--	--	--	--
comp117197_c0	59	1.86	540	17.11	657	23.21	1556	327280796	XP_003225137.1	386	9.28E-39	PREDICTED: hemicentin-1-like [Anolis carolinensis]	--	--	--	--	--	--	--	--	--	P13596	357	1.78E-34	Neural cell adhesion molecule 1 OS=Rattus norvegicus GN=Ncam1 PE=1 SV=1	PF02480//PF09472//PF08118//PF05790//PF01688	Alphaherpesvirus glycoprotein E//Tetrahydromethanopterin S-methyltransferase, F subunit (MtrF)//Yeast mitochondrial distribution and morphology (MDM) proteins//Immunoglobulin C2-set domain//Alphaherpesvirus glycoprotein I	GO:0007005//GO:0046656//GO:0007155//GO:0015948	mitochondrion organization//folic acid biosynthetic process//cell adhesion//methanogenesis	GO:0030269	tetrahydromethanopterin S-methyltransferase activity	GO:0016021//GO:0043657//GO:0005743//GO:0016020	integral to membrane//host cell//mitochondrial inner membrane//membrane	KOG3510	FOG: Immunoglobulin C-2 Type/fibronectin type III domains
comp117212_c0	176	4.8	987.78	27.08	142	4.34	1768	--	--	--	--	--	516723	D28600.1	83	2.98E-33	Gallus gallus gene for MafB, complete cds	--	--	--	--	--	--	--	--	--	--	--	--	--	--	--	--	--	--
comp117213_c0	1601.07	39.74	1113	27.77	2313	64.28	1923	147901798	NP_001079492.1	2253	0	hedgehog acyltransferase-like [Xenopus laevis] >gi|27694798|gb|AAH43836.1| MGC53261 protein [Xenopus laevis]	56118355	NM_001008149.1	513	0	Xenopus (Silurana) tropicalis hedgehog acyltransferase-like (hhatl), mRNA >gi|51703784|gb|BC081363.1| Xenopus tropicalis hedgehog acyltransferase-like, mRNA (cDNA clone MGC:89797 IMAGE:7028150), complete cds	--	--	--	--	Q9D1G3	1765	0	Protein-cysteine N-palmitoyltransferase HHAT-like protein OS=Mus musculus GN=Hhatl PE=1 SV=2	--	--	--	--	--	--	GO:0016021	integral to membrane	KOG3860	Acyltransferase required for palmitoylation of Hedgehog (Hh) family of secreted signaling proteins
comp117224_c1	4010.97	25.48	15682.89	112.13	2783.37	19.35	7402	71896245	NP_001025559.1	2368	0	matric metalloproteinase 14 precursor [Xenopus (Silurana) tropicalis] >gi|60649681|gb|AAH90600.1| matrix metallopeptidase 14 (membrane-inserted) [Xenopus (Silurana) tropicalis]	466074975	XM_004283193.1	321	6.28E-165	PREDICTED: Orcinus orca matrix metallopeptidase 14 (membrane-inserted) (MMP14), mRNA	K07763	MMP14	matrix metalloproteinase-14 (membrane-inserted)	http://www.genome.jp/dbget-bin/www_bget?ko:K07763	P50281	2157	0	Matrix metalloproteinase-14 OS=Homo sapiens GN=MMP14 PE=1 SV=3	PF00130//PF07998//PF05241//PF01529//PF05392//PF00628//PF00018//PF00413//PF11857//PF01400	Phorbol esters/diacylglycerol binding domain (C1 domain)//Peptidase family M54//Emopamil binding protein//DHHC palmitoyltransferase//Cytochrome C oxidase chain VIIB//PHD-finger//SH3 domain//Matrixin//Domain of unknown function (DUF3377)//Astacin (Peptidase family M12A)	GO:0006123//GO:0015992//GO:0006508//GO:0006694//GO:0035556//GO:0016125	mitochondrial electron transport, cytochrome c to oxygen//proton transport//proteolysis//steroid biosynthetic process//intracellular signal transduction//sterol metabolic process	GO:0008270//GO:0004222//GO:0005509//GO:0047750//GO:0004129//GO:0005515	zinc ion binding//metalloendopeptidase activity//calcium ion binding//cholestenol delta-isomerase activity//cytochrome-c oxidase activity//protein binding	GO:0045277//GO:0016021//GO:0005746//GO:0031012//GO:0005783	respiratory chain complex IV//integral to membrane//mitochondrial respiratory chain//extracellular matrix//endoplasmic reticulum	KOG1565	Gelatinase A and related matrix metalloproteases
comp117236_c0	530	9.45	409.03	7.32	1343.01	26.84	2713	207028228	NP_001128697.1	1919	0	solute carrier family 24 (sodium/lithium/calcium exchanger), member 6 [Xenopus laevis] >gi|195540147|gb|AAI67979.1| Unknown (protein for MGC:180122) [Xenopus laevis]	207028227	NM_001135225.1	254	4.02E-128	Xenopus laevis solute carrier family 8 (sodium/lithium/calcium exchanger), member B1 (slc8b1), mRNA >gi|195540146|gb|BC167979.1| Xenopus laevis cDNA clone MGC:180122 IMAGE:6640181, complete cds	K13754	SLC24A6, NCKX6	solute carrier family 24 (sodium/potassium/calcium exchanger), member 6	http://www.genome.jp/dbget-bin/www_bget?ko:K13754	Q925Q3	1527	0	Sodium/potassium/calcium exchanger 6, mitochondrial OS=Mus musculus GN=Slc24a6 PE=2 SV=2	PF01699	Sodium/calcium exchanger protein	GO:0055085	transmembrane transport	--	--	GO:0016021	integral to membrane	KOG2399	K+-dependent Na+:Ca2+ antiporter
comp117240_c0	52	0.85	37	0.61	487	8.95	2808	403266307	XP_003925331.1	346	2.38E-30	PREDICTED: hemicentin-1 [Saimiri boliviensis boliviensis]	--	--	--	--	--	--	--	--	--	Q96RW7	303	2.38E-26	Hemicentin-1 OS=Homo sapiens GN=HMCN1 PE=1 SV=2	PF05722//PF01688	Ustilago B locus mating-type protein//Alphaherpesvirus glycoprotein I	--	--	GO:0003677	DNA binding	GO:0043657//GO:0005634	host cell//nucleus	KOG4475	FOG: Immunoglobin and related proteins
comp117258_c0	1989	24.42	371.21	4.59	860.04	11.82	3682	301610736	XP_002934909.1	559	5.85E-57	PREDICTED: hypothetical protein LOC100497582 [Xenopus (Silurana) tropicalis]	--	--	--	--	--	--	--	--	--	Q5VWP3	245	3.01E-20	Muscular LMNA-interacting protein OS=Homo sapiens GN=MLIP PE=1 SV=3	PF08036	Diapausin family of antimicrobial peptide	GO:0050832	defense response to fungus	--	--	GO:0005576	extracellular region	--	--
comp117276_c0	14.49	0.74	100	20.51	317	19.75	1040	--	--	--	--	--	--	--	--	--	--	--	--	--	--	--	--	--	--	--	--	--	--	--	--	--	--	--	--
comp117332_c0	479.02	4.88	1409	14.51	620	7.08	4394	395543819	XP_003773810.1	4937	0	PREDICTED: nuclear pore complex protein Nup160 [Sarcophilus harrisii]	529447523	XM_005243406.1	309	1.74E-158	PREDICTED: Falco peregrinus nucleoporin 160kDa (NUP160), mRNA	K14303	NUP160	nuclear pore complex protein Nup160	http://www.genome.jp/dbget-bin/www_bget?ko:K14303	Q9Z0W3	4853	0	Nuclear pore complex protein Nup160 OS=Mus musculus GN=Nup160 PE=1 SV=2	PF00515	Tetratricopeptide repeat	--	--	GO:0005515	protein binding	--	--	KOG4521	Nuclear pore complex, Nup160 component
comp117356_c0	34	1.16	663.99	22.68	445	16.95	1458	71896043	NP_001025617.1	1622	0	carboxypeptidase B2 (plasma) precursor [Xenopus (Silurana) tropicalis] >gi|60552063|gb|AAH91077.1| MGC108395 protein [Xenopus (Silurana) tropicalis]	--	--	--	--	--	K01300	CPB2	carboxypeptidase B2	http://www.genome.jp/dbget-bin/www_bget?ko:K01300	Q9JHH6	1376	0	Carboxypeptidase B2 OS=Mus musculus GN=Cpb2 PE=1 SV=1	PF00246//PF02244	Zinc carboxypeptidase//Carboxypeptidase activation peptide	GO:0006508	proteolysis	GO:0004181//GO:0004180//GO:0008270	metallocarboxypeptidase activity//carboxypeptidase activity//zinc ion binding	--	--	KOG2650	Zinc carboxypeptidase
comp117359_c1	1	0.01	6	0.08	351	5.12	3481	327283159	XP_003226309.1	1164	6.94E-137	PREDICTED: collagen alpha-1(XXVIII) chain-like [Anolis carolinensis]	512866055	XM_002936757.2	468	0	PREDICTED: Xenopus (Silurana) tropicalis collagen alpha-1(XXVIII) chain-like (LOC100490088), mRNA	--	--	--	--	Q2UY09	595	1.41E-61	Collagen alpha-1(XXVIII) chain OS=Homo sapiens GN=COL28A1 PE=2 SV=2	PF00014	Kunitz/Bovine pancreatic trypsin inhibitor domain	--	--	GO:0004867	serine-type endopeptidase inhibitor activity	GO:0005604	basement membrane	KOG3544	Collagens (type IV and type XIII), and related proteins
comp117366_c0	2978.04	35.63	7049.62	82.87	3738.94	66.65	4645	118404732	NP_001072611.1	1412	8.27E-178	lysyl oxidase precursor [Xenopus (Silurana) tropicalis] >gi|114108244|gb|AAI22994.1| lysyl oxidase [Xenopus (Silurana) tropicalis]	555965146	XM_005894571.1	278	3.15E-141	PREDICTED: Bos mutus lysyl oxidase (LOX), mRNA	K00277	LOX	protein-lysine 6-oxidase	http://www.genome.jp/dbget-bin/www_bget?ko:K00277	P16636	1198	3.66E-148	Protein-lysine 6-oxidase OS=Rattus norvegicus GN=Lox PE=1 SV=2	PF01186//PF00008	Lysyl oxidase//EGF-like domain	GO:0007155//GO:0055114	cell adhesion//oxidation-reduction process	GO:0005507//GO:0016641//GO:0005515	copper ion binding//oxidoreductase activity, acting on the CH-NH2 group of donors, oxygen as acceptor//protein binding	--	--	--	--
comp117367_c0	2199.14	40.21	648	12.01	1259.01	26.19	2675	--	--	--	--	--	--	--	--	--	--	--	--	--	--	--	--	--	--	PF11770//PF00573	GRB2-binding adapter (GAPT)//Ribosomal protein L4/L1 family	GO:0006412//GO:0042254	translation//ribosome biogenesis	GO:0003735	structural constituent of ribosome	GO:0016021//GO:0005840	integral to membrane//ribosome	--	--
comp117368_c0	1225	26.44	2630.88	57.1	1205	29.12	2181	196259970	NP_001124514.1	1210	3.13E-154	glycoprotein (transmembrane) nmb precursor [Xenopus (Silurana) tropicalis] >gi|195539660|gb|AAI68052.1| gpnmb protein [Xenopus (Silurana) tropicalis]	--	--	--	--	--	--	--	--	--	Q90372	966	1.56E-119	Protein QNR-71 OS=Coturnix coturnix japonica GN=QNR-71 PE=2 SV=2	--	--	--	--	--	--	--	--	--	--
comp117384_c0	2320.56	152.19	9803.45	171.09	1626	48.15	2664	148231336	NP_001080697.1	2920	0	72 kDa type IV collagenase [Xenopus laevis] >gi|18031736|gb|AAL01591.1| matrix metalloproteinase [Xenopus laevis]	32766502	BC054947.1	612	0	Xenopus laevis matrix metalloproteinase 2, mRNA (cDNA clone MGC:64234 IMAGE:6875999), complete cds	K01398	MMP2	matrix metalloproteinase-2 (gelatinase A)	http://www.genome.jp/dbget-bin/www_bget?ko:K01398	P08253	2800	0	72 kDa type IV collagenase OS=Homo sapiens GN=MMP2 PE=1 SV=2	PF00413//PF01400	Matrixin//Astacin (Peptidase family M12A)	GO:0006508	proteolysis	GO:0004222//GO:0008270//GO:0046872	metalloendopeptidase activity//zinc ion binding//metal ion binding	GO:0031012	extracellular matrix	KOG1565	Gelatinase A and related matrix metalloproteases
comp117384_c1	1434.2	133.17	2407.05	223.25	358	37.22	662	--	--	--	--	--	--	--	--	--	--	--	--	--	--	--	--	--	--	PF01213	Adenylate cyclase associated (CAP) N terminal	GO:0007010	cytoskeleton organization	GO:0003779	actin binding	--	--	--	--
comp117389_c0	69	1.33	530.01	10.28	147	3.18	2420	327272372	XP_003220959.1	1748	0	PREDICTED: carbohydrate sulfotransferase 11-like [Anolis carolinensis]	530622420	XM_005300763.1	444	0	PREDICTED: Chrysemys picta bellii carbohydrate (chondroitin 4) sulfotransferase 11 (CHST11), transcript variant X1, mRNA	K01017	CHST11	chondroitin 4-sulfotransferase 11	http://www.genome.jp/dbget-bin/www_bget?ko:K01017	Q9NPF2	1720	0	Carbohydrate sulfotransferase 11 OS=Homo sapiens GN=CHST11 PE=1 SV=1	PF03567	Sulfotransferase family	GO:0042127//GO:0043066//GO:0030512//GO:0016051//GO:0048589//GO:0033037//GO:0030206	regulation of cell proliferation//negative regulation of apoptotic process//negative regulation of transforming growth factor beta receptor signaling pathway//carbohydrate biosynthetic process//developmental growth//polysaccharide localization//chondroitin sulfate biosynthetic process	GO:0050659//GO:0001537//GO:0008146//GO:0047756	N-acetylgalactosamine 4-sulfate 6-O-sulfotransferase activity//N-acetylgalactosamine 4-O-sulfotransferase activity//sulfotransferase activity//chondroitin 4-sulfotransferase activity	GO:0016021	integral to membrane	--	--
comp117407_c0	178	16.01	464	41.69	2	0.2	677	224070432	XP_002191374.1	260	2.36E-23	PREDICTED: cytochrome P450 2K1-like [Taeniopygia guttata]	539334803	KF053116.1	45	1.47E-12	Microhyla fissipes microsatellite CIBmf11 sequence	K07418	CYP2J	cytochrome P450, family 2, subfamily J	http://www.genome.jp/dbget-bin/www_bget?ko:K07418	Q92090	232	1.18E-20	Cytochrome P450 2K1 OS=Oncorhynchus mykiss GN=cyp2k1 PE=2 SV=1	PF00067	Cytochrome P450	GO:0055114	oxidation-reduction process	GO:0020037//GO:0016705//GO:0005506	heme binding//oxidoreductase activity, acting on paired donors, with incorporation or reduction of molecular oxygen//iron ion binding	--	--	KOG0156	Cytochrome P450 CYP2 subfamily
comp117407_c1	3812	107.87	6825.08	246.92	99	3.16	2245	301625318	XP_002941856.1	1153	1.55E-146	PREDICTED: cytochrome P450 2K1-like [Xenopus (Silurana) tropicalis]	--	--	--	--	--	K07418	CYP2J	cytochrome P450, family 2, subfamily J	http://www.genome.jp/dbget-bin/www_bget?ko:K07418	Q92090	870	9.59E-106	Cytochrome P450 2K1 OS=Oncorhynchus mykiss GN=cyp2k1 PE=2 SV=1	PF00067	Cytochrome P450	GO:0055114	oxidation-reduction process	GO:0005506//GO:0020037//GO:0016705	iron ion binding//heme binding//oxidoreductase activity, acting on paired donors, with incorporation or reduction of molecular oxygen	--	--	KOG0156	Cytochrome P450 CYP2 subfamily
comp117416_c0	647.94	165.97	12	5.34	0	0	507	--	--	--	--	--	--	--	--	--	--	--	--	--	--	--	--	--	--	--	--	--	--	--	--	--	--	--	--
comp117417_c0	745.36	15.15	125	2.56	385.61	8.78	2303	2811122	AAB97879.1	2149	0	NaDC-2 [Xenopus laevis]	511979400	XM_004807514.1	102	1.07E-43	PREDICTED: Mustela putorius furo solute carrier family 13 (sodium-dependent dicarboxylate transporter), member 2 (SLC13A2), transcript variant X2, mRNA	K14445	SLC13A2_3_5	solute carrier family 13 (sodium-dependent dicarboxylate transporter), member 2/3/5	http://www.genome.jp/dbget-bin/www_bget?ko:K14445	Q9ES88	1621	0	Solute carrier family 13 member 2 OS=Mus musculus GN=Slc13a2 PE=2 SV=1	PF00939//PF03600	Sodium:sulfate symporter transmembrane region//Citrate transporter	GO:0006810//GO:0006814//GO:0055085	transport//sodium ion transport//transmembrane transport	GO:0005215	transporter activity	GO:0016021//GO:0016020	integral to membrane//membrane	KOG1281	Na+/dicarboxylate, Na+/tricarboxylate and phosphate transporters
comp117420_c3	176	3	889	12.94	415	6.14	4776	301606773	XP_002932992.1	5208	0	PREDICTED: integrin alpha-11-like [Xenopus (Silurana) tropicalis]	512827354	XM_002932946.2	1150	0	PREDICTED: Xenopus (Silurana) tropicalis integrin, alpha 11 (itga11), transcript variant X1, mRNA	K06587	ITGA11	integrin alpha 11	http://www.genome.jp/dbget-bin/www_bget?ko:K06587	P61622	4462	0	Integrin alpha-11 OS=Mus musculus GN=Itga11 PE=1 SV=1	PF02875	Mur ligase family, glutamate ligase domain	GO:0009058	biosynthetic process	GO:0005524//GO:0016874	ATP binding//ligase activity	--	--	KOG3637	Vitronectin receptor, alpha subunit
comp117421_c0	839	16.43	2629.98	51.8	977.01	21.43	2383	28302388	AAH46744.1	1857	0	ITGBL1 protein [Xenopus laevis]	512821556	XM_002937085.2	731	0	PREDICTED: Xenopus (Silurana) tropicalis integrin, beta-like 1 (with EGF-like repeat domains) (itgbl1), mRNA	--	--	--	--	Q5M9B3	1855	0	Integrin beta-like protein 1 OS=Xenopus laevis GN=itgbl1 PE=2 SV=1	PF05924	SAMP Motif	GO:0007160//GO:0007229//GO:0007165//GO:0016055	cell-matrix adhesion//integrin-mediated signaling pathway//signal transduction//Wnt receptor signaling pathway	GO:0004872//GO:0005102//GO:0008013	receptor activity//receptor binding//beta-catenin binding	GO:0005576//GO:0008305//GO:0016342	extracellular region//integrin complex//catenin complex	KOG1226	Integrin beta subunit (N-terminal portion of extracellular region)
comp117426_c0	353	4.47	328	4.18	4391.05	62.28	3574	148222593	NP_001080818.1	4635	0	hydrogen/potassium-exchanging ATPase 12A [Xenopus laevis] >gi|29165659|gb|AAH49176.1| Atp12a-prov protein [Xenopus laevis]	443821	Z25809.1	1280	0	B.marinus mRNA for H,K-ATPase	K01544	ATP12A	non-gastric H+/K+-exchanging ATPase	http://www.genome.jp/dbget-bin/www_bget?ko:K01544	Q92036	4584	0	Potassium-transporting ATPase alpha chain 2 OS=Bufo marinus GN=ATP12A PE=2 SV=1	PF00122	E1-E2 ATPase	GO:0006812//GO:0006754//GO:0015672	cation transport//ATP biosynthetic process//monovalent inorganic cation transport	GO:0046872//GO:0015662//GO:0000166//GO:0015077//GO:0005524	metal ion binding//ATPase activity, coupled to transmembrane movement of ions, phosphorylative mechanism//nucleotide binding//monovalent inorganic cation transmembrane transporter activity//ATP binding	GO:0016021	integral to membrane	KOG0203	Na+/K+ ATPase, alpha subunit
comp117452_c1	365	3.92	1205.17	11.21	932	10.07	5154	301607920	XP_002933544.1	2119	0	PREDICTED: SH3 domain-containing protein 19-like [Xenopus (Silurana) tropicalis]	512815973	XM_002933498.2	56	8.97E-18	PREDICTED: Xenopus (Silurana) tropicalis SH3 domain containing 19 (sh3d19), transcript variant X1, mRNA	--	--	--	--	Q91X43	1477	0	SH3 domain-containing protein 19 OS=Mus musculus GN=Sh3d19 PE=1 SV=2	PF00018	SH3 domain	--	--	GO:0005515	protein binding	--	--	KOG4225	Sorbin and SH3 domain-containing protein
comp117502_c0	2137.05	49.7	1591.72	37.21	3588.93	93.44	2039	89269840	CAJ82550.1	2042	0	nucleolar protein 5 [Xenopus (Silurana) tropicalis]	345308843	XM_001517271.2	315	3.71E-162	PREDICTED: Ornithorhynchus anatinus nucleolar protein 58-like (LOC100087362), mRNA	K14565	NOP58	nucleolar protein 58	http://www.genome.jp/dbget-bin/www_bget?ko:K14565	Q9Y2X3	1797	0	Nucleolar protein 58 OS=Homo sapiens GN=NOP58 PE=1 SV=1	PF04147//PF13023	Nop14-like family//HD domain	--	--	GO:0008081//GO:0046872	phosphoric diester hydrolase activity//metal ion binding	GO:0032040	small-subunit processome	KOG2572	Ribosome biogenesis protein - Nop58p/Nop5p
comp117539_c0	1607.3	56.79	715	32.57	524	24.54	1708	--	--	--	--	--	--	--	--	--	--	--	--	--	--	--	--	--	--	--	--	--	--	--	--	--	--	--	--
comp117543_c0	151	2.63	608	5.8	78	1.63	6391	301606781	XP_002933006.1	4264	0	PREDICTED: A disintegrin and metalloproteinase with thrombospondin motifs 7-like [Xenopus (Silurana) tropicalis]	--	--	--	--	--	K08622	ADAMTS7	a disintegrin and metalloproteinase with thrombospondin motifs 7	http://www.genome.jp/dbget-bin/www_bget?ko:K08622	Q9UKP4	3542	0	A disintegrin and metalloproteinase with thrombospondin motifs 7 OS=Homo sapiens GN=ADAMTS7 PE=1 SV=2	PF01421//PF01562//PF05986	Reprolysin (M12B) family zinc metalloprotease//Reprolysin family propeptide//ADAM-TS Spacer 1	GO:0006508	proteolysis	GO:0004222//GO:0008270//GO:0046872	metalloendopeptidase activity//zinc ion binding//metal ion binding	GO:0031012//GO:0005578	extracellular matrix//proteinaceous extracellular matrix	KOG3538	Disintegrin metalloproteinases with thrombospondin repeats
comp117555_c0	3025.02	109.79	1911.59	69.66	4326.62	175.81	1379	308153247	NP_001183998.1	819	1.20E-103	MKI67 FHA domain-interacting nucleolar phosphoprotein-like [Xenopus laevis] >gi|71151921|sp|Q7SYS2.2|MK67I_XENLA RecName: Full=MKI67 FHA domain-interacting nucleolar phosphoprotein-like	--	--	--	--	--	K14838	NOP15	nucleolar protein 15	http://www.genome.jp/dbget-bin/www_bget?ko:K14838	Q7SYS2	819	8.12E-105	MKI67 FHA domain-interacting nucleolar phosphoprotein-like OS=Xenopus laevis GN=mki67ipl PE=2 SV=2	PF00076	RNA recognition motif. (a.k.a. RRM, RBD, or RNP domain)	GO:0010923	negative regulation of phosphatase activity	GO:0003676	nucleic acid binding	GO:0005634	nucleus	KOG4208	Nucleolar RNA-binding protein NIFK
comp117561_c0	228	7.31	837	26.94	308	11.05	1535	301630583	XP_002944396.1	1399	0	PREDICTED: hemopexin-like, partial [Xenopus (Silurana) tropicalis]	--	--	--	--	--	--	--	--	--	Q5R543	826	1.22E-102	Hemopexin OS=Pongo abelii GN=HPX PE=2 SV=1	--	--	--	--	--	--	--	--	--	--
comp117589_c0	10	0.48	333	15.87	1016	54.05	1101	301604458	XP_002931851.1	1227	5.78E-167	PREDICTED: probable alpha-ketoglutarate-dependent hypophosphite dioxygenase-like isoform 1 [Xenopus (Silurana) tropicalis] >gi|301604460|ref|XP_002931852.1| PREDICTED: probable alpha-ketoglutarate-dependent hypophosphite dioxygenase-like isoform 2 [Xenopus (Silurana) tropicalis]	512851018	XM_002931804.2	283	1.21E-144	PREDICTED: Xenopus (Silurana) tropicalis probable alpha-ketoglutarate-dependent hypophosphite dioxygenase-like (LOC100490748), mRNA	--	--	--	--	O69060	154	3.28E-10	Probable alpha-ketoglutarate-dependent hypophosphite dioxygenase OS=Pseudomonas stutzeri GN=htxA PE=3 SV=1	PF04602	Mycobacterial cell wall arabinan synthesis protein	GO:0071766	Actinobacterium-type cell wall biogenesis	GO:0052636	arabinosyltransferase activity	--	--	KOG3290	Peroxisomal phytanoyl-CoA hydroxylase
comp117591_c0	178	2.68	816	12.34	740.07	12.45	3044	213623626	AAI69991.1	3201	0	Itgb3 protein [Xenopus laevis] >gi|213626024|gb|AAI69987.1| Itgb3 protein [Xenopus laevis]	301784251	XM_002927491.1	476	0	PREDICTED: Ailuropoda melanoleuca integrin, beta 3 (platelet glycoprotein IIIa, antigen CD61) (ITGB3), mRNA	K06493	ITGB3	integrin beta 3	http://www.genome.jp/dbget-bin/www_bget?ko:K06493	P05106	2946	0	Integrin beta-3 OS=Homo sapiens GN=ITGB3 PE=1 SV=2	--	--	GO:0007160//GO:0007229//GO:0007165//GO:0007275	cell-matrix adhesion//integrin-mediated signaling pathway//signal transduction//multicellular organismal development	GO:0005102//GO:0004872	receptor binding//receptor activity	GO:0008305	integrin complex	KOG1226	Integrin beta subunit (N-terminal portion of extracellular region)
comp117598_c0	142.96	5.66	298	11.84	756.22	33.52	1281	170284912	AAI60991.1	956	4.62E-125	LOC100145423 protein [Xenopus (Silurana) tropicalis]	543271563	XM_005424956.1	165	5.59E-79	PREDICTED: Geospiza fortis methionine sulfoxide reductase A (MSRA), mRNA	K07304	msrA	peptide-methionine (S)-S-oxide reductase	http://www.genome.jp/dbget-bin/www_bget?ko:K07304	P54149	874	4.14E-114	Mitochondrial peptide methionine sulfoxide reductase OS=Bos taurus GN=MSRA PE=1 SV=2	PF01625	Peptide methionine sulfoxide reductase	GO:0055114//GO:0006464	oxidation-reduction process//cellular protein modification process	GO:0008113	peptide-methionine (S)-S-oxide reductase activity	--	--	KOG1635	Peptide methionine sulfoxide reductase
comp117618_c0	556.57	25.99	142	6.84	60.89	3.05	1463	--	--	--	--	--	--	--	--	--	--	--	--	--	--	--	--	--	--	--	--	--	--	--	--	--	--	--	--
comp117619_c0	18046.19	272.89	11904.65	181.1	5481.37	92.8	3027	125858814	AAI29776.1	4131	0	LOC100037229 protein [Xenopus laevis]	512834331	XM_002935364.2	1080	0	PREDICTED: Xenopus (Silurana) tropicalis glycogen phosphorylase, muscle form-like (LOC100491051), transcript variant X1, mRNA	K00688	E2.4.1.1, glgP, PYG	starch phosphorylase	http://www.genome.jp/dbget-bin/www_bget?ko:K00688	P11217	3905	0	Glycogen phosphorylase, muscle form OS=Homo sapiens GN=PYGM PE=1 SV=6	PF06481//PF06479//PF00647//PF00343	COX Aromatic Rich Motif//Ribonuclease 2-5A//Elongation factor 1 gamma, conserved domain//Carbohydrate phosphorylase	GO:0022900//GO:0006397//GO:0006448//GO:0005975//GO:0006414//GO:0006118//GO:0051252//GO:0055114	electron transport chain//mRNA processing//regulation of translational elongation//carbohydrate metabolic process//translational elongation//electron transport//regulation of RNA metabolic process//oxidation-reduction process	GO:0003746//GO:0008184//GO:0004540//GO:0008827	translation elongation factor activity//glycogen phosphorylase activity//ribonuclease activity//cytochrome o ubiquinol oxidase activity	GO:0005840//GO:0005853//GO:0016021//GO:0009319	ribosome//eukaryotic translation elongation factor 1 complex//integral to membrane//cytochrome o ubiquinol oxidase complex	KOG2099	Glycogen phosphorylase
comp117634_c0	52	0.99	90	1.72	948.06	20.14	2454	189230318	NP_001121483.1	2978	0	calpain 9 [Xenopus (Silurana) tropicalis] >gi|183985734|gb|AAI66266.1| LOC100158582 protein [Xenopus (Silurana) tropicalis]	189230317	NM_001128011.1	623	0	Xenopus (Silurana) tropicalis calpain 9 (capn9), mRNA >gi|183985733|gb|BC166266.1| Xenopus tropicalis hypothetical protein LOC100158582, mRNA (cDNA clone MGC:185443 IMAGE:7859376), complete cds	K08578	CAPN9	calpain-9	http://www.genome.jp/dbget-bin/www_bget?ko:K08578	O14815	2665	0	Calpain-9 OS=Homo sapiens GN=CAPN9 PE=1 SV=1	PF13202//PF00648//PF12798//PF13405//PF00036//PF13499	EF hand//Calpain family cysteine protease//4Fe-4S binding domain//EF-hand domain//EF hand//EF-hand domain pair	GO:0006508	proteolysis	GO:0005509//GO:0004198//GO:0051536	calcium ion binding//calcium-dependent cysteine-type endopeptidase activity//iron-sulfur cluster binding	GO:0005622	intracellular	KOG0045	Cytosolic Ca2+-dependent cysteine protease (calpain), large subunit (EF-Hand protein superfamily)
comp117637_c1	55.99	3.05	124	7.99	940	53.5	1074	301625350	XP_002941866.1	887	1.13E-114	PREDICTED: estradiol 17-beta-dehydrogenase 12-B-like [Xenopus (Silurana) tropicalis]	--	--	--	--	--	--	--	--	--	O57314	622	3.02E-76	Estradiol 17-beta-dehydrogenase 12 OS=Anas platyrhynchos GN=HSD17B12 PE=2 SV=1	PF01370//PF00106//PF03435//PF02558//PF02737//PF01266	NAD dependent epimerase/dehydratase family//short chain dehydrogenase//Saccharopine dehydrogenase//Ketopantoate reductase PanE/ApbA//3-hydroxyacyl-CoA dehydrogenase, NAD binding domain//FAD dependent oxidoreductase	GO:0006574//GO:0055114//GO:0006550//GO:0018874//GO:0015940//GO:0006552//GO:0006633//GO:0044237//GO:0006568//GO:0006631//GO:0008152//GO:0006554	valine catabolic process//oxidation-reduction process//isoleucine catabolic process//benzoate metabolic process//pantothenate biosynthetic process//leucine catabolic process//fatty acid biosynthetic process//cellular metabolic process//tryptophan metabolic process//fatty acid metabolic process//metabolic process//lysine catabolic process	GO:0003857//GO:0050662//GO:0003824//GO:0016491//GO:0008677	3-hydroxyacyl-CoA dehydrogenase activity//coenzyme binding//catalytic activity//oxidoreductase activity//2-dehydropantoate 2-reductase activity	--	--	KOG1014	17 beta-hydroxysteroid dehydrogenase type 3, HSD17B3
comp117639_c0	82	3.96	434	21.82	569	30.72	1438	--	--	--	--	--	--	--	--	--	--	--	--	--	--	--	--	--	--	--	--	--	--	--	--	--	--	--	--
comp117648_c0	930	34.07	419	15.41	188	7.71	1368	--	--	--	--	--	530381157	XM_005265966.1	45	3.05E-12	PREDICTED: Homo sapiens sarcoglycan, delta (35kDa dystrophin-associated glycoprotein) (SGCD), transcript variant X2, mRNA	--	--	--	--	--	--	--	--	--	--	--	--	--	--	--	--	--	--
comp117674_c1	4333.76	81.33	3595.63	65.45	1214.07	24.21	3490	189217693	NP_001121288.1	1434	0	nexilin (F actin binding protein) [Xenopus laevis] >gi|115528325|gb|AAI24933.1| LOC100158372 protein [Xenopus laevis]	512837280	XM_004913918.1	459	0	PREDICTED: Xenopus (Silurana) tropicalis nexilin (F actin binding protein) (nexn), transcript variant X6, mRNA	--	--	--	--	Q0ZGT2	1096	1.02E-132	Nexilin OS=Homo sapiens GN=NEXN PE=1 SV=1	PF01690	Potato leaf roll virus readthrough protein	GO:0030334	regulation of cell migration	GO:0051015	actin filament binding	GO:0019028	viral capsid	KOG0613	Projectin/twitchin and related proteins
comp117686_c0	1288	32.89	580	14.88	429	12.15	1906	--	--	--	--	--	--	--	--	--	--	--	--	--	--	--	--	--	--	--	--	--	--	--	--	--	--	--	--
comp117706_c0	1220.87	24.54	4302.97	86.98	1469.73	33.08	2327	89273879	CAJ83930.1	2270	0	FK506 binding protein 10, 65 kDa [Xenopus (Silurana) tropicalis]	126307985	XM_001367223.1	239	7.50E-120	PREDICTED: Monodelphis domestica FK506 binding protein 10, 65 kDa (FKBP10), mRNA	K09575	FKBP9_10	FK506-binding protein 9/10	http://www.genome.jp/dbget-bin/www_bget?ko:K09575	Q96AY3	1980	0	Peptidyl-prolyl cis-trans isomerase FKBP10 OS=Homo sapiens GN=FKBP10 PE=1 SV=1	PF08436//PF00036//PF13405//PF13499//PF13202//PF00254	1-deoxy-D-xylulose 5-phosphate reductoisomerase C-terminal//EF hand//EF-hand domain//EF-hand domain pair//EF hand//FKBP-type peptidyl-prolyl cis-trans isomerase	GO:0006457	protein folding	GO:0005509//GO:0005515	calcium ion binding//protein binding	--	--	KOG0549	FKBP-type peptidyl-prolyl cis-trans isomerase
comp117722_c0	2627.65	103.99	3386.02	146.42	13742.17	837.19	2195	354478300	XP_003501353.1	157	4.59E-09	PREDICTED: transmembrane protein 176B-like [Cricetulus griseus] >gi|344235692|gb|EGV91795.1| Transmembrane protein 176B [Cricetulus griseus]	--	--	--	--	--	--	--	--	--	Q3YBM2	131	7.48E-07	Transmembrane protein 176B OS=Homo sapiens GN=TMEM176B PE=2 SV=2	PF04103//PF00335//PF08468	CD20-like family//Tetraspanin family//Methyltransferase small domain N-terminal	GO:0006396//GO:0006364//GO:0000154	RNA processing//rRNA processing//rRNA modification	GO:0008990	rRNA (guanine-N2-)-methyltransferase activity	GO:0016021	integral to membrane	--	--
comp117753_c0	49	0.76	137	2.04	413	7.33	3182	183986613	NP_001116896.1	990	7.33E-115	connector enhancer of kinase suppressor of Ras 1 [Xenopus (Silurana) tropicalis] >gi|171846770|gb|AAI61500.1| cnksr1 protein [Xenopus (Silurana) tropicalis]	--	--	--	--	--	--	--	--	--	Q969H4	633	2.04E-68	Connector enhancer of kinase suppressor of ras 1 OS=Homo sapiens GN=CNKSR1 PE=1 SV=1	PF13180//PF07647//PF00595	PDZ domain//SAM domain (Sterile alpha motif)//PDZ domain (Also known as DHR or GLGF)	--	--	GO:0005515	protein binding	--	--	KOG1738	Membrane-associated guanylate kinase-interacting protein/connector enhancer of KSR-like
comp117774_c0	79	0.79	209	2.11	527.86	5.93	4458	338710361	XP_001489669.3	1318	5.19E-157	PREDICTED: LOW QUALITY PROTEIN: receptor-type tyrosine-protein phosphatase H [Equus caballus]	270063460	GU207453.1	36	1.02E-06	Crassostrea gigas clone CG_Ba98C1, complete sequence	K01104	E3.1.3.48	protein-tyrosine phosphatase	http://www.genome.jp/dbget-bin/www_bget?ko:K01104	Q9HD43	1167	1.36E-135	Receptor-type tyrosine-protein phosphatase H OS=Homo sapiens GN=PTPRH PE=1 SV=3	PF00041//PF00116//PF00102//PF00782	Fibronectin type III domain//Cytochrome C oxidase subunit II, periplasmic domain//Protein-tyrosine phosphatase//Dual specificity phosphatase, catalytic domain	GO:0006470//GO:0015992//GO:0006570//GO:0006123	protein dephosphorylation//proton transport//tyrosine metabolic process//mitochondrial electron transport, cytochrome c to oxygen	GO:0004129//GO:0005515//GO:0004725//GO:0005507//GO:0008138	cytochrome-c oxidase activity//protein binding//protein tyrosine phosphatase activity//copper ion binding//protein tyrosine/serine/threonine phosphatase activity	GO:0016020//GO:0045277	membrane//respiratory chain complex IV	KOG0791	Protein tyrosine phosphatase, contains fn3 domain
comp117802_c0	0	0	3	0.13	725	34.78	1199	301627173	XP_002942748.1	1320	3.13E-179	PREDICTED: pancreatic triacylglycerol lipase-like [Xenopus (Silurana) tropicalis]	--	--	--	--	--	K14073	PNLIP, PL	pancreatic triacylglycerol lipase	http://www.genome.jp/dbget-bin/www_bget?ko:K14073	Q5BKQ4	1135	1.88E-150	Inactive pancreatic lipase-related protein 1 OS=Mus musculus GN=Pnliprp1 PE=2 SV=2	PF07859//PF07819	alpha/beta hydrolase fold//PGAP1-like protein	GO:0008152//GO:0006886//GO:0006505	metabolic process//intracellular protein transport//GPI anchor metabolic process	GO:0016788//GO:0016787	hydrolase activity, acting on ester bonds//hydrolase activity	--	--	--	--
[truncated: 1,704 more rows]
