# Supplementary material for: Transcriptome profiles of metamorphosis in the ornamented pygmy frog Microhyla fissipes clarify the functions of thyroid hormone receptors in metamorphosis
Source: Sci Rep. 2016 Jun 2;6:27310. doi: 10.1038/srep27310 (PMC4890586; doi:10.1038/srep27310)
Supplement: Supplementary Dataset 4 [file srep27310-s5.xls]

## Sheet: Sheet1
Cluster 1
ID	Description	GeneRatio	BgRatio	pvalue	p.adjust	qvalue	geneID	Count	GOdepth	Enrich.score	GOdefinition
GO:0006508	proteolysis	56/567	861/20431	3.10997e-09	1.71359e-06	1.52225e-06	comp122309_c0/comp124734_c0/comp47034_c0/comp118892_c0/comp110851_c0/comp112443_c0/comp105713_c0/comp125243_c0/comp126053_c0/comp109862_c0/comp121319_c1/comp111692_c0/comp124405_c0/comp107145_c0/comp126078_c0/comp80896_c2/comp120236_c0/comp124640_c0/comp122673_c0/comp124592_c0/comp47709_c0/comp123804_c0/comp112351_c1/comp123823_c0/comp121016_c0/comp117634_c0/comp119147_c0/comp124365_c2/comp107145…	56	5	2.34364	The hydrolysis of proteins into smaller polypeptides and/or amino acids by cleavage of their peptide bonds.
GO:0055114	oxidation-reduction process	81/567	1698/20431	1.0175e-06	0.000280321	0.00024902	comp125941_c0/comp107113_c0/comp126075_c4/comp95838_c0/comp105268_c0/comp114945_c0/comp105266_c0/comp123881_c3/comp104525_c0/comp80070_c0/comp106250_c1/comp112373_c0/comp123196_c0/comp120482_c3/comp108527_c0/comp125458_c0/comp122043_c1/comp109307_c0/comp117598_c0/comp120749_c0/comp122746_c0/comp93799_c0/comp124278_c4/comp118229_c0/comp120616_c0/comp110712_c0/comp125811_c0/comp108977_c0/comp115636…	81	4	1.71891	A metabolic process that results in the removal or addition of one or more electrons to or from a substance, with or without the concomitant removal or addition of a proton or protons.
GO:0072488	ammonium transmembrane transport	3/567	3/20431	2.12639e-05	0.00297892	0.00264628	comp120366_c0/comp122421_c6/comp94880_c0	3	6	36.0335	The directed movement of ammonium across a membrane by means of some agent such as a transporter or pore. Ammonium is the cation NH4+.
GO:0008152	metabolic process	42/567	764/20431	2.16255e-05	0.00297892	0.00264628	comp121780_c0/comp114945_c0/comp112013_c0/comp116090_c0/comp125030_c1/comp123196_c0/comp47830_c0/comp122769_c1/comp110712_c0/comp114559_c0/comp126178_c1/comp117802_c0/comp52321_c0/comp47780_c0/comp117637_c1/comp47780_c1/comp124365_c2/comp122178_c0/comp121921_c1/comp114994_c0/comp122044_c0/comp103077_c0/comp122449_c2/comp125700_c1/comp119612_c0/comp118180_c0/comp122030_c0/comp103442_c0/comp126025_…	42	2	1.9809	The chemical reactions and pathways, including anabolism and catabolism, by which living organisms transform chemical substances. Metabolic processes typically transform small molecules, but also include macromolecular processes such as DNA repair and replication, and protein synthesis and degradation.
GO:0019082	viral protein processing	5/567	20/20431	0.000177431	0.0187276	0.0166364	comp125060_c0/comp127611_c0/comp126516_c0/comp123850_c0/comp123108_c0	5	5	9.00838	Any protein maturation process achieved by the cleavage of a peptide bond or bonds within a viral protein.
GO:0015696	ammonium transport	3/567	5/20431	0.00020393	0.0187276	0.0166364	comp120366_c0/comp122421_c6/comp94880_c0	3	6	21.6201	The directed movement of ammonium into, out of or within a cell, or between cells, by means of some agent such as a transporter or pore. Ammonium is the cation NH4+ which is formed from N2 by root-nodule bacteria in leguminous plants and is an excretory product in ammonotelic animals.
GO:0006559	L-phenylalanine catabolic process	3/567	6/20431	0.000399437	0.0282424	0.0250888	comp117814_c1/comp77990_c0/comp80066_c0	3	7	18.0168	The chemical reactions and pathways resulting in the breakdown of phenylalanine, 2-amino-3-phenylpropanoic acid.
GO:0006979	response to oxidative stress	7/567	50/20431	0.00043345	0.0282424	0.0250888	comp112373_c0/comp125815_c1/comp119063_c1/comp109555_c0/comp121668_c1/comp125753_c0/comp123033_c2	7	4	5.04469	Any process that results in a change in state or activity of a cell or an organism (in terms of movement, secretion, enzyme production, gene expression, etc.) as a result of oxidative stress, a state often resulting from exposure to high levels of reactive oxygen species, e.g. superoxide anions, hydrogen peroxide (H2O2), and hydroxyl radicals.
GO:0006606	protein import into nucleus	11/567	120/20431	0.000517168	0.0282424	0.0250888	comp118540_c0/comp111196_c1/comp120090_c0/comp111949_c0/comp126888_c0/comp115036_c0/comp110810_c0/comp118095_c1/comp129453_c0/comp118003_c0/comp123561_c0	11	5	3.30307	The directed movement of a protein from the cytoplasm to the nucleus.
GO:0006520	cellular amino acid metabolic process	7/567	53/20431	0.000622689	0.0282424	0.0250888	comp123881_c3/comp126178_c1/comp123203_c0/comp80041_c0/comp124610_c0/comp121254_c0/comp47554_c0	7	4	4.75914	The chemical reactions and pathways involving amino acids, carboxylic acids containing one or more amino groups, as carried out by individual cells.
GO:0061024	membrane organization	4/567	15/20431	0.00062778	0.0282424	0.0250888	comp125507_c4/comp119627_c0/comp97984_c0/comp107825_c0	4	4	9.60894	A process which results in the assembly, arrangement of constituent parts, or disassembly of a membrane. A membrane is a double layer of lipid molecules that encloses all cells, and, in eukaryotes, many organelles; may be a single or double lipid bilayer; also includes associated proteins.
GO:0007160	cell-matrix adhesion	6/567	39/20431	0.000665822	0.0282424	0.0250888	comp122261_c0/comp124984_c0/comp125349_c0/comp117591_c0/comp125680_c0/comp125444_c0	6	5	5.54362	The binding of a cell to the extracellular matrix via adhesion molecules.
GO:0009968	negative regulation of signal transduction	3/567	7/20431	0.000684601	0.0282424	0.0250888	comp125489_c0/comp126019_c0/comp125997_c0	3	4	15.4429	Any process that stops, prevents, or reduces the frequency, rate or extent of signal transduction.
GO:0006527	arginine catabolic process	2/567	2/20431	0.00076885	0.0282424	0.0250888	comp124134_c0/comp124605_c0	2	8	36.0335	The chemical reactions and pathways resulting in the breakdown of arginine, 2-amino-5-(carbamimidamido)pentanoic acid.
GO:0006572	tyrosine catabolic process	2/567	2/20431	0.00076885	0.0282424	0.0250888	comp117814_c1/comp80066_c0	2	7	36.0335	The chemical reactions and pathways resulting in the breakdown of tyrosine, an aromatic amino acid, 2-amino-3-(4-hydroxyphenyl)propanoic acid.
GO:0030212	hyaluronan metabolic process	3/567	8/20431	0.00107281	0.0369447	0.0328194	comp109629_c0/comp79466_c0/comp128479_c0	3	7	13.5126	The chemical reactions and pathways involving hyaluronan, the naturally occurring anionic form of hyaluronic acid, any member of a group of glycosaminoglycans, the repeat units of which consist of beta-1,4 linked D-glucuronyl-beta-(1,3)-N-acetyl-D-glucosamine.
GO:0042981	regulation of apoptotic process	9/567	94/20431	0.00120167	0.0389484	0.0345993	comp110261_c0/comp48027_c0/comp121587_c0/comp126288_c0/comp119651_c0/comp112525_c1/comp112829_c1/comp126544_c0/comp101262_c0	9	6	3.45002	Any process that modulates the occurrence or rate of cell death by apoptotic process.
GO:0044237	cellular metabolic process	8/567	77/20431	0.00131219	0.0401677	0.0356824	comp107113_c0/comp108527_c0/comp117637_c1/comp114994_c0/comp125700_c1/comp122030_c0/comp132037_c0/comp122270_c0	8	3	3.74374	The chemical reactions and pathways by which individual cells transform chemical substances.
GO:0006629	lipid metabolic process	12/567	156/20431	0.00139746	0.0405264	0.0360011	comp123830_c0/comp123069_c6/comp125036_c1/comp124070_c0/comp110052_c0/comp125722_c0/comp114964_c0/comp47495_c0/comp123619_c0/comp122421_c6/comp123777_c3/comp115023_c0	12	4	2.77181	The chemical reactions and pathways involving lipids, compounds soluble in an organic solvent but not, or sparingly, in an aqueous solvent. Includes fatty acids; neutral fats, other fatty-acid esters, and soaps; long-chain (fatty) alcohols and waxes; sphingoids and other long-chain bases; glycolipids, phospholipids and sphingolipids; and carotenes, polyprenols, sterols, terpenes and other isopren…
Cluster 2
GO:0006508	proteolysis	50/385	861/20431	1.43954e-12	5.78697e-10	4.9096e-10	comp126772_c0/comp123546_c4/comp95482_c1/comp125859_c0/comp117224_c1/comp95623_c0/comp125337_c0/comp103343_c0/comp117543_c0/comp50309_c0/comp117988_c0/comp115061_c0/comp117384_c0/comp128728_c0/comp134614_c0/comp114008_c0/comp125080_c0/comp95482_c0/comp123228_c0/comp123709_c0/comp78654_c0/comp105618_c0/comp119670_c0/comp47865_c0/comp116802_c0/comp126061_c0/comp117857_c0/comp126482_c2/comp123272_c0…	50	5	3.08174	The hydrolysis of proteins into smaller polypeptides and/or amino acids by cleavage of their peptide bonds.
GO:0008152	metabolic process	40/385	764/20431	5.90239e-09	1.18638e-06	1.00651e-06	comp119897_c0/comp123777_c5/comp92357_c1/comp95623_c0/comp120349_c0/comp115717_c0/comp119640_c0/comp121092_c0/comp115689_c0/comp129001_c0/comp126126_c2/comp94651_c0/comp115706_c0/comp128728_c0/comp125639_c3/comp111704_c0/comp123145_c0/comp125575_c0/comp114507_c0/comp120342_c0/comp124901_c1/comp133905_c0/comp126482_c2/comp80071_c0/comp124250_c0/comp118277_c0/comp124322_c0/comp125143_c4/comp104739_…	40	2	2.7784	The chemical reactions and pathways, including anabolism and catabolism, by which living organisms transform chemical substances. Metabolic processes typically transform small molecules, but also include macromolecular processes such as DNA repair and replication, and protein synthesis and degradation.
GO:0055114	oxidation-reduction process	62/385	1698/20431	3.37622e-07	4.52414e-05	3.83823e-05	comp80874_c0/comp125757_c0/comp79460_c0/comp115717_c0/comp125451_c0/comp117988_c0/comp125193_c0/comp109235_c0/comp125263_c0/comp113635_c0/comp125340_c2/comp124146_c2/comp121092_c0/comp117407_c1/comp109825_c0/comp115806_c1/comp129001_c0/comp117407_c0/comp94651_c0/comp80430_c2/comp121097_c3/comp109707_c0/comp127803_c0/comp110530_c0/comp118343_c1/comp109257_c0/comp129718_c0/comp115806_c2/comp114507_…	62	4	1.93768	A metabolic process that results in the removal or addition of one or more electrons to or from a substance, with or without the concomitant removal or addition of a proton or protons.
GO:0000050	urea cycle	4/385	5/20431	6.11595e-07	6.14653e-05	5.21465e-05	comp79942_c0/comp120349_c0/comp124155_c0/comp80914_c0	4	5	42.454	The sequence of reactions by which arginine is synthesized from ornithine, then cleaved to yield urea and regenerate ornithine. The overall reaction equation is NH3 + CO2 + aspartate + 3 ATP + 2 H2O = urea + fumarate + 2 ADP + 2 phosphate + AMP + diphosphate.
GO:0007155	cell adhesion	25/385	449/20431	1.58018e-06	0.000127046	0.000107785	comp125859_c0/comp124272_c2/comp121338_c0/comp128228_c0/comp126365_c0/comp123316_c0/comp80021_c1/comp47752_c0/comp110633_c0/comp125306_c0/comp78654_c0/comp125983_c2/comp107562_c0/comp117857_c0/comp79829_c0/comp117366_c0/comp106625_c0/comp129600_c0/comp125708_c2/comp119194_c0/comp118992_c1/comp121903_c0/comp123483_c0/comp124272_c0/comp119382_c0	25	3	2.95476	The attachment of a cell, either to another cell or to an underlying substrate such as the extracellular matrix, via cell adhesion molecules.
GO:0006869	lipid transport	10/385	87/20431	5.5328e-06	0.000370698	0.000314496	comp126676_c0/comp110633_c0/comp93965_c0/comp47151_c0/comp107562_c0/comp116614_c0/comp126865_c0/comp86694_c0/comp115762_c0/comp126183_c0	10	4	6.09972	The directed movement of lipids into, out of or within a cell, or between cells, by means of some agent such as a transporter or pore. Lipids are compounds soluble in an organic solvent but not, or sparingly, in an aqueous solvent.
GO:0030168	platelet activation	13/385	176/20431	3.07332e-05	0.00176496	0.00149738	comp126330_c1/comp120419_c1/comp110932_c0/comp80021_c1/comp47752_c0/comp110633_c0/comp118155_c0/comp119767_c1/comp107044_c0/comp119114_c0/comp120279_c0/comp119382_c0/comp126183_c0	13	5	3.91976	A series of progressive, overlapping events triggered by exposure of the platelets to subendothelial tissue. These events include shape change, adhesiveness, aggregation, and release reactions. When carried through to completion, these events lead to the formation of a stable hemostatic plug.
GO:0018149	peptide cross-linking	6/385	35/20431	4.40196e-05	0.00209062	0.00177366	comp48361_c0/comp100002_c0/comp127207_c0/comp112673_c0/comp97444_c0/comp124833_c0	6	7	9.09729	The formation of a covalent cross-link between or within protein chains.
GO:0007596	blood coagulation	5/385	22/20431	4.68049e-05	0.00209062	0.00177366	comp117878_c0/comp126061_c0/comp123272_c0/comp126395_c0/comp112869_c0	5	5	12.0608	The sequential process in which the multiple coagulation factors of the blood interact, ultimately resulting in the formation of an insoluble fibrin clot; it may be divided into three stages: stage 1, the formation of intrinsic and extrinsic prothrombin converting principle; stage 2, the formation of thrombin; stage 3, the formation of stable fibrin polymers.
GO:0042157	lipoprotein metabolic process	6/385	37/20431	6.10759e-05	0.00245525	0.00208301	comp126676_c0/comp110633_c0/comp93965_c0/comp107562_c0/comp115762_c0/comp126183_c0	6	5	8.60555	The chemical reactions and pathways involving any conjugated, water-soluble protein in which the nonprotein group consists of a lipid or lipids.
GO:0051258	protein polymerization	13/385	198/20431	0.000103214	0.00377199	0.00320012	comp126330_c1/comp120419_c1/comp110932_c0/comp80021_c1/comp47752_c0/comp110633_c0/comp118155_c0/comp119767_c1/comp107044_c0/comp119114_c0/comp120279_c0/comp119382_c0/comp126183_c0	13	7	3.48423	The process of creating protein polymers, compounds composed of a large number of component monomers; polymeric proteins may be made up of different or identical monomers. Polymerization occurs by the addition of extra monomers to an existing poly- or oligomeric protein.
GO:0006979	response to oxidative stress	6/385	50/20431	0.000339761	0.0109526	0.00929206	comp109235_c0/comp121811_c0/comp122510_c1/comp126424_c1/comp120367_c0/comp113772_c0	6	4	6.3681	Any process that results in a change in state or activity of a cell or an organism (in terms of movement, secretion, enzyme production, gene expression, etc.) as a result of oxidative stress, a state often resulting from exposure to high levels of reactive oxygen species, e.g. superoxide anions, hydrogen peroxide (H2O2), and hydroxyl radicals.
GO:0006956	complement activation	2/385	2/20431	0.000354188	0.0109526	0.00929206	comp119670_c0/comp118647_c0	2	4	53.0675	Any process involved in the activation of any of the steps of the complement cascade, which allows for the direct killing of microbes, the disposal of immune complexes, and the regulation of other immune processes; the initial steps of complement activation involve one of three pathways, the classical pathway, the alternative pathway, and the lectin pathway, all of which lead to the terminal comp…
GO:0007160	cell-matrix adhesion	5/385	39/20431	0.000786863	0.0225942	0.0191687	comp110935_c0/comp127631_c0/comp126064_c0/comp117421_c0/comp122775_c0	5	5	6.80353	The binding of a cell to the extracellular matrix via adhesion molecules.
GO:0030259	lipid glycosylation	3/385	11/20431	0.000978939	0.0249524	0.0211693	comp124901_c1/comp119495_c3/comp121477_c0	3	6	14.473	Covalent attachment of a glycosyl residue to a lipid molecule.
GO:0006531	aspartate metabolic process	5/385	41/20431	0.00099313	0.0249524	0.0211693	comp79942_c0/comp122306_c0/comp124155_c0/comp122596_c6/comp122109_c0	5	7	6.47165	The chemical reactions and pathways involving aspartate, the anion derived from aspartic acid, 2-aminobutanedioic acid.
GO:0001503	ossification	3/385	13/20431	0.00164993	0.0390161	0.0331008	comp121338_c0/comp125080_c0/comp118992_c1	3	4	12.2464	The formation of bone or of a bony substance, or the conversion of fibrous tissue or of cartilage into bone or a bony substance.
GO:0006606	protein import into nucleus	8/385	120/20431	0.00198759	0.0438472	0.0371995	comp121846_c0/comp120419_c1/comp110932_c0/comp123316_c0/comp80021_c1/comp47752_c0/comp123873_c0/comp119194_c0	8	5	3.53784	The directed movement of a protein from the cytoplasm to the nucleus.
GO:0010951	negative regulation of endopeptidase activity	2/385	4/20431	0.00207238	0.0438472	0.0371995	comp127037_c0/comp118647_c0	2	8	26.5338	Any process that decreases the frequency, rate or extent of endopeptidase activity, the endohydrolysis of peptide bonds within proteins.
GO:0006566	threonine metabolic process	8/385	124/20431	0.0024411	0.0490661	0.0416272	comp115351_c0/comp123316_c0/comp80021_c1/comp105256_c0/comp90964_c0/comp98410_c0/comp126183_c0/comp46083_c0	8	7	3.42371	The chemical reactions and pathways involving threonine (2-amino-3-hydroxybutyric acid), a polar, uncharged, essential amino acid found in peptide linkage in proteins.
GO:0005975	carbohydrate metabolic process	16/385	387/20431	0.00292572	0.0560066	0.0475154	comp125545_c1/comp134509_c0/comp122817_c0/comp116180_c0/comp111658_c0/comp104416_c0/comp124901_c1/comp116481_c0/comp123147_c0/comp124711_c1/comp123139_c1/comp119495_c3/comp121477_c0/comp126257_c2/comp51992_c0/comp123831_c0	16	4	2.19401	The chemical reactions and pathways involving carbohydrates, any of a group of organic compounds based of the general formula Cx(H2O)y. Includes the formation of carbohydrate derivatives by the addition of a carbohydrate residue to another molecule.
Cluster 3
GO:0016337	single organismal cell-cell adhesion	15/364	30/20431	5.28278e-19	2.2399e-16	1.92405e-16	comp47945_c0/comp127012_c0/comp81072_c0/comp126821_c0/comp47744_c1/comp116948_c0/comp116948_c1/comp94083_c0/comp126742_c0/comp106367_c0/comp126636_c0/comp122419_c4/comp47706_c0/comp47791_c0/comp126476_c1	15	4	28.0646	The attachment of one cell to another cell via adhesion molecules, where both cells are part of the same organism.
GO:0007423	sensory organ development	10/364	23/20431	2.65295e-12	5.62425e-10	4.83115e-10	comp127012_c0/comp81072_c0/comp94083_c0/comp126834_c0/comp126742_c0/comp103348_c0/comp129462_c0/comp47791_c0/comp94584_c0/comp93587_c0	10	4	24.404	The process whose specific outcome is the progression of sensory organs over time, from its formation to the mature structure.
GO:0006606	protein import into nucleus	16/364	120/20431	4.28837e-10	6.06089e-08	5.20623e-08	comp119230_c0/comp79736_c2/comp47776_c0/comp94020_c0/comp111577_c0/comp159636_c0/comp112947_c3/comp115154_c0/comp120118_c0/comp94529_c0/comp94529_c1/comp106713_c0/comp111851_c0/comp77868_c0/comp80293_c0/comp126398_c1	16	5	7.48388	The directed movement of a protein from the cytoplasm to the nucleus.
GO:0006094	gluconeogenesis	11/364	73/20431	6.54585e-08	6.93861e-06	5.96017e-06	comp123726_c0/comp78245_c0/comp126947_c0/comp47737_c0/comp120302_c0/comp110736_c0/comp118024_c0/comp93843_c0/comp94651_c2/comp125966_c2/comp115427_c0	11	8	8.45781	The formation of glucose from noncarbohydrate precursors, such as pyruvate, amino acids and glycerol.
GO:0006096	glycolytic process	10/364	59/20431	8.23761e-08	6.9855e-06	6.00045e-06	comp123726_c0/comp78245_c0/comp126947_c0/comp47737_c0/comp120302_c0/comp110736_c0/comp118024_c0/comp93843_c0/comp94651_c2/comp125966_c2	10	4	9.51341	The chemical reactions and pathways resulting in the breakdown of a carbohydrate into pyruvate, with the concomitant production of a small amount of ATP. Glycolysis begins with the metabolism of a carbohydrate to generate products that can enter the pathway and ends with the production of pyruvate. Pyruvate may be converted to ethanol, lactate, or other small molecules, or fed into the TCA cycle.
GO:0030168	platelet activation	15/364	176/20431	6.45256e-07	4.55981e-05	3.91681e-05	comp120488_c0/comp79736_c0/comp112947_c6/comp79736_c2/comp119181_c7/comp80021_c0/comp112947_c1/comp159636_c0/comp112947_c3/comp115154_c0/comp110697_c0/comp125271_c3/comp77868_c0/comp80293_c0/comp114928_c2	15	5	4.78373	A series of progressive, overlapping events triggered by exposure of the platelets to subendothelial tissue. These events include shape change, adhesiveness, aggregation, and release reactions. When carried through to completion, these events lead to the formation of a stable hemostatic plug.
GO:0007165	signal transduction	62/364	1941/20431	4.2025e-06	0.000254551	0.000218656	comp125151_c6/comp122690_c1/comp78312_c0/comp112977_c0/comp119230_c0/comp53561_c0/comp120488_c0/comp107308_c0/comp125539_c0/comp79736_c0/comp112947_c6/comp79736_c2/comp126717_c0/comp47776_c0/comp119181_c7/comp79736_c1/comp51716_c0/comp48111_c0/comp80021_c0/comp126553_c0/comp112947_c1/comp159636_c0/comp112947_c3/comp115154_c0/comp116329_c0/comp120118_c0/comp110697_c0/comp127180_c1/comp122480_c0/co…	62	4	1.79289	The cellular process in which a signal is conveyed to trigger a change in the activity or state of a cell. Signal transduction begins with reception of a signal (e.g. a ligand binding to a receptor or receptor activation by a stimulus such as light), or for signal transduction in the absence of ligand, signal-withdrawal or the activity of a constitutively active receptor. Signal transduction ends…
GO:0051258	protein polymerization	14/364	198/20431	1.341e-05	0.000710728	0.000610506	comp120488_c0/comp79736_c0/comp112947_c6/comp79736_c2/comp80021_c0/comp112947_c1/comp159636_c0/comp112947_c3/comp115154_c0/comp110697_c0/comp125271_c3/comp77868_c0/comp80293_c0/comp114928_c2	14	7	3.96873	The process of creating protein polymers, compounds composed of a large number of component monomers; polymeric proteins may be made up of different or identical monomers. Polymerization occurs by the addition of extra monomers to an existing poly- or oligomeric protein.
GO:0051017	actin filament bundle assembly	3/364	5/20431	5.46169e-05	0.00257306	0.00221023	comp119181_c7/comp119181_c8/comp112030_c0	3	5	33.6775	The assembly of actin filament bundles; actin filaments are on the same axis but may be oriented with the same or opposite polarities and may be packed with different levels of tightness.
GO:0042262	DNA protection	4/364	13/20431	6.23913e-05	0.00264539	0.00227236	comp119230_c0/comp126599_c0/comp94529_c0/comp47958_c0	4	4	17.2705	Any process in which DNA is protected from damage by, for example, oxidative stress.
GO:0051764	actin crosslink formation	3/364	6/20431	0.000107789	0.00415476	0.00356889	comp119181_c7/comp119181_c8/comp112030_c0	3	7	28.0646	The process in which two or more actin filaments are connected together by proteins that act as crosslinks between the filaments. The crosslinked filaments may be on the same or differing axes.
GO:0030334	regulation of cell migration	6/364	48/20431	0.000200276	0.00707641	0.00607855	comp117674_c1/comp112947_c6/comp79736_c2/comp79736_c1/comp112947_c3/comp110697_c0	6	5	7.01614	Any process that modulates the frequency, rate or extent of cell migration.
GO:0006030	chitin metabolic process	4/364	18/20431	0.000248828	0.00811561	0.00697121	comp113018_c0/comp115825_c1/comp47429_c0/comp121602_c5	4	6	12.4731	The chemical reactions and pathways involving chitin, a linear polysaccharide consisting of beta-(1->4)-linked N-acetyl-D-glucosamine residues.
GO:2000009	negative regulation of protein localization to cell surface	2/364	2/20431	0.000316556	0.00958711	0.00823521	comp119181_c7/comp120558_c0	2	4	56.1291	Any process that stops, prevents, or reduces the frequency, rate or extent of protein localization to the cell surface.
GO:0006457	protein folding	13/364	243/20431	0.000443882	0.0118798	0.0102046	comp119230_c0/comp47748_c1/comp79736_c2/comp111577_c0/comp80021_c0/comp126599_c0/comp159636_c0/comp115154_c0/comp120118_c0/comp94529_c0/comp116076_c0/comp111851_c0/comp126398_c1	13	6	3.00279	The process of assisting in the covalent and noncovalent assembly of single chain polypeptides or multisubunit complexes into the correct tertiary structure.
GO:0015976	carbon utilization	5/364	37/20431	0.000476313	0.0118798	0.0102046	comp78245_c0/comp47737_c0/comp110736_c0/comp118024_c0/comp93843_c0	5	3	7.58502	A series of processes that forms an integrated mechanism by which a cell or an organism detects the depletion of primary carbon sources and then activates genes to scavenge the last traces of the primary carbon source and to transport and metabolize alternative carbon sources such as carbon dioxide or carbonic acid. The utilization process begins when the cell or organism detects carbon levels, i…
GO:0016998	cell wall macromolecule catabolic process	5/364	37/20431	0.000476313	0.0118798	0.0102046	comp47801_c0/comp113018_c0/comp115825_c1/comp47429_c1/comp121602_c5	5	5	7.58502	The chemical reactions and pathways resulting in the breakdown of macromolecules that form part of a cell wall.
GO:0048870	cell motility	9/364	134/20431	0.000677507	0.0153599	0.0131939	comp47748_c1/comp79736_c2/comp111577_c0/comp126599_c0/comp112947_c1/comp115154_c0/comp120118_c0/comp110697_c0/comp80293_c0	9	3	3.76987	Any process involved in the controlled self-propelled movement of a cell that results in translocation of the cell from one place to another.
GO:0045995	regulation of embryonic development	5/364	40/20431	0.000688295	0.0153599	0.0131939	comp112947_c6/comp79736_c2/comp79736_c1/comp112947_c3/comp110697_c0	5	5	7.01614	Any process that modulates the frequency, rate or extent of embryonic development.
GO:0006032	chitin catabolic process	4/364	24/20431	0.000794141	0.0168358	0.0144617	comp113018_c0/comp115825_c1/comp47429_c1/comp121602_c5	4	7	9.35485	The chemical reactions and pathways resulting in the breakdown of chitin, a linear polysaccharide consisting of beta-(1->4)-linked N-acetyl-D-glucosamine residues.
GO:0030155	regulation of cell adhesion	5/364	42/20431	0.00086432	0.017451	0.0149902	comp112947_c6/comp79736_c2/comp79736_c1/comp112947_c3/comp110697_c0	5	4	6.68204	Any process that modulates the frequency, rate or extent of attachment of a cell to another cell or to the extracellular matrix.
GO:0048041	focal adhesion assembly	2/364	3/20431	0.000938448	0.0180865	0.015536	comp119181_c7/comp116099_c0	2	6	37.4194	The aggregation and bonding together of a set of components to form a focal adhesion, a complex of intracellular signaling and structural proteins that provides a structural link between the internal actin cytoskeleton and the ECM, and also function as a locus of signal transduction activity.
GO:0005978	glycogen biosynthetic process	3/364	14/20431	0.00176421	0.0325228	0.0279367	comp159636_c0/comp122605_c0/comp94128_c0	3	6	12.0277	The chemical reactions and pathways resulting in the formation of glycogen, a polydisperse, highly branched glucan composed of chains of D-glucose residues.
GO:0015718	monocarboxylic acid transport	2/364	4/20431	0.00185476	0.0327674	0.0281467	comp63050_c0/comp122895_c7	2	6	28.0646	The directed movement of monocarboxylic acids into, out of or within a cell, or between cells, by means of some agent such as a transporter or pore.
GO:0006534	cysteine metabolic process	3/364	15/20431	0.00217631	0.0369103	0.0317054	comp47737_c0/comp115427_c0/comp114989_c1	3	6	11.2258	The chemical reactions and pathways involving cysteine, 2-amino-3-mercaptopropanoic acid.
GO:0016310	phosphorylation	21/364	597/20431	0.00253046	0.0412659	0.0354469	comp112977_c0/comp126890_c0/comp112411_c0/comp79736_c0/comp115154_c0/comp112912_c0/comp112648_c0/comp122605_c0/comp110736_c0/comp126266_c0/comp120056_c3/comp47958_c0/comp123832_c0/comp102653_c0/comp124351_c0/comp107913_c0/comp125966_c2/comp116356_c0/comp102996_c0/comp125794_c0/comp120621_c0	21	6	1.97439	The process of introducing a phosphate group into a molecule, usually with the formation of a phosphoric ester, a phosphoric anhydride or a phosphoric amide.
GO:0006914	autophagy	11/364	230/20431	0.00289677	0.04549	0.0390753	comp47748_c1/comp79736_c0/comp112947_c6/comp79736_c2/comp79736_c1/comp80021_c0/comp112947_c1/comp112947_c3/comp110697_c0/comp102867_c1/comp77868_c0	11	5	2.68444	The process in which cells digest parts of their own cytoplasm; allows for both recycling of macromolecular constituents under conditions of cellular stress and remodeling the intracellular structure for cell differentiation.
GO:0007601	visual perception	4/364	34/20431	0.00301325	0.0456292	0.0391949	comp96879_c0/comp158143_c0/comp106179_c0/comp114701_c0	4	8	6.60343	The series of events required for an organism to receive a visual stimulus, convert it to a molecular signal, and recognize and characterize the signal. Visual stimuli are detected in the form of photons and are processed to form an image.
