# Supplementary material for: Transcriptome profiles of metamorphosis in the ornamented pygmy frog Microhyla fissipes clarify the functions of thyroid hormone receptors in metamorphosis
Source: Sci Rep. 2016 Jun 2;6:27310. doi: 10.1038/srep27310 (PMC4890586; doi:10.1038/srep27310)
Supplement: Supplementary Dataset 5 [file srep27310-s6.xls]

## Sheet: subcluster_1_1
cluster	geneID	PM_indiv	MC_indiv	CM_indiv
subcluster1-1	comp103323_c0	0	-3.60224	-8.13154
	comp103368_c0	0	-4.44498	-10.7637
	comp103560_c0	0	-4.86175	-3.65756
	comp104525_c0	0	-5.86775	-5.38237
	comp104923_c0	0	-5.17952	-8.14727
	comp105113_c0	0	-5.28056	-11.7785
	comp105239_c0	0	-3.74847	-4.15575
	comp105754_c0	0	-4.27867	-7.44857
	comp105791_c1	0	-4.77176	-7.19267
	comp106250_c1	0	-1.85355	-4.91911
	comp106303_c0	0	-2.29955	-7.32157
	comp106345_c0	0	-4.55369	-6.55751
	comp106659_c0	0	-4.31605	-7.0801
	comp106663_c1	0	-1.95397	-6.18801
	comp107145_c0	0	-5.57338	-12.1529
	comp107145_c1	0	-6.82621	-25.4322
	comp107356_c0	0	-6.56005	-6.75659
	comp107472_c0	0	-5.03296	-11.0436
	comp107472_c1	0	-4.74907	-10.322
	comp107562_c0	0	3.24214	-18.9686
	comp107648_c0	0	0.0900196	-24.0941
	comp107648_c1	0	-0.1962	-8.93315
	comp107736_c4	0	-2.96738	-4.0996
	comp107825_c0	0	-2.41553	-21.8891
	comp107936_c0	0	-2.16049	-4.73079
	comp108111_c0	0	-5.91233	-9.46052
	comp108162_c0	0	-3.67958	-5.03619
	comp108462_c0	0	0.315227	-8.6013
	comp108527_c0	0	-3.19205	-6.61663
	comp108544_c0	0	-2.36809	-21.5842
	comp108879_c0	0	-1.4643	-6.43921
	comp108918_c1	0	-2.82029	-6.44999
	comp109463_c0	0	-4.13883	-11.5677
	comp109630_c0	0	-5.43446	-6.09741
	comp109862_c0	0	-4.92846	-11.9441
	comp110476_c0	0	-3.53898	-6.75608
	comp110507_c0	0	-7.34975	-24.4136
	comp110810_c0	0	-4.64135	-6.6496
	comp110846_c1	0	-5.80511	-23.6898
	comp110905_c0	0	-4.79773	-9.6291
	comp110975_c0	0	-2.51739	-6.37664
	comp111162_c0	0	-3.43404	-6.67059
	comp111476_c0	0	-3.97896	-5.62347
	comp111682_c3	0	-1.49672	-5.37873
	comp111682_c4	0	-1.59201	-5.98633
	comp112013_c0	0	-7.83662	-6.61451
	comp112135_c0	0	-4.32529	-6.79313
	comp112509_c0	0	-3.6661	-7.26018
	comp112551_c0	0	-3.55315	-6.20142
	comp112655_c0	0	-8.59952	-22.2659
	comp112901_c0	0	-1.42932	-7.28579
	comp112940_c0	0	-6.56617	-22.9749
	comp112940_c1	0	-6.06398	-10.6843
	comp113280_c2	0	-5.19886	-4.77003
	comp113421_c0	0	-3.67451	-8.14791
	comp113652_c0	0	-4.22944	-10.6211
	comp113747_c0	0	-8.19987	-23.5919
	comp114099_c0	0	-5.58643	-6.46683
	comp114211_c0	0	-4.30788	-10.8456
	comp114343_c0	0	-5.01022	-9.40408
	comp114440_c1	0	-3.75033	-5.93245
	comp114559_c0	0	-3.24595	-4.96247
	comp114620_c0	0	-4.11529	-4.56442
	comp114886_c0	0	-7.07784	-7.66273
	comp114994_c0	0	-3.12142	-4.42975
	comp115036_c0	0	-8.82606	-10.7064
	comp115465_c1	0	-6.1401	-7.85055
	comp115473_c0	0	-2.7399	-8.65631
	comp115804_c0	0	-5.38127	-22.3129
	comp115804_c1	0	-6.15142	-8.88825
	comp116013_c0	0	-5.80938	-19.3602
	comp116040_c2	0	-5.50461	-10.7489
	comp116043_c0	0	-2.99581	-4.56229
	comp116338_c0	0	-3.25494	-10.7128
	comp116401_c0	0	-5.9601	-8.05515
	comp116410_c0	0	-1.68714	-9.28227
	comp116446_c0	0	-4.44541	-5.44541
	comp116972_c0	0	-2.33027	-4.96278
	comp117359_c1	0	-5.99982	-8.99856
	comp117426_c0	0	-3.89719	-3.80042
	comp117589_c0	0	-1.76799	-6.81509
	comp117634_c0	0	-3.54958	-4.34648
	comp117802_c0	0	-8.06349	-21.7298
	comp118003_c0	0	-5.97803	-10.8965
	comp118074_c0	0	0.688582	-8.63968
	comp118095_c0	0	-6.87234	-11.3778
	comp118095_c1	0	-6.59283	-10.8331
	comp118180_c0	0	-6.98389	-10.534
	comp118189_c0	0	-5.37942	-9.49757
	comp118332_c0	0	-1.72181	-5.13253
	comp118393_c0	0	-7.05796	-9.75825
	comp118407_c0	0	-1.28568	-6.9113
	comp118432_c0	0	-4.57859	-12.7786
	comp118521_c1	0	-2.67007	-4.58414
	comp119056_c0	0	-9.36669	-8.36706
	comp119063_c1	0	-3.47057	-4.2307
	comp119096_c0	0	-3.795	-8.08447
	comp119147_c0	0	-5.20163	-8.74144
	comp119215_c4	0	-2.77908	-20.0847
	comp119223_c0	0	-5.7875	-25.5461
	comp119447_c0	0	-5.80065	-6.04392
	comp119568_c0	0	-4.83389	-7.89996
	comp119627_c0	0	-3.21434	-5.17853
	comp119651_c0	0	-4.88149	-21.8473
	comp119801_c0	0	-2.07766	-9.3124
	comp119887_c0	0	-2.63182	-5.05327
	comp119991_c0	0	-5.06751	-3.87007
	comp120029_c0	0	-7.0764	-21.9002
	comp120236_c0	0	-6.44531	-11.8848
	comp120299_c0	0	-3.13061	-5.17789
	comp120410_c0	0	-7.37111	-12.2476
	comp120505_c2	0	-7.63007	-5.77593
	comp120505_c8	0	-7.07757	-4.00041
	comp120745_c0	0	-9.26746	-11.1253
	comp120749_c0	0	-2.77844	-5.23214
	comp120783_c0	0	-2.46931	-5.40992
	comp121142_c0	0	-9.58146	-11.1526
	comp121606_c4	0	-3.71073	-4.22328
	comp121845_c0	0	-5.39963	-4.60213
	comp121901_c0	0	-2.85051	-9.54364
	comp121996_c0	0	-2.18344	-5.48105
	comp122030_c0	0	-3.24119	-4.48665
	comp122044_c0	0	-4.11089	-6.22966
	comp122201_c1	0	-4.75578	-6.80633
	comp122261_c0	0	-2.46051	-5.81864
	comp122300_c0	0	-4.2121	-8.82669
	comp122309_c0	0	-4.53202	-3.53203
	comp122449_c2	0	-3.42775	-19.4596
	comp122563_c0	0	-7.336	-19.624
	comp122684_c1	0	-1.90326	-8.86884
	comp122801_c0	0	-3.19055	-9.94516
	comp122821_c1	0	-3.14416	-6.26879
	comp122857_c0	0	-1.90526	-11.3983
	comp122952_c0	0	-4.58211	-5.29106
	comp122954_c0	0	-4.28621	-5.53926
	comp123102_c0	0	-4.79492	-14.2649
	comp123127_c1	0	-3.68521	-6.4665
	comp123196_c0	0	-1.90492	-7.29704
	comp123203_c0	0	-4.40576	-4.55913
	comp123298_c0	0	-5.73107	-10.3328
	comp123364_c0	0	-7.1318	-21.6826
	comp123527_c4	0	-3.96553	-5.24275
	comp123633_c0	0	-7.44928	-8.99353
	comp123654_c1	0	-1.98769	-5.19462
	comp123823_c0	0	-7.46256	-7.97707
	comp123830_c0	0	-7.59014	-6.56101
	comp123881_c3	0	-4.8917	-4.80424
	comp123935_c0	0	-5.45973	-7.70898
	comp123944_c0	0	-3.77459	-9.14427
	comp123944_c1	0	-3.59524	-7.78538
	comp124047_c0	0	-3.93038	-3.80051
	comp124199_c0	0	-4.39459	-4.18601
	comp124222_c0	0	-1.64137	-5.19784
	comp124365_c2	0	-3.03973	-4.51903
	comp124375_c4	0	-3.67956	-4.93566
	comp124405_c0	0	-2.12157	-5.19682
	comp124429_c1	0	-1.34643	-8.28806
	comp124483_c0	0	-3.47024	-5.19071
	comp124579_c0	0	-4.18793	-5.21539
	comp124592_c0	0	-3.08349	-6.35396
	comp124605_c0	0	-6.14727	-8.23446
	comp124810_c0	0	-5.59439	-10.2704
	comp124816_c0	0	-3.23819	-4.06484
	comp124875_c1	0	-2.24713	-5.4853
	comp124947_c0	0	-3.81484	-4.20997
	comp124981_c4	0	-0.910939	-21.0886
	comp125102_c0	0	-1.38799	-10.0311
	comp125155_c1	0	-5.2635	-20.0873
	comp125195_c0	0	-2.40858	-5.80087
	comp125197_c1	0	-2.70219	-24.1758
	comp125243_c0	0	-4.95048	-12.6573
	comp125261_c0	0	-7.92905	-10.9081
	comp125349_c0	0	-3.44026	-8.03181
	comp125367_c1	0	-3.31854	-3.99492
	comp125425_c0	0	-1.30433	-7.34862
	comp125444_c0	0	-2.32384	-7.62845
	comp125458_c0	0	-2.256	-4.74521
	comp125507_c4	0	-2.92575	-4.90033
	comp125521_c0	0	-3.5118	-19.3602
	comp125680_c0	0	-2.39295	-6.87692
	comp125721_c0	0	-7.89663	-7.36414
	comp125783_c5	0	-2.25802	-4.49415
	comp125809_c0	0	-4.34974	-9.03111
	comp125811_c0	0	-2.96951	-5.67765
	comp125985_c0	0	-3.2197	-4.52603
	comp126019_c0	0	-3.93716	-4.28766
	comp126074_c1	0	-2.5359	-4.91387
	comp126078_c0	0	-5.8235	-10.6025
	comp126084_c1	0	-3.24051	-4.80344
	comp126134_c0	0	-2.93621	-4.98185
	comp126169_c0	0	-6.87101	-5.53226
	comp126218_c0	0	0.0754234	-9.53749
	comp126280_c0	0	-21.097	-5.70492
	comp126280_c2	0	-6.89821	-4.83115
	comp126288_c0	0	-2.6968	-4.46098
	comp126339_c0	0	-2.67694	-5.5134
	comp126407_c0	0	-3.64227	-5.09187
	comp126419_c0	0	-3.25724	-19.4129
	comp126474_c1	0	-3.20114	-9.63251
	comp126485_c0	0	-3.17487	-6.61717
	comp126489_c0	0	-4.29214	-3.61765
	comp126501_c0	0	-5.90283	-10.0459
	comp126516_c0	0	-2.82953	-6.67309
	comp126543_c0	0	-1.69645	-9.62535
	comp126544_c0	0	-1.73628	-5.32294
	comp126888_c0	0	-7.97855	-10.2942
	comp127226_c0	0	-3.25681	-5.76427
	comp127272_c0	0	-6.53483	-12.0301
	comp127288_c0	0	-5.4608	-10.5411
	comp127560_c0	0	-1.96104	-8.47431
	comp127611_c0	0	-6.45181	-7.79931
	comp127847_c0	0	-7.83142	-3.88525
	comp128075_c0	0	-5.24157	-11.7866
	comp128614_c0	0	-3.29441	-11.2061
	comp128698_c0	0	-3.43755	-7.62562
	comp128699_c0	0	-3.98232	-5.49235
	comp129453_c0	0	-4.93945	-6.46533
	comp129696_c0	0	-7.09125	-23.0571
	comp130384_c0	0	-2.42861	-22.0615
	comp131472_c0	0	-1.79453	-6.78201
	comp131693_c0	0	-0.397999	-21.8636
	comp131769_c0	0	-5.85682	-10.0265
	comp132736_c0	0	-1.96831	-8.96813
	comp133072_c0	0	-1.7545	-6.95087
	comp133316_c0	0	0	-6.41294
	comp138957_c0	0	-21.8913	-7.92546
	comp149083_c0	0	-3.46756	-4.3805
	comp243017_c0	0	-3.79428	-9.03921
	comp47034_c0	0	-9.15096	-7.41433
	comp47495_c0	0	-8.56308	-9.14798
	comp47691_c0	0	-4.95721	-7.32484
	comp47709_c0	0	-5.90218	-10.1321
	comp47721_c0	0	-4.27887	-4.15804
	comp47851_c0	0	-3.48914	-4.89946
	comp48027_c0	0	-2.88684	-5.51569
	comp49407_c0	0	-3.13512	-22.2405
	comp49966_c0	0	-4.54304	-7.57322
	comp52985_c0	0	-4.05243	-7.26236
	comp78057_c0	0	-8.91173	-7.55819
	comp78558_c0	0	-1.35454	-5.79973
	comp78665_c0	0	-5.42444	-8.79353
	comp79678_c0	0	-7.38516	-11.5224
	comp79854_c0	0	-5.37902	-11.7994
	comp79885_c0	0	-4.97611	-8.61225
	comp79892_c0	0	-1.93118	-7.41724
	comp80286_c0	0	-5.59689	-9.78976
	comp80350_c0	0	-4.35581	-10.0139
	comp80381_c0	0	-8.4277	-10.0491
	comp80512_c0	0	-4.76906	-9.9387
	comp80730_c0	0	-1.79841	-23.3506
	comp80848_c0	0	-3.72204	-8.97389
	comp80896_c0	0	-6.09558	-24.0272
	comp80896_c1	0	-5.81423	-10.393
	comp80896_c2	0	-5.13539	-10.3053
	comp80951_c0	0	0.110443	-21.1722
	comp81034_c0	0	-5.89281	-7.12843
	comp84005_c0	0	-5.2584	-6.9688
	comp88255_c0	0	-5.86906	-3.79873
	comp93966_c0	0	-4.1995	-11.2303
	comp94221_c0	0	-4.79298	-5.45171
	comp94268_c0	0	-5.54536	-24.5718
	comp94441_c0	0	-2.06147	-7.80899
	comp94758_c0	0	-3.40704	-5.79103
	comp94880_c0	0	-1.97435	-4.90689
	comp95305_c0	0	-8.10264	-11.5239
	comp95369_c0	0	-1.98743	-9.33863
	comp96690_c0	0	-3.71979	-6.46852
	comp97332_c0	0	-6.58586	-7.03652
	comp97622_c0	0	-5.41892	-7.66415
subcluster1-2	comp104937_c1	0	-1.99656	-3.78005
	comp105266_c0	0	-3.01141	-2.99483
	comp106494_c0	0	-2.04704	-3.40535
	comp108957_c0	0	-3.23292	-3.58055
	comp110052_c0	0	-1.67716	-3.97349
	comp112000_c0	0	-3.85503	-2.67572
	comp112007_c0	0	-3.96466	-2.40204
	comp112237_c0	0	-1.96094	-3.71029
	comp112702_c0	0	-2.60115	-3.40088
	comp114270_c1	0	-1.5747	-3.97595
	comp114964_c0	0	-2.35711	-4.06469
	comp115342_c0	0	-2.44578	-2.9542
	comp115342_c4	0	-2.98665	-3.5334
	comp116206_c1	0	-2.78136	-3.974
	comp117240_c0	0	-3.87498	-3.39634
	comp117637_c1	0	-2.74327	-4.13265
	comp117722_c0	0	-2.51544	-3.00911
	comp117921_c0	0	-2.51852	-3.75525
	comp118352_c0	0	-3.76687	-2.47632
	comp118776_c0	0	-2.9852	-3.33294
	comp119063_c2	0	-3.01868	-3.30852
	comp119137_c0	0	-1.868	-3.57024
	comp119345_c0	0	-3.09405	-3.23934
	comp119377_c0	0	-3.86366	-3.50611
	comp119845_c0	0	-2.18878	-3.33795
	comp120016_c1	0	-3.02949	-2.67308
	comp120366_c0	0	-2.81294	-3.52076
	comp120616_c0	0	-2.25132	-3.52879
	comp120807_c0	0	-2.67995	-3.84611
	comp121028_c8	0	-1.64162	-3.91702
	comp121516_c0	0	-2.43337	-3.56406
	comp121587_c0	0	-2.01611	-3.64588
	comp121681_c1	0	-2.0841	-3.34225
	comp121836_c5	0	-2.59	-4.12051
	comp122673_c0	0	-2.38544	-3.74974
	comp122769_c1	0	-2.07195	-3.91052
	comp122821_c0	0	-4.26295	-2.95285
	comp122965_c1	0	-2.82734	-2.8469
	comp123110_c0	0	-3.16343	-3.32886
	comp123345_c3	0	-3.66066	-3.10052
	comp124092_c0	0	-2.60855	-3.22223
	comp124132_c1	0	-2.81395	-2.74728
	comp124397_c0	0	-2.24743	-4.16598
	comp124452_c0	0	-2.01297	-3.67535
	comp124762_c0	0	-2.93489	-3.43738
	comp124984_c0	0	-2.29672	-3.94934
	comp125262_c0	0	-2.27806	-3.23345
	comp125298_c0	0	-1.9186	-3.78669
	comp125373_c5	0	-1.93885	-4.04664
	comp125489_c0	0	-3.84559	-3.38075
	comp125743_c0	0	-4.63637	-3.27899
	comp125761_c1	0	-1.93934	-3.4629
	comp125975_c0	0	-2.78171	-2.91911
	comp126075_c4	0	-3.3632	-2.82919
	comp126298_c0	0	-2.41767	-2.9435
	comp126431_c1	0	-1.96088	-3.40996
	comp126503_c0	0	-2.0589	-3.51237
	comp126509_c0	0	-2.46388	-3.75665
	comp126538_c0	0	-1.81885	-3.78461
	comp126734_c0	0	-2.51169	-3.54254
	comp128471_c0	0	-2.33433	-3.96839
	comp129751_c0	0	-2.19246	-3.77014
	comp134537_c0	0	-2.29186	-3.78724
	comp148350_c0	0	-2.42412	-3.55407
	comp162924_c0	0	-2.13567	-3.45535
	comp46360_c0	0	-2.83165	-3.04315
	comp65672_c0	0	-3.91935	-2.38798
	comp77797_c0	0	-2.87779	-4.08782
	comp79310_c0	0	-2.25607	-3.65979
	comp84228_c0	0	-6.33446	-2.82353
	comp95605_c0	0	-3.42879	-3.22014
	comp95849_c0	0	-2.23994	-3.52004
subcluster1-3	comp102034_c0	0	-1.30412	-2.54822
	comp103426_c0	0	-7.98126	0.413405
	comp104303_c0	0	-3.10982	-1.94905
	comp105335_c0	0	-2.8358	-1.6752
	comp106598_c0	0	-1.83886	-1.69065
	comp107113_c0	0	-2.65699	-2.14819
	comp108812_c0	0	-2.54081	-1.83017
	comp109307_c0	0	-1.53852	-2.59261
	comp109577_c0	0	-2.72219	-1.19312
	comp110187_c0	0	-2.4483	-2.49344
	comp110851_c0	0	-2.99665	-1.08799
	comp111196_c1	0	-1.22576	-2.61408
	comp111692_c0	0	-1.41899	-2.6992
	comp111949_c0	0	-1.86687	-1.87614
	comp112109_c0	0	-1.34499	-2.68396
	comp112351_c1	0	-2.68254	-2.70534
	comp112948_c0	0	-2.58306	-2.18304
	comp113586_c0	0	-1.53961	-2.37011
	comp113951_c0	0	-1.98281	-2.27074
	comp114107_c0	0	-1.65235	-2.64993
	comp114456_c0	0	-1.6883	-1.74954
	comp114805_c0	0	-1.54426	-2.53443
	comp115310_c0	0	-1.39662	-1.98914
	comp115320_c0	0	-2.2006	-1.73156
	comp115876_c0	0	-1.57609	-2.40432
	comp116163_c0	0	-2.24286	-2.30969
	comp116574_c0	0	-1.97317	-1.99395
	comp117129_c3	0	-1.89254	-1.90599
	comp117166_c0	0	-1.88592	-1.86969
	comp117236_c0	0	-1.87447	-1.506
	comp117598_c0	0	-1.50135	-2.56615
	comp117894_c0	0	-2.21578	-2.35896
	comp118022_c0	0	-2.35481	-1.4382
	comp118171_c0	0	-1.38292	-2.18946
	comp118229_c0	0	-1.31647	-2.20004
	comp118318_c0	0	-1.76769	-2.45643
	comp118334_c1	0	-1.14071	-2.56952
	comp118409_c0	0	-1.19835	-2.48729
	comp118545_c2	0	-1.5477	-2.0076
	comp119063_c0	0	-2.85381	-2.27792
	comp119544_c0	0	-1.69163	-2.02069
	comp119612_c0	0	-2.071	-2.5076
	comp119791_c1	0	-2.50474	-2.19625
	comp119831_c0	0	-1.44433	-1.97881
	comp119984_c0	0	-1.56988	-2.19889
	comp120481_c2	0	-1.74453	-2.57222
	comp120482_c3	0	-1.03053	-2.37019
	comp120483_c0	0	-1.14018	-2.77584
	comp121016_c0	0	-1.7353	-1.97204
	comp121211_c2	0	-1.47423	-2.38016
	comp121290_c2	0	-1.53012	-1.83836
	comp121516_c2	0	-3.33983	-2.04916
	comp121780_c0	0	-2.36405	-1.85546
	comp121921_c1	0	-1.83317	-2.61578
	comp121960_c0	0	-1.46173	-2.18908
	comp121968_c0	0	-1.87754	-1.41811
	comp122024_c0	0	-1.78628	-1.9042
	comp122036_c0	0	-1.89918	-1.54027
	comp122043_c1	0	-1.2853	-2.54142
	comp122178_c0	0	-1.40179	-1.99106
	comp122282_c0	0	-2.00828	-2.4553
	comp122406_c0	0	-1.93361	-2.32925
	comp122623_c0	0	-2.84239	-1.59211
	comp122649_c0	0	-1.40471	-2.0378
	comp122822_c5	0	-2.15224	-2.3066
	comp123069_c6	0	-2.41852	-2.3109
	comp123100_c1	0	-2.06782	-2.36278
	comp123141_c0	0	-1.29313	-2.03533
	comp123157_c0	0	-2.3264	-2.36044
	comp123213_c3	0	-2.66697	-2.71856
	comp123269_c1	0	-1.16694	-2.7027
	comp123279_c0	0	-1.48187	-1.96729
	comp123365_c0	0	-2.54626	-1.84439
	comp123532_c0	0	-2.27665	-2.35992
	comp123729_c2	0	-2.55871	-2.45881
	comp123734_c1	0	-2.4584	-1.34206
	comp123758_c0	0	-3.01464	-1.71647
	comp123793_c0	0	-1.96275	-2.76341
	comp123845_c1	0	-1.67478	-2.02014
	comp123850_c0	0	-1.0099	-2.52818
	comp123971_c0	0	-1.26117	-2.3297
	comp124134_c0	0	-2.96179	-2.26641
	comp124173_c1	0	-1.53068	-2.55812
	comp124458_c0	0	-1.7076	-2.83289
	comp124480_c0	0	-1.83666	-2.28043
	comp124596_c0	0	-1.76511	-1.75312
	comp124649_c0	0	-1.76674	-2.41102
	comp124687_c0	0	-2.49848	-2.66068
	comp124734_c0	0	-2.68467	-2.27764
	comp124737_c0	0	-1.42733	-2.48908
	comp124832_c0	0	-2.28393	-2.70163
	comp124857_c0	0	-2.07418	-2.71115
	comp124904_c0	0	-1.5107	-2.70462
	comp124957_c2	0	-1.94869	-2.54091
	comp124960_c0	0	-1.7111	-2.32192
	comp125036_c1	0	-2.69036	-1.31358
	comp125058_c0	0	-1.53132	-2.5971
	comp125461_c2	0	-1.55904	-1.93931
	comp125503_c0	0	-1.77259	-1.97635
	comp125578_c1	0	-2.10907	-1.81702
	comp125579_c0	0	-2.24416	-2.0552
	comp125722_c0	0	-1.52438	-2.65508
	comp125815_c2	0	-1.67772	-1.65938
	comp125825_c1	0	-1.82289	-1.50279
	comp125864_c0	0	-1.82478	-1.92062
	comp125866_c1	0	-1.66146	-1.9309
	comp125920_c3	0	-2.13517	-1.667
	comp126133_c2	0	-1.80291	-2.72374
	comp126216_c0	0	-1.79733	-1.63527
	comp126258_c2	0	-1.96196	-1.62164
	comp126371_c0	0	-2.53437	-2.22917
	comp126680_c0	0	-1.43084	-2.68482
	comp127056_c0	0	-1.247	-2.17666
	comp127898_c0	0	-3.02217	-1.00617
	comp130729_c0	0	-1.92102	-2.34968
	comp47689_c0	0	-2.86748	-1.39244
	comp47780_c0	0	-1.61746	-1.81746
	comp47780_c1	0	-1.7802	-2.56211
	comp52321_c0	0	-2.11127	-2.46213
	comp77900_c0	0	-2.22124	-1.71025
	comp78447_c0	0	-2.35359	-1.906
	comp79545_c0	0	-1.68203	-2.4838
	comp79980_c0	0	-2.32529	-1.68378
	comp80070_c0	0	-2.77588	-1.84696
	comp80425_c0	0	-3.32664	-2.19962
	comp88794_c0	0	-2.44783	-2.155
	comp94389_c1	0	-1.87608	-1.55415
	comp94949_c0	0	-1.58426	-2.42996
	comp95838_c0	0	-2.74067	-2.55051
	comp95956_c0	0	-2.37444	-2.66296
	comp96098_c0	0	-1.93524	-1.47609
	comp98937_c0	0	-1.4638	-2.33513
subcluster1-4	comp101262_c0	0	-0.494089	-1.29684
	comp103309_c0	0	-1.51649	-0.600011
	comp103357_c0	0	-1.34629	-1.07391
	comp103509_c0	0	-1.62942	-0.826711
	comp104114_c0	0	-2.54886	-0.75809
	comp104533_c0	0	-2.26496	-0.826849
	comp104574_c0	0	-1.38284	-0.634937
	comp104645_c0	0	-1.31999	-0.471081
	comp105209_c0	0	-1.28553	-1.32229
	comp105268_c0	0	-1.43939	-1.30623
	comp105713_c0	0	-1.72285	-0.768244
	comp105928_c0	0	-1.32588	-1.12591
	comp106399_c0	0	-1.08851	-1.37489
	comp106421_c0	0	-0.836212	-1.36804
	comp106580_c0	0	-1.48095	-0.870847
	comp106703_c0	0	-1.1967	-1.43546
	comp107582_c0	0	-3.98638	0.69166
	comp108027_c0	0	-1.35196	-0.529624
	comp108344_c0	0	-1.15299	-1.16327
	comp109023_c0	0	-1.49357	-1.06114
	comp109063_c0	0	-2.12762	-0.575793
	comp109211_c0	0	-1.44681	-0.46757
	comp109975_c0	0	-1.26404	-0.549715
	comp110205_c0	0	-1.12048	-1.46587
	comp110261_c0	0	-1.27355	-0.915438
	comp111897_c0	0	-0.686619	-1.45993
	comp111968_c0	0	-1.16435	-0.311744
	comp112443_c0	0	-1.24819	-0.527972
	comp112996_c0	0	-1.72951	-0.220754
	comp113670_c0	0	-0.761798	-1.32
	comp114782_c1	0	-1.18145	-1.4347
	comp114945_c0	0	-1.27196	-1.27415
	comp114975_c0	0	-0.509949	-1.09079
	comp114989_c1	0	-1.69344	0.0509684
	comp115004_c0	0	-0.73438	-1.21406
	comp115144_c0	0	-0.953912	-1.30183
	comp115427_c0	0	-2.06723	-0.424213
	comp116090_c0	0	-1.76534	-1.19892
	comp116285_c0	0	-1.26018	-1.36069
	comp116441_c0	0	-1.46263	-1.27852
	comp116753_c0	0	-1.47647	-1.4128
	comp117213_c0	0	-1.21084	-0.693778
	comp117502_c0	0	-1.32835	-0.910794
	comp117555_c0	0	-1.33561	-0.67927
	comp117814_c1	0	-0.615937	-0.904095
	comp118540_c0	0	-2.51067	-1.09289
	comp118545_c0	0	-1.02416	-1.32816
	comp118701_c0	0	-1.23794	-0.746337
	comp118717_c0	0	-1.50076	-0.341733
	comp118892_c0	0	-1.4081	-0.897238
	comp118900_c0	0	-2.04413	-0.325347
	comp118943_c0	0	-4.31483	0.488976
	comp119041_c2	0	-1.20398	-0.742608
	comp119191_c1	0	-1.26454	-1.36029
	comp119225_c0	0	-1.64424	-1.38132
	comp119242_c0	0	-0.477942	-1.46334
	comp120621_c0	0	-2.02538	0.0120945
	comp121319_c1	0	-0.776225	-1.45209
	comp121438_c0	0	-3.24963	-0.258007
	comp121563_c0	0	-0.546526	-1.14706
	comp121641_c1	0	-1.54422	-0.197689
	comp121668_c1	0	-0.505324	-1.29174
	comp121869_c0	0	-1.57113	-1.27588
	comp121947_c0	0	-0.959148	-1.36027
	comp121974_c0	0	-1.52389	-0.752939
	comp122232_c0	0	-1.40064	-0.853643
	comp122270_c0	0	-0.429196	-1.43201
	comp122308_c0	0	-1.48112	-0.765194
	comp122425_c0	0	-1.18247	-0.258434
	comp122455_c2	0	-1.4499	-1.11006
	comp122571_c4	0	-0.459909	-1.4105
	comp122686_c0	0	-1.42908	-0.618581
	comp122746_c0	0	-0.755382	-1.34586
	comp122869_c0	0	-1.94867	0.0605361
	comp122874_c0	0	-1.06511	-1.41612
	comp123032_c1	0	-0.768683	-1.10708
	comp123083_c0	0	-1.5416	-0.902465
	comp123111_c0	0	-1.3364	-0.409995
	comp123303_c0	0	-1.61624	-0.707392
	comp123304_c0	0	-1.12585	-1.2286
	comp123337_c0	0	-0.403866	-0.951353
	comp123363_c0	0	-1.328	-0.66658
	comp123422_c4	0	-1.22308	-0.329992
	comp123534_c3	0	-0.664513	-1.34736
	comp123572_c3	0	-1.39208	-0.600998
	comp123593_c3	0	-0.843047	-0.890254
	comp123804_c0	0	-0.634507	-0.953373
	comp123835_c2	0	-0.968638	-0.32226
	comp123856_c1	0	-0.3849	-0.956056
	comp124037_c1	0	-1.48705	-1.36648
	comp124046_c2	0	-0.471058	-1.47654
	comp124056_c1	0	-1.31725	-0.971169
	comp124061_c1	0	-1.47766	-0.777798
	comp124230_c0	0	-1.75894	-1.38522
	comp124252_c1	0	-0.829811	-1.18938
	comp124269_c0	0	-0.406022	-1.24898
	comp124278_c4	0	-0.725386	-1.29107
	comp124301_c2	0	-0.413288	-0.979837
	comp124308_c0	0	-0.477003	-1.19823
	comp124361_c0	0	-1.30769	-0.137353
	comp124399_c2	0	-1.40921	-1.32813
	comp124508_c2	0	-1.39886	-1.43314
	comp124536_c0	0	-1.0473	-1.22974
	comp124599_c1	0	-0.960286	-1.47845
	comp124600_c9	0	-1.18143	-0.826138
	comp124629_c1	0	-0.856659	-1.29314
	comp124721_c1	0	-1.81816	-0.828768
	comp124759_c3	0	-1.24886	-1.14207
	comp124788_c1	0	-2.02936	-0.743957
	comp124794_c1	0	-1.44577	-1.39831
	comp125024_c0	0	-2.26206	-1.19425
	comp125030_c1	0	-1.28177	-0.833617
	comp125048_c2	0	-1.0555	-1.25964
	comp125074_c1	0	-1.32181	-0.513143
	comp125104_c3	0	-0.660242	-0.817669
	comp125180_c0	0	-1.31723	-0.339281
	comp125190_c1	0	-1.64638	-0.355817
	comp125197_c2	0	-1.16611	-0.860226
	comp125211_c0	0	-3.00764	-0.742063
	comp125287_c0	0	-0.709521	-1.19962
	comp125316_c0	0	-1.64478	-0.874879
	comp125347_c0	0	-0.772916	-1.28425
	comp125380_c1	0	-0.944481	-0.462993
	comp125399_c4	0	-0.506869	-1.13571
	comp125595_c5	0	-0.745745	-0.737947
	comp125615_c1	0	-0.895599	-1.11548
	comp125651_c2	0	-0.423276	-1.15601
	comp125687_c1	0	-0.720001	-1.41318
	comp125709_c4	0	-1.71656	-0.419042
	comp125794_c0	0	-1.08829	-0.275917
	comp125850_c1	0	-1.06218	-1.35782
	comp125872_c3	0	-0.614975	-1.26443
	comp125894_c0	0	-1.09033	-1.21382
	comp125941_c0	0	-1.22254	-0.931103
	comp125955_c3	0	-1.28807	-1.2815
	comp125970_c0	0	-1.63627	-0.202037
	comp125977_c0	0	-0.905736	-1.47622
	comp125993_c5	0	-0.802626	-1.31549
	comp126067_c0	0	-1.7068	-1.3118
	comp126162_c1	0	-0.493642	-1.01491
	comp126255_c0	0	-0.812636	-1.46542
	comp126276_c1	0	-1.90619	0.179594
	comp126306_c2	0	-1.84393	-0.700943
	comp126330_c0	0	-1.29769	-1.27385
	comp126331_c0	0	-0.764813	-1.19471
	comp126332_c0	0	-1.3333	-0.983476
	comp126502_c0	0	-1.10425	-0.256219
	comp126513_c0	0	-1.21273	-1.29598
	comp126924_c0	0	-1.43284	-0.641722
	comp128132_c0	0	-1.24086	-1.26187
	comp128301_c0	0	-2.10976	-0.400142
	comp130189_c0	0	-1.40751	-0.883195
	comp47772_c0	0	-1.09517	-1.20732
	comp47858_c0	0	-1.18431	-1.39098
	comp47919_c0	0	-1.51738	-0.656275
	comp48861_c0	0	-1.41487	-0.48867
	comp79445_c0	0	-0.667965	-1.45599
	comp79473_c0	0	-1.95245	-1.12804
	comp79893_c0	0	-1.36977	-0.489148
	comp80009_c0	0	-2.35028	-0.0976237
	comp80086_c0	0	-0.40821	-1.19991
	comp80098_c0	0	-1.25224	-1.18458
	comp93799_c0	0	-0.81914	-1.44993
	comp94021_c0	0	-1.43255	-1.10807
	comp94322_c0	0	-0.652561	-1.26669
	comp94559_c0	0	-0.691308	-1.13197
	comp94987_c0	0	-1.50139	-0.760652
	comp95439_c0	0	-3.1365	-0.063362
	comp97234_c0	0	-1.88932	-0.573022
	comp97665_c0	0	-1.91262	-0.0460644
subcluster1-5	comp102996_c0	0	-0.421819	0.720021
	comp105529_c0	0	-1.21368	0.339475
	comp106179_c0	0	-0.928799	0.516761
	comp106298_c0	0	-1.61359	1.2022
	comp107913_c0	0	-2.53675	1.22289
	comp108796_c0	0	-1.36747	0.315502
	comp110598_c0	0	-1.20165	0.201515
	comp111028_c0	0	-2.6667	1.72898
	comp112319_c0	0	-0.955585	0.0893582
	comp114701_c0	0	-1.13569	0.291628
	comp114928_c2	0	-1.77686	0.36991
	comp116108_c1	0	-0.542734	0.789462
	comp116846_c0	0	-0.917768	0.253679
	comp117099_c0	0	-0.745572	0.904843
	comp117258_c0	0	-1.36466	1.04683
	comp117367_c0	0	-1.12478	0.618538
	comp117417_c0	0	-1.77807	0.787024
	comp117917_c0	0	-1.66064	0.698637
	comp118887_c1	0	-1.50028	0.328889
	comp119439_c0	0	-1.68612	0.443016
	comp119495_c3	0	0.121894	-0.00635976
	comp120956_c0	0	-1.16599	0.364248
	comp121063_c1	0	-1.17174	0.719209
	comp121194_c11	0	0.147031	0.0611336
	comp121289_c0	0	-1.37208	0.402802
	comp121517_c0	0	-2.04627	0.900222
	comp121980_c12	0	-0.250888	0.461851
	comp122528_c3	0	-0.119939	-0.0975604
	comp122914_c0	0	-0.221094	0.288433
	comp122914_c3	0	-0.823952	0.744035
	comp123208_c7	0	-0.886019	1.01667
	comp123910_c0	0	-1.72328	0.369358
	comp123997_c0	0	-1.3561	0.660106
	comp124053_c0	0	-1.33394	0.0132178
	comp124056_c0	0	-0.915927	0.659607
	comp124160_c2	0	-1.39124	-0.0252557
	comp124330_c8	0	-0.270687	0.584962
	comp124351_c0	0	-0.681297	0.533875
	comp124446_c7	0	-0.0299905	0.475736
	comp125064_c1	0	-0.822723	0.529318
	comp125283_c3	0	-1.11255	0.335376
	comp125366_c2	0	-0.480549	0.234376
	comp125399_c3	0	-0.595599	0.0867987
	comp125781_c0	0	-0.819427	0.611306
	comp125796_c0	0	-1.20055	0.038331
	comp125961_c0	0	-0.935137	0.468494
	comp125981_c2	0	-0.243925	0.341037
	comp125982_c0	0	-0.556737	0.123215
	comp126372_c0	0	-0.695414	0.544456
	comp126398_c1	0	-1.03901	-0.126667
	comp126413_c0	0	-1.07465	-0.0779018
	comp126435_c0	0	-0.43954	0.705458
	comp126499_c0	0	-2.69405	0.826415
	comp126647_c0	0	-0.920341	0.736418
	comp51007_c0	0	-0.595488	0.536323
	comp77868_c0	0	-1.29487	0.980421
	comp79199_c0	0	-6.34258	2.92709
	comp80177_c0	0	-1.10116	0.585376
	comp80210_c0	0	-1.08284	0.170408
	comp80293_c0	0	-0.679632	0.791734
	comp93735_c0	0	-1.19906	0.0967663
	comp94128_c0	0	-0.695555	0.52584
	comp95182_c0	0	-1.36765	0.0805696
	comp95543_c0	0	-0.886008	0.939438
	comp97490_c0	0	-1.26658	0.385834
	comp98273_c0	0	-1.01616	0.158016
subcluster1-6	comp102782_c0	0	-0.117909	1.19468
	comp102867_c1	0	0.571262	1.23044
	comp103348_c0	0	0.271688	1.31303
	comp106459_c0	0	0.194373	1.1415
	comp106713_c0	0	-0.0567463	1.68332
	comp106945_c0	0	0.241833	0.837227
	comp108238_c0	0	0.0268054	1.3214
	comp109225_c0	0	0.455711	1.30002
	comp109451_c0	0	0.0221714	1.61236
	comp110328_c1	0	-0.441892	0.918464
	comp110600_c0	0	0.41598	1.20072
	comp110719_c0	0	-1.47655	1.72381
	comp111851_c0	0	-0.0928644	1.47043
	comp112030_c0	0	0.336377	0.964042
	comp112912_c0	0	0.29432	1.02729
	comp113930_c0	0	0.31947	1.06526
	comp114085_c1	0	0.172798	0.976919
	comp114924_c0	0	0.675517	1.10579
	comp115268_c0	0	0.0423293	1.06435
	comp115492_c0	0	0.00808113	0.825643
	comp115648_c0	0	-0.0869802	1.61616
	comp115669_c0	0	0.704623	1.04908
	comp116194_c0	0	0.317845	1.14213
	comp116305_c0	0	0.0855415	1.51645
	comp116356_c0	0	-0.33998	1.23923
	comp116595_c0	0	-0.504285	1.08152
	comp116764_c0	0	-0.897893	1.14889
	comp116948_c0	0	-0.162622	1.46307
	comp116948_c1	0	-0.151325	1.33671
	comp117539_c0	0	0.408408	1.2105
	comp117686_c0	0	0.292418	1.43669
	comp118024_c0	0	-0.0246668	0.928331
	comp118134_c0	0	-0.135697	1.32072
	comp118191_c0	0	0.27972	1.52769
	comp118910_c0	0	-0.226175	1.35358
	comp118993_c0	0	0.519109	1.30823
	comp119115_c0	0	-0.705156	1.20602
	comp119148_c0	0	-0.469202	1.19654
	comp119180_c2	0	-0.306275	1.04166
	comp119317_c0	0	0.214208	1.30702
	comp119563_c7	0	-0.252762	0.852131
	comp120056_c3	0	-0.154479	0.955972
	comp120558_c0	0	0.0944552	0.843977
	comp121105_c4	0	0.511886	0.961512
	comp121206_c0	0	0.296891	1.49312
	comp121596_c0	0	0.552949	1.15444
	comp121656_c7	0	-3.52499	2.80902
	comp121877_c8	0	0.0128134	1.30428
	comp121971_c1	0	0.408517	1.01438
	comp122119_c0	0	-0.64193	1.0778
	comp122450_c0	0	-0.793288	0.981358
	comp122480_c0	0	0.284023	0.956622
	comp122480_c3	0	-0.25805	1.07185
	comp122683_c0	0	-0.339153	0.901582
	comp122735_c0	0	-0.476592	1.10384
	comp122812_c1	0	0.296811	1.47992
	comp122819_c0	0	0.0895311	1.32982
	comp122849_c1	0	-2.57088	3.09189
	comp122895_c7	0	-0.772088	1.9463
	comp122912_c1	0	0.165433	1.25562
	comp122916_c0	0	-0.0968657	1.11585
	comp123208_c3	0	-0.182106	1.06846
	comp123208_c4	0	-0.701376	1.60909
	comp123345_c5	0	0.355902	1.37956
	comp123726_c0	0	0.678737	1.08735
	comp123784_c1	0	-0.52204	0.958535
	comp123784_c5	0	-0.664184	0.929052
	comp123832_c0	0	0.0879815	1.20081
	comp123835_c1	0	-0.496637	1.56394
	comp123909_c0	0	0.182821	1.02922
	comp124019_c0	0	-0.00496625	1.1838
	comp124119_c1	0	-0.0862791	1.23536
	comp124171_c0	0	-0.0365015	0.969323
	comp124327_c0	0	0.338196	1.27532
	comp124344_c5	0	-0.0970612	1.12439
	comp124887_c1	0	0.0200309	0.70781
	comp125092_c1	0	-0.403435	2.21685
	comp125172_c7	0	0.196836	1.0021
	comp125203_c0	0	-0.0100615	1.27827
	comp125252_c0	0	0.28746	1.29234
	comp125271_c3	0	0.307877	0.796722
	comp125384_c0	0	0.141928	0.972827
	comp125437_c0	0	-0.003678	0.979188
	comp125461_c0	0	0.359798	1.43152
	comp125764_c3	0	0.513501	0.958631
	comp125791_c0	0	-0.880304	1.6292
	comp125799_c2	0	-1.21	2.57462
	comp125813_c2	0	0.51617	0.961628
	comp125934_c0	0	0.0708945	1.19293
	comp125966_c2	0	-0.300312	0.963309
	comp126170_c1	0	-0.238737	1.49779
	comp126239_c1	0	-0.0200069	1.378
	comp126262_c0	0	0.413351	1.35591
	comp126266_c0	0	-0.142079	0.806601
	comp126270_c0	0	0.027995	1.14218
	comp126300_c0	0	-0.133791	1.19728
	comp126441_c1	0	0.0093057	0.92068
	comp126476_c1	0	-0.425694	0.943198
	comp126491_c0	0	-0.108955	1.40206
	comp126511_c0	0	-0.635333	1.05254
	comp126560_c0	0	0.258797	1.02048
	comp126947_c0	0	0.439076	1.30596
	comp127073_c0	0	0.601113	1.06313
	comp47696_c0	0	0.318532	0.925312
	comp47701_c0	0	0.527985	1.16498
	comp47712_c0	0	-0.0940805	0.96619
	comp47718_c0	0	0.57584	1.09406
	comp47727_c0	0	0.522703	1.0049
	comp47737_c0	0	0.434723	1.21565
	comp47739_c0	0	0.107516	1.38436
	comp47744_c0	0	-0.119553	1.90651
	comp47744_c1	0	-0.212327	1.66087
	comp47761_c0	0	0.554864	1.18447
	comp47770_c0	0	-0.0728141	1.08094
	comp47774_c0	0	0.155824	1.05003
	comp47850_c0	0	0.187752	0.960072
	comp47958_c0	0	0.107955	1.2162
	comp48010_c0	0	0.207311	1.2262
	comp48283_c0	0	0.453949	0.974978
	comp80061_c0	0	0.254679	0.938962
	comp80293_c1	0	-0.467467	1.08934
	comp80495_c0	0	0.0902565	0.892263
	comp80901_c0	0	-1.48207	1.78287
	comp88245_c1	0	0.123663	1.00237
	comp93587_c0	0	-0.504118	1.14196
	comp93662_c0	0	0.580195	1.20187
	comp93843_c0	0	0.0843965	0.884265
	comp94312_c0	0	0.117764	1.01332
	comp94461_c0	0	-0.870655	1.40459
	comp94584_c0	0	0.300238	1.16198
	comp94693_c0	0	0.522831	1.17513
	comp95221_c1	0	0.194472	0.89635
	comp95253_c0	0	-0.270547	0.797556
	comp95264_c0	0	-0.0736822	0.914974
	comp96879_c0	0	0.00697966	1.50833
subcluster2-1	comp103557_c0	0	0.157375	-5.6535
	comp106057_c0	0	0.848925	-6.34347
	comp106247_c0	0	-2.05154	-4.30805
	comp110541_c0	0	-1.73254	-4.55573
	comp110915_c0	0	0.53918	-5.45186
	comp111463_c0	0	-2.11115	-4.4584
	comp112524_c0	0	-1.48833	-4.45874
	comp112829_c1	0	-1.6334	-4.84911
	comp113076_c0	0	-1.22789	-4.04684
	comp113854_c0	0	-1.43404	-4.57489
	comp115389_c0	0	-0.0848516	-5.12988
	comp116086_c1	0	-1.88302	-4.63419
	comp117971_c0	0	-1.36344	-4.96644
	comp118589_c0	0	-1.50663	-4.05681
	comp119165_c1	0	-1.44458	-4.13936
	comp120222_c1	0	-1.99933	-4.35667
	comp121254_c0	0	-1.26332	-4.59224
	comp121319_c0	0	-1.90438	-4.26159
	comp122344_c0	0	-0.178558	-5.35413
	comp122475_c1	0	-1.44395	-4.44908
	comp122993_c0	0	-0.142493	-5.32186
	comp123003_c0	0	-1.3705	-4.04784
	comp123777_c3	0	-1.70224	-4.75459
	comp123809_c5	0	-2.28017	-4.42975
	comp124070_c0	0	-2.0214	-4.19439
	comp124097_c0	0	-1.60094	-4.14725
	comp124674_c1	0	-1.1008	-4.13926
	comp125143_c4	0	1.02291	-7.01581
	comp125167_c4	0	-2.28438	-4.4232
	comp125609_c0	0	-2.36155	-4.30775
	comp125897_c2	0	-1.80442	-4.29668
	comp126620_c0	0	-0.883404	-4.48394
	comp128479_c0	0	-1.84511	-4.34403
	comp136393_c0	0	-1.0332	-4.2002
	comp47554_c0	0	-0.823153	-4.39829
	comp47990_c0	0	-1.4723	-4.69795
	comp79466_c0	0	-0.0380056	-5.89525
	comp80053_c0	0	-1.31318	-4.19458
	comp80295_c0	0	-1.37892	-4.09886
	comp97984_c0	0	-1.84265	-4.58386
subcluster2-2	comp103077_c0	0	-2.15142	-2.97527
	comp108977_c0	0	-1.87157	-2.8368
	comp109629_c0	0	-1.46921	-3.22041
	comp110075_c0	0	-1.68792	-3.08506
	comp110712_c0	0	-1.86526	-3.05651
	comp111051_c2	0	-1.85955	-2.89256
	comp111236_c0	0	-1.82092	-3.44515
	comp113526_c0	0	-1.71054	-3.035
	comp114858_c0	0	-1.36116	-3.11738
	comp115636_c0	0	-2.05926	-3.17729
	comp117753_c0	0	-1.84524	-3.26972
	comp117774_c0	0	-1.49078	-2.90809
	comp118821_c0	0	-1.40805	-3.66419
	comp118856_c0	0	-2.44378	-2.88196
	comp119085_c0	0	-1.3133	-2.87499
	comp119086_c0	0	-1.56251	-3.15392
	comp119250_c0	0	-1.86923	-3.20673
	comp119478_c0	0	-1.58236	-2.89033
	comp120207_c0	0	-1.70635	-3.34745
	comp120453_c0	0	-1.5075	-3.17289
	comp120679_c0	0	-1.48706	-3.24718
	comp121152_c2	0	-1.55236	-3.22502
	comp121215_c0	0	-2.14248	-2.84167
	comp121561_c1	0	-2.30993	-2.99656
	comp122180_c0	0	-1.35813	-3.84151
	comp123619_c0	0	-2.05965	-3.11814
	comp124224_c2	0	-1.36005	-3.18602
	comp124363_c1	0	-1.48685	-2.98934
	comp124754_c0	0	-1.67728	-3.11435
	comp124842_c0	0	-1.81615	-3.24593
	comp124875_c0	0	-1.85438	-3.31278
	comp125439_c3	0	-1.43532	-3.61045
	comp125634_c0	0	-1.44461	-3.18727
	comp125740_c0	0	-1.44904	-3.22755
	comp126007_c0	0	-1.85408	-2.91891
	comp126141_c0	0	-1.81849	-3.20035
	comp126231_c0	0	-2.13409	-3.00856
	comp48508_c0	0	-1.44116	-3.71834
	comp53477_c0	0	-1.58135	-3.64203
	comp79734_c0	0	-1.25912	-3.2405
	comp79820_c0	0	-1.78425	-3.04138
	comp83882_c0	0	-1.66244	-2.94771
	comp85630_c0	0	-1.46248	-3.02455
subcluster2-3	comp108050_c0	0	-0.750924	-2.14387
	comp108935_c0	0	-0.725518	-1.9428
	comp110261_c1	0	-1.48528	-1.6341
	comp110338_c0	0	-0.407155	-1.75069
	comp111066_c0	0	-0.670324	-1.62345
	comp112373_c0	0	-0.908471	-1.88739
	comp112859_c0	0	-1.14523	-2.13494
	comp113025_c0	0	-1.05225	-1.62266
	comp114298_c0	0	-0.722285	-1.58074
	comp114300_c0	0	-1.24456	-1.54042
	comp114602_c0	0	-0.819115	-1.74169
	comp115280_c0	0	-0.981621	-2.2895
	comp117862_c0	0	-1.04235	-1.86377
	comp118129_c0	0	-1.06426	-1.49261
	comp118962_c0	0	-1.22043	-1.97226
	comp118975_c0	0	-0.927156	-1.61688
	comp119027_c0	0	-0.407851	-1.79625
	comp119086_c1	0	-1.17558	-1.53952
	comp119225_c1	0	-1.26233	-1.67537
	comp120090_c0	0	-0.809519	-1.56623
	comp120942_c0	0	-0.51782	-1.92402
	comp120992_c1	0	-1.32993	-1.56274
	comp121902_c0	0	-1.40274	-1.86936
	comp121936_c1	0	-1.49581	-1.64761
	comp121963_c0	0	-0.560821	-1.63498
	comp122608_c0	0	-0.695794	-1.62936
	comp122662_c0	0	-0.95693	-1.7943
	comp122940_c1	0	-0.88966	-1.54119
	comp123233_c0	0	-1.03358	-1.98055
	comp123236_c0	0	-0.775803	-1.76963
	comp123331_c0	0	-1.17753	-1.74596
	comp123533_c1	0	-1.61148	-1.43473
	comp123554_c0	0	-1.51437	-1.46114
	comp123937_c1	0	-0.921298	-1.79663
	comp124124_c0	0	-0.656085	-1.78353
	comp124154_c1	0	-1.29405	-1.51529
	comp124388_c0	0	-1.4292	-1.74799
	comp124467_c2	0	-1.01707	-1.9938
	comp124564_c0	0	-1.38958	-1.86578
	comp124575_c1	0	-0.908438	-2.20554
	comp124640_c0	0	-1.02342	-1.59532
	comp124647_c0	0	-0.667009	-1.61621
	comp124885_c1	0	-0.650809	-1.59089
	comp125060_c0	0	-0.982476	-1.71557
	comp125405_c1	0	-0.524904	-1.59034
	comp125439_c2	0	-0.964764	-1.97278
	comp125544_c8	0	-1.08821	-1.80496
	comp125604_c0	0	-1.59824	-1.48367
	comp125700_c1	0	-1.44442	-1.83844
	comp125707_c0	0	-0.725612	-1.74212
	comp125753_c0	0	-0.739889	-1.9349
	comp125767_c0	0	-0.583639	-1.71658
	comp125815_c1	0	-1.05333	-1.95871
	comp125891_c0	0	-1.12986	-1.88729
	comp125902_c0	0	-1.46182	-1.46131
	comp125968_c0	0	-1.59201	-1.57444
	comp126053_c0	0	-0.874468	-1.81306
	comp126262_c4	0	-1.10954	-1.73603
	comp126340_c0	0	-0.461057	-1.80676
	comp126549_c0	0	-1.24408	-1.66147
	comp128737_c0	0	-0.525743	-2.00084
	comp132006_c0	0	-1.11908	-1.89388
	comp47675_c0	0	-1.28897	-1.5326
	comp47830_c0	0	-0.912148	-1.96002
	comp47889_c0	0	-0.707346	-1.68125
	comp52127_c0	0	-0.776	-2.17824
	comp77990_c0	0	-1.31234	-1.95642
	comp79046_c1	0	-0.724239	-1.96357
	comp79940_c0	0	-0.730774	-1.72174
	comp80113_c0	0	-1.07689	-1.68136
	comp80225_c0	0	-0.870696	-2.18269
	comp80464_c0	0	-0.806308	-1.65489
	comp80982_c0	0	-0.708554	-1.76546
	comp94357_c0	0	-0.481424	-1.82203
subcluster2-4	comp115806_c4	0	0.295104	-0.592575
	comp121276_c0	0	-0.27432	-0.722465
	comp122210_c5	0	0.196871	-0.56849
	comp122510_c1	0	0.103581	-0.55632
	comp122645_c0	0	-0.356605	-0.677302
	comp123561_c0	0	-0.191773	-0.660828
	comp124185_c1	0	-0.50112	-0.778906
	comp124287_c7	0	-0.415997	-0.81057
	comp124928_c0	0	-0.0533986	-0.564994
	comp125455_c0	0	-0.606473	-0.417347
	comp125901_c0	0	-0.349844	-0.674431
	comp125906_c2	0	-0.31399	-0.720516
	comp125989_c0	0	-0.373982	-0.732016
	comp126063_c0	0	-0.380767	-0.767929
	comp126163_c0	0	-0.214026	-0.511944
	comp126178_c1	0	-0.468633	-0.493419
	comp126337_c0	0	0.297545	-0.638777
	comp126508_c4	0	0.0609453	-0.299709
	comp80857_c0	0	-0.267824	-0.6954
subcluster2-5	comp107686_c0	0	0.769557	1.04603
	comp107927_c0	0	0.760384	0.952926
	comp119007_c7	0	0.648411	0.784534
	comp120071_c0	0	0.113417	0.542546
	comp122224_c1	0	0.762144	0.63143
	comp122511_c0	0	0.781014	0.652009
	comp123120_c1	0	0.746291	1.01132
	comp124674_c4	0	0.48752	0.703924
	comp125144_c0	0	0.939079	0.922512
	comp125266_c0	0	0.245652	0.344216
	comp125772_c0	0	0.564439	0.831601
	comp125933_c0	0	0.251369	0.494146
	comp125966_c5	0	0.730477	0.641546
	comp126093_c2	0	0.511464	0.494499
	comp126487_c2	0	0.830281	0.983661
	comp128228_c0	0	1.0372	0.878649
	comp94035_c0	0	0.598969	0.923154
subcluster2-6	comp102653_c0	0	0.414431	1.83514
	comp102825_c0	0	0.825784	1.12117
	comp102825_c1	0	0.395451	1.58695
	comp102867_c3	0	0.769563	1.96735
	comp106367_c0	0	0.283443	1.83337
	comp106367_c1	0	0.303598	2.13468
	comp106515_c0	0	1.22762	1.28325
	comp108016_c0	0	-0.405783	2.55328
	comp108786_c0	0	0.0223678	1.9245
	comp109476_c1	0	0.673572	1.53109
	comp109766_c0	0	0.498629	1.34635
	comp110294_c0	0	1.01805	2.38844
	comp110736_c0	0	0.719457	1.31937
	comp111304_c0	0	0.101146	3.01453
	comp112158_c0	0	0.33142	1.95622
	comp112411_c0	0	0.965742	1.24161
	comp112648_c0	0	0.659518	1.42558
	comp113096_c0	0	0.162659	2.02052
	comp114002_c1	0	0.974704	1.88146
	comp114323_c0	0	1.05752	1.99138
	comp114595_c0	0	0.78228	1.76478
	comp115083_c1	0	0.654375	1.62966
	comp115108_c1	0	0.70484	2.02277
	comp115271_c0	0	0.501115	1.7667
	comp115511_c0	0	0.953113	2.53591
	comp115699_c0	0	0.47807	1.48702
	comp116007_c0	0	0.611942	2.95712
	comp116669_c0	0	1.19512	1.796
	comp116920_c0	0	0.8546	1.25528
	comp117619_c0	0	0.96459	1.55612
	comp117648_c0	0	0.999063	2.1437
	comp117878_c0	0	1.0733	1.01922
	comp118145_c0	0	0.366092	1.74167
	comp118455_c0	0	0.810461	1.4375
	comp118861_c0	0	1.11564	1.73088
	comp118971_c5	0	0.662146	1.21074
	comp119170_c0	0	0.206451	1.92315
	comp119181_c5	0	0.880235	1.64765
	comp119239_c0	0	1.16934	1.24507
	comp120218_c5	0	0.623497	1.23057
	comp120665_c0	0	0.738437	1.86642
	comp120795_c0	0	0.873981	1.06244
	comp121091_c3	0	1.26123	1.35328
	comp121368_c0	0	0.0864913	1.93068
	comp121422_c4	0	0.206451	1.71072
	comp121674_c0	0	0.814348	1.1823
	comp121675_c0	0	0.95872	1.84799
	comp121950_c4	0	0.933475	2.41803
	comp122092_c0	0	0.301169	2.35143
	comp122281_c4	0	1.17523	1.45245
	comp122395_c2	0	0.908804	1.00088
	comp122419_c4	0	0.552281	2.761
	comp122477_c1	0	1.2663	0.978524
	comp122567_c1	0	1.07321	1.16182
	comp122605_c0	0	0.799771	1.74883
	comp122690_c1	0	1.06567	1.76345
	comp123097_c4	0	0.393949	1.49097
	comp123253_c2	0	0.347561	1.85864
	comp123467_c7	0	0.843954	1.27827
	comp123620_c1	0	0.602446	1.28221
	comp123694_c4	0	0.949024	1.08538
	comp123941_c3	0	0.978016	1.168
	comp123941_c4	0	0.995637	1.53353
	comp124075_c2	0	0.651079	1.88911
	comp124232_c3	0	0.85236	1.37044
	comp124461_c1	0	0.228327	1.81768
	comp124554_c0	0	0.673823	2.03354
	comp124577_c0	0	0.576437	2.16984
	comp124618_c0	0	0.851861	2.38405
	comp124618_c4	0	1.1143	1.95644
	comp124751_c0	0	0.859821	1.98573
	comp124879_c4	0	0.506109	2.0362
	comp125221_c1	0	0.502752	1.83281
	comp125311_c1	0	1.08325	0.942801
	comp125443_c0	0	0.925724	1.16202
	comp125533_c0	0	0.836831	1.41032
	comp125764_c7	0	0.8233	1.63474
	comp125799_c1	0	0.351192	2.18073
	comp125907_c3	0	0.592254	2.17767
	comp126006_c0	0	0.931827	1.87043
	comp126034_c3	0	1.05111	2.06597
	comp126070_c0	0	0.571553	1.38317
	comp126071_c0	0	1.0261	1.33145
	comp126114_c0	0	1.11302	1.68503
	comp126365_c0	0	1.08411	0.925426
	comp126423_c0	0	-0.271302	2.14493
	comp126514_c0	0	0.0788869	1.8973
	comp126553_c0	0	1.25709	1.27817
	comp126636_c0	0	0.232923	1.65603
	comp126742_c0	0	0.186429	1.65754
	comp126834_c0	0	0.114676	1.95421
	comp127040_c0	0	0.915909	1.14611
	comp127088_c0	0	0.738127	2.28972
	comp127345_c0	0	1.04388	1.09888
	comp129001_c0	0	1.24554	0.937657
	comp129462_c0	0	0.590142	2.43852
	comp129545_c0	0	-0.176877	3.53997
	comp47706_c0	0	0.48512	2.07398
	comp47767_c1	0	0.909879	1.94021
	comp47791_c0	0	0.724114	2.58152
	comp47945_c0	0	0.949426	2.41712
	comp48006_c0	0	0.988132	2.5848
	comp48485_c0	0	0.4471	1.46866
	comp53470_c0	0	0.324994	2.26199
	comp63050_c0	0	0.680489	1.8016
	comp77199_c0	0	0.486894	2.99313
	comp78203_c1	0	0.7843	1.48736
	comp79732_c0	0	0.503864	2.40704
	comp80127_c0	0	0.303632	1.64711
	comp80159_c0	0	0.568786	2.41373
	comp80159_c1	0	0.372121	2.01503
	comp80186_c0	0	0.866241	1.06876
	comp80256_c0	0	1.05938	1.39763
	comp80669_c0	0	0.191365	1.95815
	comp80709_c1	0	0.562364	2.4688
	comp93577_c0	0	1.12251	1.04897
	comp94083_c0	0	0.110865	1.74967
	comp94583_c0	0	0.350962	1.60227
	comp95033_c1	0	1.1497	1.20689
	comp95178_c0	0	0.733025	1.41769
	comp96544_c0	0	0.500424	1.49371
	comp97517_c0	0	0.68445	1.5404
subcluster3-1	comp103976_c0	0	-0.0526851	-3.66099
	comp104685_c0	0	-1.08593	-3.90074
	comp111026_c0	0	-0.792963	-2.96261
	comp111104_c1	0	-1.13235	-3.82069
	comp111771_c0	0	-0.197419	-4.79849
	comp112497_c0	0	0.990699	-4.37002
	comp113433_c0	0	-0.967697	-4.1481
	comp115493_c0	0	-0.642983	-4.36855
	comp115566_c0	0	-0.304026	-3.22742
	comp116112_c0	0	-0.639644	-3.4977
	comp116202_c0	0	-0.525175	-3.9937
	comp116310_c1	0	-0.849767	-3.83161
	comp117121_c0	0	-1.0658	-3.70964
	comp117197_c0	0	-0.439907	-3.64136
	comp117276_c0	0	0.0544748	-4.73816
	comp117356_c0	0	0.420135	-3.86908
	comp117639_c0	0	-0.493527	-2.9556
	comp118040_c0	0	-0.613736	-3.25708
	comp118115_c0	0	-0.671747	-2.96213
	comp118142_c0	0	-0.657142	-3.54157
	comp118644_c0	0	-0.736557	-3.19089
	comp119145_c0	0	0.518382	-5.38081
	comp119767_c1	0	0.817542	-4.7039
	comp119852_c1	0	-0.943057	-3.04961
	comp121849_c0	0	0.292416	-3.83321
	comp122421_c6	0	-0.523544	-4.2536
	comp122724_c0	0	0.144663	-4.9408
	comp123053_c0	0	-0.849557	-4.22556
	comp123328_c3	0	-0.795965	-2.94454
	comp123759_c0	0	-0.881208	-3.04091
	comp123984_c0	0	0.830573	-4.58887
	comp124084_c0	0	-0.998652	-2.83592
	comp124107_c0	0	-0.97996	-3.20565
	comp124129_c0	0	-1.09336	-3.70297
	comp124138_c2	0	-0.581199	-3.62696
	comp124342_c0	0	-0.0644029	-4.4504
	comp124815_c0	0	-1.06848	-2.87382
	comp124943_c0	0	-1.08651	-3.95341
	comp125231_c0	0	-1.17509	-3.55941
	comp125938_c7	0	-0.837745	-3.61387
	comp125969_c0	0	-0.886534	-3.47985
	comp126160_c0	0	-1.1653	-3.0457
	comp126382_c0	0	-0.995306	-3.94013
	comp126542_c2	0	-0.902988	-3.0662
	comp127631_c0	0	0.80578	-4.71694
	comp79778_c0	0	0.262115	-4.4351
	comp94225_c0	0	0.837392	-4.63993
	comp94333_c0	0	-0.575316	-3.67737
	comp96027_c0	0	-0.736295	-4.14038
subcluster3-2	comp110678_c0	0	-0.731977	-2.34056
	comp115023_c0	0	-0.540047	-2.57809
	comp120042_c0	0	-0.745853	-2.27205
	comp120144_c0	0	-0.262358	-2.7608
	comp121300_c0	0	-0.55056	-2.60544
	comp121470_c11	0	-0.896905	-2.37902
	comp121614_c0	0	-0.461442	-2.09606
	comp121810_c0	0	-0.830458	-2.32019
	comp122211_c7	0	-0.913851	-2.5117
	comp122421_c2	0	-0.618168	-2.78717
	comp122421_c3	0	-0.55225	-2.08043
	comp123051_c0	0	-0.389178	-2.4472
	comp123108_c0	0	-0.944309	-2.69207
	comp123375_c0	0	-0.322179	-2.7579
	comp124380_c0	0	-0.927661	-2.36748
	comp124416_c1	0	-0.649225	-2.25252
	comp124544_c1	0	-0.852479	-2.43604
	comp124748_c6	0	-0.542161	-2.12807
	comp124859_c3	0	-0.602222	-2.79497
	comp125696_c1	0	-0.775902	-2.22608
	comp125717_c0	0	-0.621743	-2.32655
	comp125872_c4	0	-0.902043	-2.58557
	comp126039_c0	0	-0.528461	-2.41518
	comp126073_c0	0	-0.946371	-2.6468
	comp126218_c7	0	-0.715693	-2.33461
	comp127577_c0	0	-0.60242	-2.64846
	comp132037_c0	0	-0.926288	-2.38141
	comp132960_c0	0	-0.663764	-2.52396
	comp94354_c1	0	-0.306697	-2.79915
subcluster3-3	comp103183_c0	0	0.0596413	-1.28817
	comp105212_c0	0	-0.230249	-1.53625
	comp105672_c0	0	0.415111	-0.869
	comp109555_c0	0	0.0207586	-1.07318
	comp111630_c1	0	0.0363836	-0.8506
	comp112525_c0	0	0.288707	-0.691901
	comp113710_c0	0	-0.256345	-1.31406
	comp115823_c3	0	-0.332399	-1.34439
	comp116317_c0	0	0.478147	-0.886026
	comp116969_c0	0	-0.135865	-1.26602
	comp117366_c0	0	0.314245	-0.903512
	comp118172_c1	0	-0.0501622	-1.09215
	comp119163_c3	0	-0.243715	-1.54554
	comp121491_c0	0	0.0420243	-1.00179
	comp121710_c0	0	-0.031521	-1.18827
	comp121800_c1	0	-0.262705	-1.35017
	comp122164_c4	0	0.11666	-1.18869
	comp122565_c0	0	-0.234875	-1.13142
	comp122702_c1	0	-0.175474	-1.12927
	comp123033_c2	0	-0.272884	-0.979694
	comp123216_c0	0	-0.155486	-1.30056
	comp123231_c2	0	-0.271659	-1.52162
	comp124003_c3	0	-0.0613661	-0.919295
	comp124277_c0	0	-0.322593	-1.41526
	comp124865_c2	0	-0.138197	-1.14662
	comp124896_c10	0	0.147895	-0.764319
	comp125405_c2	0	-0.103004	-1.15335
	comp125997_c0	0	-0.158456	-1.12566
	comp126064_c0	0	0.26652	-0.967257
	comp126297_c5	0	0.19624	-0.809827
	comp126395_c0	0	0.311262	-1.04006
	comp126474_c8	0	0.0663077	-1.03195
	comp126547_c0	0	0.0535645	-0.850648
	comp126722_c0	0	0.131048	-0.936123
	comp48347_c0	0	-0.275925	-1.21473
	comp80041_c0	0	-0.154731	-1.21411
	comp80826_c0	0	0.457575	-0.810498
	comp80890_c0	0	-0.156553	-0.890462
	comp81133_c0	0	0.188689	-1.02371
	comp94354_c0	0	0.477098	-0.921737
	comp98317_c0	0	-0.0360692	-1.36165
subcluster3-4	comp110096_c0	0	0.745466	0.42738
	comp110536_c1	0	0.867011	0.234557
	comp110935_c0	0	0.746345	0.127158
	comp113762_c0	0	0.596556	0.255867
	comp114916_c0	0	0.673377	0.150197
	comp119316_c2	0	1.013	0.372694
	comp120342_c0	0	0.851316	0.518486
	comp121652_c0	0	1.00858	0.760221
	comp123522_c0	0	0.977227	0.362422
	comp123546_c4	0	0.866325	0.184201
	comp123777_c5	0	0.860142	0.165332
	comp124349_c0	0	0.615231	0.0653394
	comp124544_c0	0	0.398568	-0.040495
	comp124898_c2	0	0.752472	0.25277
	comp125445_c0	0	1.16992	0.484657
	comp125451_c0	0	1.0821	0.423363
	comp125639_c3	0	1.18072	0.665694
	comp126126_c2	0	0.833102	0.68345
	comp126257_c2	0	0.560895	0.0146134
	comp126345_c0	0	0.703794	0.274743
	comp126367_c5	0	1.09726	0.784481
	comp47805_c0	0	0.949798	0.124499
	comp47931_c0	0	1.06589	0.241994
	comp80874_c0	0	1.23396	0.302379
	comp93896_c0	0	0.945488	0.436291
	comp95603_c0	0	1.14752	0.696992
subcluster3-5	comp105271_c0	0	1.67123	1.73574
	comp111648_c0	0	1.28544	1.82539
	comp113077_c0	0	1.25362	1.67304
	comp113193_c0	0	1.0554	2.52806
	comp113932_c0	0	1.52709	2.19357
	comp114944_c0	0	1.17688	1.97178
	comp116284_c1	0	1.22667	1.76621
	comp117384_c0	0	1.82915	1.66027
	comp117674_c1	0	1.43479	1.74818
	comp117954_c0	0	1.4625	1.69641
	comp118061_c0	0	1.72472	1.7437
	comp120302_c0	0	1.21128	2.15386
	comp120900_c2	0	1.24421	1.80614
	comp121205_c0	0	1.07949	2.34463
	comp121562_c11	0	1.81338	1.59227
	comp121562_c3	0	1.14335	2.14477
	comp121920_c1	0	1.38975	2.11562
	comp121959_c7	0	1.25781	1.71313
	comp122243_c0	0	1.42278	1.29341
	comp122421_c9	0	1.57697	1.77738
	comp123120_c2	0	1.45484	2.22807
	comp123120_c3	0	1.36532	2.03613
	comp124470_c3	0	1.54671	2.09295
	comp124866_c6	0	1.39224	1.40554
	comp125087_c0	0	1.56808	1.76908
	comp125151_c6	0	1.35375	2.26095
	comp126671_c0	0	1.28775	1.84203
	comp127445_c0	0	1.44895	1.50652
	comp128513_c0	0	1.65238	1.74767
	comp47632_c0	0	1.56373	1.87813
	comp47749_c0	0	1.42354	1.50078
	comp78312_c0	0	1.41644	2.28401
	comp79986_c0	0	1.41236	2.03444
subcluster3-6	comp105253_c0	0	1.8603	2.87875
	comp106548_c0	0	2.38421	2.37912
	comp107268_c0	0	1.26029	2.89551
	comp111965_c0	0	2.25914	3.09694
	comp112215_c1	0	0.324271	3.35268
	comp112844_c2	0	1.31729	2.99323
	comp115217_c2	0	1.39753	2.56678
	comp115753_c0	0	2.25273	2.68483
	comp116076_c0	0	1.37173	2.41812
	comp116099_c0	0	0.403783	4.19611
	comp117191_c3	0	1.5869	2.40257
	comp117618_c0	0	1.16518	3.09107
	comp118545_c1	0	2.0853	2.78203
	comp119041_c0	0	0.352667	4.46646
	comp119181_c7	0	1.83703	2.47273
	comp119181_c8	0	1.857	2.50192
	comp119317_c1	0	2.07238	2.9535
	comp119505_c0	0	1.9555	2.48656
	comp119700_c0	0	1.91792	2.65237
	comp119931_c3	0	0.972419	3.10533
	comp120006_c5	0	1.35734	3.96912
	comp120229_c0	0	1.36434	2.43686
	comp120401_c0	0	2.04078	2.06879
	comp120665_c1	0	0.99372	2.69498
	comp120888_c0	0	1.29742	2.46627
	comp121270_c2	0	1.67821	2.56932
	comp121601_c0	0	1.49689	2.69987
	comp121602_c5	0	0.758852	2.94053
	comp121980_c10	0	1.5386	2.73642
	comp122104_c0	0	1.73648	2.50047
	comp122466_c0	0	1.79852	2.38416
	comp122476_c0	0	1.10116	2.58845
	comp123289_c4	0	1.39276	3.83044
	comp123350_c1	0	1.85851	2.4724
	comp123381_c0	0	2.08904	2.07571
	comp123401_c11	0	1.89844	3.56936
	comp123495_c0	0	1.91106	2.07469
	comp124162_c2	0	2.13539	3.25128
	comp124300_c0	0	2.25398	2.65076
	comp124559_c0	0	2.30181	2.79286
	comp124618_c3	0	1.15351	3.02239
	comp124877_c1	0	2.01578	2.01457
	comp124958_c4	0	1.75011	2.46944
	comp125305_c0	0	1.74264	2.32445
	comp125359_c3	0	1.77277	2.86655
	comp125408_c1	0	1.77632	2.30494
	comp125852_c0	0	2.10275	2.5449
	comp125993_c6	0	1.63416	3.11952
	comp126789_c0	0	2.0304	2.48763
	comp126899_c0	0	1.66047	3.17355
	comp126957_c0	0	1.99487	2.14523
	comp126984_c0	0	1.68203	2.80289
	comp127012_c0	0	1.33314	3.28484
	comp127412_c0	0	1.78241	3.06771
	comp127945_c0	0	0.703606	3.71596
	comp128194_c0	0	2.00321	3.52026
	comp128867_c0	0	0.685178	3.27286
	comp129109_c0	0	1.80172	2.13353
	comp129742_c0	0	0.904422	2.73006
	comp158143_c0	0	1.2966	4.26104
	comp48111_c0	0	1.85499	2.38819
	comp51716_c0	0	1.68017	2.21101
	comp80389_c0	0	1.72246	2.46034
	comp81072_c0	0	1.28049	3.39972
	comp93260_c0	0	2.0716	2.34335
	comp93675_c0	0	2.1865	2.1787
	comp94529_c0	0	1.38969	4.39602
	comp94529_c1	0	1.2733	4.16258
	comp94837_c0	0	1.51446	2.38026
	comp96089_c0	0	1.63592	2.68776
	comp97390_c0	0	1.32494	2.38686
subcluster4-1	comp103131_c0	0	0.405558	-2.92009
	comp103188_c0	0	1.03519	-2.6444
	comp103442_c0	0	-0.145926	-2.55955
	comp103930_c0	0	1.31777	-3.66896
	comp106373_c0	0	0.0588378	-2.80317
	comp107044_c0	0	0.625148	-3.18106
	comp111369_c0	0	0.529218	-2.91311
	comp111739_c0	0	-0.0128669	-2.02422
	comp112123_c0	0	0.00824434	-2.25219
	comp112178_c1	0	-0.343401	-1.84828
	comp112810_c0	0	0.395728	-3.33778
	comp116614_c0	0	0.929514	-4.01499
	comp117591_c0	0	-0.0128033	-2.21584
	comp118143_c0	0	0.992887	-2.81896
	comp118277_c0	0	0.417018	-2.50779
	comp119114_c0	0	0.731699	-2.75318
	comp119184_c0	0	0.514981	-3.69784
	comp119410_c0	0	-0.233714	-2.10868
	comp119516_c0	0	0.0822721	-3.30238
	comp119821_c0	0	1.4618	-3.50869
	comp120151_c2	0	-0.270881	-1.77295
	comp120471_c0	0	0.145647	-1.96991
	comp120640_c0	0	1.86598	-4.268
	comp122059_c0	0	-0.139267	-2.26774
	comp122235_c0	0	-0.308966	-2.40026
	comp122395_c0	0	-0.127299	-1.71948
	comp122941_c3	0	-0.0717336	-2.4929
	comp123286_c0	0	0.816053	-3.21049
	comp123299_c1	0	0.228185	-3.00432
	comp123452_c0	0	0.0127154	-1.91095
	comp123933_c0	0	-0.214024	-1.74876
	comp124118_c0	0	0.760515	-2.59505
	comp124147_c8	0	-0.0742077	-1.75944
	comp124250_c0	0	0.333367	-2.01261
	comp124610_c0	0	0.0724854	-2.65837
	comp124766_c0	0	0.337062	-3.05185
	comp124955_c2	0	-0.262683	-2.24245
	comp125245_c0	0	0.0455381	-1.88394
	comp125937_c0	0	1.29572	-3.43051
	comp125995_c0	0	0.0951702	-2.4875
	comp126025_c0	0	0.0931093	-2.69056
	comp126348_c2	0	0.0178536	-2.11501
	comp126462_c1	0	0.0920812	-2.21325
	comp126540_c0	0	-0.186989	-1.94872
	comp126611_c0	0	0.400527	-2.88842
	comp126865_c0	0	1.39348	-3.36438
	comp127477_c0	0	0.493087	-3.31644
	comp127659_c0	0	2.13452	-4.95317
	comp128172_c0	0	1.09897	-3.85522
	comp47337_c0	0	0.738135	-2.48698
	comp47736_c0	0	0.984604	-2.64784
	comp78124_c0	0	1.02188	-2.72495
	comp80066_c0	0	0.256021	-2.89097
	comp93803_c0	0	-0.347227	-2.22076
	comp94060_c0	0	-0.13381	-2.60141
subcluster4-2	comp106625_c0	0	0.598247	-1.06388
	comp106627_c0	0	0.112527	-1.42094
	comp107898_c0	0	0.253802	-1.33294
	comp109105_c0	0	0.54138	-1.25634
	comp111972_c0	0	-0.0923555	-1.71283
	comp112525_c1	0	0.176163	-1.86367
	comp113372_c0	0	0.202286	-1.30295
	comp114358_c1	0	0.449997	-1.42292
	comp114879_c1	0	0.578672	-1.20082
	comp117017_c0	0	0.424996	-1.27361
	comp117452_c1	0	0.154722	-1.36114
	comp118335_c0	0	0.224143	-1.49424
	comp118440_c0	0	0.381328	-1.54611
	comp119602_c0	0	0.587033	-1.03461
	comp120553_c2	0	0.66924	-1.05883
	comp120842_c1	0	0.583537	-1.20799
	comp121811_c0	0	0.257666	-1.66592
	comp121964_c1	0	0.0687972	-1.69591
	comp123067_c0	0	0.540662	-1.19114
	comp123139_c1	0	0.478137	-0.929777
	comp123370_c1	0	0.0599619	-1.78526
	comp123620_c3	0	0.316526	-1.43663
	comp124322_c0	0	0.316194	-1.37966
	comp124447_c0	0	-0.0330141	-1.56265
	comp124711_c1	0	0.582185	-1.21823
	comp124920_c0	0	0.156552	-1.50839
	comp126111_c0	0	0.450344	-1.00861
	comp126424_c1	0	0.513222	-1.05889
	comp126541_c0	0	0.500969	-1.14414
	comp127632_c0	0	0.318784	-1.35839
	comp129220_c0	0	0.344445	-1.47573
	comp47999_c0	0	0.482932	-1.03261
	comp79380_c0	0	0.368946	-1.50577
	comp80029_c0	0	0.0659241	-1.71867
	comp96951_c0	0	0.202552	-1.61003
sublcister4-3	comp104520_c0	0	1.68313	-0.285864
	comp104554_c0	0	1.74769	-0.335449
	comp105764_c0	0	1.39774	-0.339228
	comp108089_c0	0	0.629545	-0.362443
	comp108859_c0	0	0.622008	-0.359427
	comp110120_c1	0	1.52522	-0.147753
	comp117368_c0	0	0.97148	-0.139288
	comp117421_c0	0	1.27332	-0.383299
	comp117927_c0	0	1.0777	-0.350838
	comp119194_c0	0	0.871042	-0.0468161
	comp119523_c0	0	1.42127	-0.254997
	comp120367_c0	0	1.03648	-0.173508
	comp120382_c0	0	0.993858	-0.174844
	comp121949_c3	0	1.61797	-0.335909
	comp122135_c0	0	0.50961	-0.260004
	comp122719_c0	0	1.64781	-0.200665
	comp122771_c5	0	0.732109	-0.431056
	comp123483_c0	0	0.839129	-0.193251
	comp123676_c1	0	1.16896	-0.0163426
	comp123831_c0	0	0.694225	-0.304567
	comp124398_c4	0	0.410822	-0.257944
	comp124612_c0	0	0.929608	-0.266208
	comp124899_c0	0	1.0384	-0.0496307
	comp124955_c0	0	1.52039	-0.356366
	comp124981_c1	0	0.590732	-0.33504
	comp125234_c1	0	0.828194	-0.364177
	comp125652_c1	0	1.10893	-0.41405
	comp125755_c1	0	1.53711	-0.12206
	comp125779_c4	0	0.831774	-0.25922
	comp126089_c9	0	1.12751	-0.43807
	comp126686_c0	0	0.57148	-0.415094
	comp126856_c0	0	0.65969	-0.390649
	comp127037_c0	0	1.24706	-0.360726
	comp128921_c0	0	1.10039	0.086573
	comp47875_c0	0	0.909156	-0.277082
	comp51992_c0	0	1.13437	-0.240453
	comp79687_c0	0	1.16663	-0.236309
	comp80079_c0	0	1.14532	0.00495772
	comp80126_c0	0	1.63812	-0.254614
	comp82982_c0	0	0.803122	-0.185948
	comp94332_c0	0	0.86719	-0.354219
subcluster4-4	comp103343_c0	0	2.29545	0.838246
	comp103373_c0	0	2.18229	1.19475
	comp107813_c0	0	2.17975	1.2314
	comp109707_c0	0	2.18011	1.26434
	comp113125_c0	0	2.57225	0.995773
	comp116060_c0	0	2.50425	1.08772
	comp120700_c0	0	1.83705	1.01796
	comp121620_c0	0	2.14805	1.41996
	comp121894_c0	0	1.93091	1.0229
	comp122002_c0	0	1.63185	1.06232
	comp122306_c0	0	2.41547	0.878399
	comp122925_c1	0	2.08456	1.35122
	comp123280_c0	0	1.4396	1.02372
	comp123714_c3	0	2.06306	0.896621
	comp124037_c3	0	1.90233	1.36991
	comp124162_c1	0	1.83644	1.35842
	comp124280_c0	0	2.13643	1.75554
	comp124320_c0	0	2.23785	0.902302
	comp124320_c4	0	1.64453	1.32678
	comp124877_c0	0	2.14696	1.50256
	comp124996_c0	0	2.17769	1.39553
	comp125708_c3	0	2.28436	1.49396
	comp125971_c1	0	2.17415	1.31734
	comp125983_c0	0	1.63885	1.29008
	comp126175_c0	0	2.35083	1.18511
	comp126424_c2	0	2.03219	1.0319
	comp126494_c0	0	2.00121	0.864686
	comp127335_c0	0	1.90084	1.13197
	comp129131_c0	0	2.54049	0.785744
	comp47612_c1	0	3.03328	0.757864
	comp55660_c0	0	2.5473	1.09115
	comp79679_c0	0	1.44781	1.18963
	comp80014_c0	0	1.72555	1.3802
	comp83536_c0	0	1.86267	1.31742
	comp94857_c0	0	2.14552	1.53667
	comp98413_c0	0	1.90992	1.64029
subcluster4-5	comp111658_c0	0	3.28291	2.98686
	comp112947_c0	0	2.83069	3.15658
	comp112947_c1	0	2.94462	3.24715
	comp112947_c4	0	2.92102	3.29427
	comp114386_c1	0	3.37838	2.82094
	comp115839_c0	0	3.12211	2.37805
	comp117817_c0	0	2.67406	3.09031
	comp119818_c0	0	2.48825	2.51472
	comp119997_c0	0	2.11446	3.60665
	comp121097_c3	0	2.97745	2.71847
	comp121725_c0	0	2.42931	2.70446
	comp123316_c0	0	2.89958	2.48581
	comp123415_c0	0	2.47553	2.91803
	comp123784_c0	0	2.35671	2.81407
	comp123784_c8	0	2.7675	3.41163
	comp124958_c0	0	2.43263	2.63212
	comp125502_c1	0	2.40676	2.72121
	comp126001_c0	0	2.50193	3.44642
	comp126179_c2	0	2.90106	2.47253
	comp126376_c2	0	2.65571	2.46256
	comp126816_c0	0	2.83183	2.81966
	comp128136_c0	0	2.42939	3.28655
	comp47430_c0	0	2.73426	2.81805
	comp47776_c0	0	2.6414	3.33932
	comp71871_c0	0	2.28933	3.68022
	comp78245_c0	0	2.45556	3.37302
	comp79647_c0	0	2.77398	2.97954
	comp80021_c0	0	2.9519	2.94123
	comp80631_c0	0	2.86713	3.11013
	comp93999_c0	0	2.48837	3.01456
	comp94487_c0	0	3.00012	2.76928
subcluster4-6	comp104992_c0	0	1.79536	4.58409
	comp105264_c0	0	3.14953	3.76852
	comp109937_c1	0	2.87973	4.12981
	comp110725_c1	0	2.15354	5.25339
	comp111153_c0	0	2.08179	3.99849
	comp112947_c3	0	3.11097	3.54271
	comp112947_c6	0	2.93774	3.76792
	comp112977_c0	0	2.55759	3.55993
	comp116531_c0	0	2.76866	4.27391
	comp116664_c0	0	1.8881	4.26874
	comp116780_c1	0	2.74415	4.66604
	comp116780_c2	0	2.71435	4.34537
	comp118220_c0	0	3.16626	3.51783
	comp118220_c1	0	2.91738	4.04857
	comp118403_c0	0	1.82973	4.24223
	comp121015_c1	0	1.34616	4.57045
	comp121679_c2	0	2.79424	3.68134
	comp123120_c7	0	2.9774	4.3626
	comp125190_c4	0	2.45303	3.78845
	comp125373_c2	0	2.90819	3.81447
	comp125671_c0	0	2.5519	3.65935
	comp126704_c0	0	3.14704	3.6555
	comp126821_c0	0	2.40469	4.17147
	comp126890_c0	0	2.95358	3.60443
	comp126951_c0	0	1.32625	5.18143
	comp127924_c0	0	2.27764	4.36823
	comp128334_c0	0	2.91095	3.90595
	comp129584_c0	0	3.41677	3.88387
	comp136743_c0	0	2.97352	4.12777
	comp48642_c0	0	0.378495	6.09163
	comp62481_c0	0	2.57699	3.66516
	comp78523_c0	0	2.99883	4.66455
	comp79736_c0	0	3.42134	4.3266
	comp79736_c2	0	3.34304	4.16084
subcluster5-1	comp104363_c0	0	0.637061	-1.39203
	comp104739_c0	0	0.44962	-1.706
	comp106681_c0	0	0.457031	-1.47558
	comp108803_c0	0	1.15569	-1.63549
	comp110444_c0	0	0.77339	-2.36396
	comp111620_c0	0	3.63125	-2.87143
	comp112869_c0	0	1.3463	-2.2575
	comp113828_c0	0	1.726	-1.73531
	comp114150_c1	0	3.31344	-3.25237
	comp114212_c0	0	0.96776	-1.36253
	comp114631_c0	0	1.09045	-1.70895
	comp115035_c0	0	1.01034	-1.30514
	comp115371_c0	0	1.63525	-2.39296
	comp115483_c0	0	0.624834	-2.07395
	comp115953_c0	0	1.40054	-2.37299
	comp116481_c0	0	1.03639	-1.64539
	comp116788_c0	0	1.22063	-2.15402
	comp116802_c0	0	2.15857	-2.29691
	comp118547_c0	0	0.502184	-2.04737
	comp119034_c0	0	0.425535	-1.93968
	comp119331_c0	0	0.94871	-2.25457
	comp119670_c0	0	1.11268	-2.05165
	comp120056_c2	0	1.39551	-1.96979
	comp120279_c0	0	0.712423	-2.22754
	comp121579_c3	0	1.80147	-1.95087
	comp122253_c0	0	0.964721	-2.37153
	comp123139_c0	0	0.470993	-1.41786
	comp123218_c0	0	0.878771	-1.75676
	comp123228_c0	0	1.66336	-2.9022
	comp123452_c2	0	0.496917	-1.63651
	comp123709_c0	0	0.844997	-1.21162
	comp124272_c0	0	3.36112	-3.20161
	comp124374_c0	0	0.732644	-1.62045
	comp124511_c0	0	1.43296	-2.65435
	comp124729_c0	0	1.9427	-1.91578
	comp124901_c1	0	1.01709	-1.26135
	comp125306_c0	0	1.21868	-2.01446
	comp125546_c0	0	0.692603	-1.72348
	comp126056_c2	0	0.669118	-1.88058
	comp126061_c0	0	2.0854	-1.92405
	comp126110_c2	0	0.768089	-1.73507
	comp126775_c0	0	1.66958	-1.69495
	comp127903_c0	0	1.09025	-2.2846
	comp128272_c0	0	1.78685	-2.55807
	comp128273_c0	0	0.397393	-1.64173
	comp129600_c0	0	1.07668	-2.1078
	comp133905_c0	0	2.24806	-3.20817
	comp136344_c0	0	1.73768	-1.93549
	comp46145_c0	0	0.721154	-1.53664
	comp47151_c0	0	1.20903	-1.43063
	comp47647_c0	0	2.03074	-2.95941
	comp47781_c0	0	1.57241	-2.74107
	comp47871_c0	0	1.55698	-2.00712
	comp47956_c0	0	0.301956	-1.86863
	comp78654_c0	0	0.888921	-1.43554
	comp79577_c0	0	0.932963	-2.35318
	comp81087_c0	0	0.631684	-1.27584
	comp96183_c0	0	0.916843	-2.11155
	comp97580_c0	0	0.939779	-2.23042
subcluster5-2	comp103288_c0	0	3.15318	-1.98236
	comp103537_c0	0	2.10226	-1.21271
	comp105618_c0	0	0.575265	-0.812244
	comp106780_c0	0	1.73729	-1.6421
	comp106931_c1	0	0.832915	-0.877651
	comp107456_c0	0	1.82145	-1.60266
	comp108222_c0	0	0.70453	-0.993282
	comp108248_c0	0	1.37702	-0.479168
	comp109238_c0	0	1.28545	-0.484864
	comp111682_c0	0	1.92387	-0.919562
	comp111754_c0	0	1.1702	-0.532182
	comp112528_c0	0	1.98263	-0.874034
	comp112799_c0	0	1.59296	-0.585239
	comp113023_c0	0	2.23687	-0.645624
	comp113772_c0	0	1.83124	-1.34394
	comp113801_c0	0	0.567711	-0.757414
	comp114572_c0	0	1.36541	-1.12349
	comp115184_c0	0	0.587298	-0.678072
	comp115678_c0	0	1.45213	-0.602096
	comp116746_c0	0	0.697946	-0.492663
	comp117332_c0	0	1.03523	-0.536867
	comp117389_c0	0	1.69274	-1.25759
	comp117420_c3	0	1.07553	-1.03327
	comp117561_c0	0	1.2857	-0.596102
	comp117706_c0	0	1.39472	-0.430824
	comp117857_c0	0	1.08699	-0.875686
	comp118155_c0	0	1.07151	-1.04262
	comp118647_c0	0	1.31471	-0.683727
	comp118848_c0	0	0.726278	-1.00451
	comp119275_c0	0	1.03268	-0.446303
	comp119382_c0	0	0.843932	-0.567716
	comp119437_c2	0	1.32619	-1.11714
	comp119712_c0	0	1.59785	-0.956273
	comp120391_c0	0	0.743146	-1.01285
	comp120416_c1	0	0.761911	-0.702512
	comp120634_c0	0	0.523413	-0.758728
	comp120865_c3	0	0.940402	-0.585012
	comp121064_c1	0	0.911303	-0.688387
	comp121070_c0	0	2.00655	-1.28348
	comp121624_c0	0	0.570902	-0.86415
	comp121813_c4	0	1.51157	-0.449275
	comp121903_c0	0	1.68506	-0.45117
	comp121949_c2	0	1.61313	-0.45726
	comp122168_c0	0	0.714162	-1.02104
	comp122189_c2	0	1.33231	-0.774353
	comp122480_c2	0	0.635863	-0.668138
	comp122485_c0	0	1.40899	-0.750296
	comp122775_c0	0	3.55409	-1.45869
	comp122777_c0	0	1.06224	-0.68692
	comp122813_c1	0	0.943869	-0.754886
	comp123101_c0	0	1.09692	-0.786715
	comp123147_c0	0	1.06373	-0.825762
	comp123272_c0	0	1.90955	-1.72836
	comp123560_c0	0	1.34911	-0.685628
	comp124359_c3	0	3.64488	-1.7743
	comp124401_c8	0	0.862406	-0.544468
	comp124675_c0	0	0.884985	-0.682914
	comp124886_c2	0	1.91693	-1.39231
	comp125032_c1	0	1.36297	-1.19819
	comp125136_c1	0	1.30346	-0.570642
	comp125322_c0	0	0.751914	-0.666134
	comp125363_c1	0	1.12359	-0.734782
	comp125554_c0	0	2.05889	-1.34932
	comp125708_c4	0	1.56287	-1.1686
	comp125849_c4	0	0.773358	-0.60173
	comp125983_c2	0	0.990111	-0.986268
	comp126149_c3	0	0.473743	-0.600712
	comp126183_c0	0	1.04758	-0.698687
	comp126414_c0	0	0.877961	-0.796971
	comp126482_c2	0	1.16821	-0.908622
	comp126521_c0	0	0.789452	-0.477268
	comp127979_c0	0	0.89272	-1.09203
	comp128019_c0	0	3.12642	-1.24468
	comp128248_c0	0	3.2324	-2
	comp128519_c0	0	1.08656	-1.04182
	comp132005_c0	0	1.25545	-0.58562
	comp134536_c0	0	1.31946	-1.4164
	comp139484_c0	0	3.31062	-2.48648
	comp46083_c0	0	1.37029	-0.935867
	comp47685_c1	0	0.511711	-0.48572
	comp47865_c0	0	0.644243	-0.987478
	comp79512_c0	0	0.782203	-0.815827
	comp79829_c0	0	1.56395	-1.13037
	comp80071_c0	0	1.1972	-0.858005
	comp80914_c0	0	3.81063	-2.25272
	comp80999_c0	0	1.53827	-0.488984
	comp81100_c0	0	1.26067	-0.528833
	comp93675_c2	0	1.88354	-1.37578
	comp94958_c0	0	3.5221	-1.87743
	comp96203_c0	0	0.829412	-0.672801
	comp96952_c0	0	1.24039	-1.10062
	comp97476_c0	0	2.05091	-1.85144
	comp97895_c0	0	0.655296	-0.808224
subcluster5-3	comp104598_c0	0	2.05462	0.834806
	comp106177_c0	0	2.15588	0.43883
	comp106465_c0	0	2.4124	-0.621781
	comp108165_c0	0	1.87997	0.161155
	comp108522_c0	0	2.38327	-0.541893
	comp108983_c0	0	1.47044	0.189526
	comp109165_c0	0	4.19384	-0.546946
	comp109241_c0	0	1.49482	0.847018
	comp109745_c1	0	2.82755	0.316418
	comp111295_c0	0	1.31927	0.359497
	comp111682_c1	0	2.12035	-0.449865
	comp111682_c2	0	1.94035	0.805346
	comp111682_c5	0	2.47391	0.0918136
	comp112673_c0	0	1.55986	0.839458
	comp113564_c0	0	1.97724	0.212766
	comp113839_c1	0	3.89998	-0.152001
	comp115224_c0	0	1.73454	0.21106
	comp115351_c0	0	2.30785	0.80259
	comp115762_c0	0	2.4038	-0.065182
	comp116724_c0	0	1.72895	0.815111
	comp117212_c0	0	2.64146	0.145339
	comp117224_c1	0	2.53477	0.397032
	comp117543_c0	0	1.83117	0.690187
	comp117988_c0	0	1.77402	0.689429
	comp118389_c0	0	1.31126	0.243484
	comp118457_c0	0	1.42964	0.200878
	comp119030_c0	0	2.14414	0.721128
	comp119156_c0	0	1.60024	0.162641
	comp119156_c1	0	1.35945	0.713891
	comp119294_c0	0	2.08412	0.757828
	comp120586_c2	0	1.91819	0.187085
	comp121477_c0	0	3.71457	0.242359
	comp122160_c0	0	2.23635	0.226702
	comp122275_c5	0	2.0484	-0.00954552
	comp122596_c4	0	3.19082	0.626465
	comp122596_c6	0	3.26138	0.113956
	comp122733_c0	0	2.11435	0.467267
	comp123072_c0	0	1.35769	0.462313
	comp123297_c0	0	1.64923	0.361893
	comp123324_c0	0	2.3246	0.0553829
	comp123438_c2	0	1.34526	0.809753
	comp123525_c10	0	2.81	-0.65237
	comp124155_c0	0	3.78391	0.0220263
	comp124256_c0	0	1.19593	0.830528
	comp124272_c2	0	1.69228	0.264689
	comp124302_c3	0	1.29199	0.656795
	comp124531_c1	0	2.17376	0.387361
	comp124833_c0	0	2.36147	-0.0183396
	comp124868_c0	0	1.28972	0.957611
	comp125193_c0	0	1.72014	0.713717
	comp125337_c0	0	1.46989	0.527577
	comp125545_c1	0	1.81333	0.62628
	comp125623_c0	0	1.3375	0.472587
	comp125708_c2	0	1.71498	-0.106854
	comp125859_c0	0	1.44096	0.285963
	comp126396_c1	0	2.09481	0.181372
	comp126405_c0	0	2.12802	-0.376913
	comp126433_c0	0	1.22902	0.52598
	comp126637_c0	0	3.80772	0.0684917
	comp126676_c0	0	1.56846	0.516588
	comp127375_c0	0	1.25142	0.717576
	comp129391_c0	0	1.66248	0.651161
	comp47797_c0	0	3.25861	0.301132
	comp48009_c0	0	3.94992	-0.825883
	comp48697_c0	0	1.22759	0.602701
	comp65526_c0	0	2.75227	0.436862
	comp68709_c0	0	1.70008	0.428312
	comp70602_c0	0	1.60339	0.919934
	comp73617_c0	0	2.30006	0.140088
	comp79735_c0	0	1.70685	0.61691
	comp80519_c0	0	2.62007	0.260262
	comp80817_c0	0	2.59871	0.365109
	comp83352_c0	0	2.60422	-0.253756
	comp90964_c0	0	3.84188	-0.449793
	comp93675_c1	0	2.36172	0.580785
	comp94811_c0	0	1.58888	0.228889
	comp94857_c1	0	1.76882	-0.24501
	comp96889_c0	0	1.64739	-0.0322603
	comp98284_c0	0	2.19314	-0.510166
	comp98410_c0	0	2.81351	-0.564497
	comp98459_c0	0	1.97143	0.71077
subcluster5-4	comp102662_c0	0	3.26221	0.975417
	comp107406_c0	0	3.51626	1.8555
	comp109257_c0	0	3.58985	1.89145
	comp110495_c0	0	4.54557	0.245908
	comp112064_c0	0	5.00273	1.47273
	comp113780_c0	0	4.62436	0.541706
	comp114170_c0	0	2.26194	2.11253
	comp114447_c0	0	3.49096	1.52617
	comp114462_c0	0	3.17861	2.18186
	comp115061_c0	0	3.37494	1.38582
	comp115717_c0	0	3.77402	0.870157
	comp115777_c1	0	5.56042	1.15964
	comp116180_c0	0	2.14706	1.82437
	comp116774_c0	0	2.43215	1.64218
	comp117384_c1	0	2.58451	1.83912
	comp117916_c1	0	2.4114	1.78312
	comp118111_c0	0	2.24473	2.07836
	comp118992_c1	0	4.09654	0.163746
	comp119676_c0	0	2.75488	1.27627
	comp120071_c3	0	3.28673	1.43364
	comp120326_c1	0	3.45942	2.0931
	comp120346_c0	0	3.63471	1.30226
	comp120348_c0	0	2.79141	1.51225
	comp120349_c0	0	5.49995	1.02346
	comp121394_c0	0	4.19374	1.94108
	comp121452_c2	0	2.11074	2.02147
	comp121839_c0	0	2.36053	2.02304
	comp121846_c0	0	4.03785	1.71204
	comp122109_c0	0	4.25389	0.620518
	comp122607_c1	0	2.60673	1.42944
	comp122817_c0	0	2.24262	1.69397
	comp123145_c0	0	2.72835	1.45829
	comp123352_c0	0	2.31283	1.99924
	comp123564_c3	0	3.11019	1.31225
	comp123661_c0	0	3.23624	2.17136
	comp124246_c1	0	2.6631	1.56208
	comp124694_c4	0	2.13162	2.02701
	comp124957_c0	0	2.8907	1.11889
	comp125080_c0	0	3.48915	1.91201
	comp125575_c0	0	3.26052	1.73161
	comp125757_c0	0	3.80594	1.08109
	comp126583_c0	0	2.2402	2.10141
	comp127269_c0	0	2.78401	1.93108
	comp133397_c0	0	3.44273	1.98882
	comp133614_c0	0	3.74822	1.97146
	comp46207_c0	0	6.06503	0.965218
	comp46303_c0	0	3.56932	0.56828
	comp48580_c0	0	2.43016	2.12907
	comp48779_c0	0	2.27796	1.66704
	comp50309_c0	0	4.05534	1.64842
	comp79676_c0	0	2.12136	1.80559
	comp79942_c0	0	4.48474	1.04484
	comp80021_c1	0	2.43152	2.11526
	comp80418_c0	0	2.83192	1.31514
	comp81886_c0	0	4.23058	0.925355
	comp86694_c0	0	6.77852	-1.44044
	comp93697_c0	0	2.24719	1.87034
	comp94712_c1	0	2.40314	1.69002
	comp95312_c0	0	2.97626	0.937559
	comp95482_c1	0	5.01996	1.26627
	comp95623_c0	0	4.50987	1.04405
	comp96772_c0	0	5.08487	1.05012
	comp97279_c1	0	3.56299	1.48088
	comp98329_c0	0	6.45061	-0.151998
subcluster5-5	comp105069_c0	0	3.39397	2.93853
	comp108256_c0	0	4.51155	2.35721
	comp108849_c0	0	3.35733	3.12251
	comp110697_c0	0	3.42888	3.59499
	comp112947_c5	0	3.5398	3.59091
	comp114008_c0	0	3.8471	3.6387
	comp115689_c0	0	3.80715	3.02449
	comp116560_c0	0	4.18234	2.92713
	comp120326_c0	0	3.47464	3.09097
	comp121338_c0	0	3.88927	3.37974
	comp121764_c1	0	4.39421	3.19856
	comp122202_c0	0	4.09355	2.75872
	comp122607_c0	0	3.58828	2.95605
	comp123016_c0	0	5.08335	3.32187
	comp123525_c4	0	7.03097	1.18159
	comp124035_c0	0	3.86664	3.13906
	comp124487_c1	0	6.19327	2.57998
	comp125263_c0	0	5.01267	2.40524
	comp125294_c3	0	3.44964	3.41875
	comp125340_c2	0	4.77104	2.13214
	comp125363_c4	0	6.73199	1.40714
	comp126330_c1	0	4.31256	2.21347
	comp126772_c0	0	6.8568	1.98189
	comp127418_c0	0	3.55502	2.9621
	comp127803_c0	0	4.54269	2.70564
	comp130275_c0	0	3.88803	2.93378
	comp132231_c0	0	4.15121	3.63609
	comp47657_c0	0	4.07075	2.61293
	comp48361_c0	0	5.28836	2.02892
	comp58292_c0	0	7.38889	1.628
	comp78886_c0	0	7.28835	1.33878
	comp78886_c1	0	5.16081	2.01129
	comp79568_c0	0	3.61375	2.90877
	comp80385_c1	0	4.20173	2.31999
	comp83404_c0	0	3.861	2.47216
	comp94215_c0	0	3.40056	3.39518
	comp94651_c0	0	4.26475	3.60784
	comp94657_c0	0	6.4769	1.86448
	comp94876_c0	0	4.49209	2.69619
subcluster5-6	comp100002_c0	0	4.87813	4.4504
	comp102372_c0	0	3.16967	9.00421
	comp104231_c0	0	6.78568	8.86764
	comp104416_c0	0	7.028	6.58683
	comp104728_c0	0	8.02063	9.00555
	comp104837_c0	0	7.22727	5.81534
	comp105148_c0	0	4.83288	7.00752
	comp105244_c0	0	7.77214	5.26731
	comp105256_c0	0	8.076	7.76079
	comp105365_c0	0	6.79314	8.21121
	comp105365_c1	0	6.82552	7.28679
	comp105389_c0	0	3.96159	4.25067
	comp105443_c0	0	6.41569	4.54006
	comp105516_c0	0	3.28936	8.61618
	comp105576_c0	0	8.27309	7.72786
	comp106008_c0	0	4.44439	6.68452
	comp106315_c0	0	7.79352	8.64926
	comp106964_c0	0	8.40714	1.47891
	comp107120_c0	0	7.29694	5.96462
	comp107256_c0	0	2.2384	9.26694
	comp107308_c0	0	3.6159	4.33516
	comp107386_c0	0	5.30933	6.95459
	comp107548_c0	0	3.49862	4.53176
[truncated: 294 more rows]
