# Supplementary material for: Transcriptome profiles of metamorphosis in the ornamented pygmy frog Microhyla fissipes clarify the functions of thyroid hormone receptors in metamorphosis
Source: Sci Rep. 2016 Jun 2;6:27310. doi: 10.1038/srep27310 (PMC4890586; doi:10.1038/srep27310)
Supplement: Supplementary Dataset 6 [file srep27310-s7.xls]

## Sheet: 1-3.Annotation_Summary
Genes	NR ID	NR Evalue	NR Description	NT ID	NT Evalue	NT Description	KO ID	KO Name	KO Description	Swissprot ID	Swissprot Evalue	Swissprot Description
comp123734_c1	NP_001135580.1	0	cadherin 17, LI cadherin (liver-intestine) precursor [Xenopus (Silurana) tropicalis] >gi|195539839|gb|AAI68087.1| Unknown (protein for MGC:185926) [Xenopus (Silurana) tropicalis]	--	--	--	K06811	CDH17	cadherin 17, LI cadherin	Q12864	0	Cadherin-17 OS=Homo sapiens GN=CDH17 PE=1 SV=3
comp124904_c0	NP_001017319.1	3.95e-112	thyrotrophic embryonic factor [Xenopus (Silurana) tropicalis] >gi|89272740|emb|CAJ83354.1| thyrotrophic embryonic factor [Xenopus (Silurana) tropicalis]	XM_004813912.1	1.41e-31	PREDICTED: Mustela putorius furo thyrotrophic embryonic factor (TEF), mRNA	K09058	TEF	thyrotrophic embryonic factor	Q92172	5.42e-108	Transcription factor VBP OS=Gallus gallus GN=TEF PE=1 SV=2
comp123069_c6	XP_002934038.1	0	PREDICTED: lipoprotein lipase [Xenopus (Silurana) tropicalis]	XM_004707570.1	2.16e-90	PREDICTED: Echinops telfairi lipoprotein lipase (LPL), mRNA	K01059	LPL	lipoprotein lipase	P11602	0	Lipoprotein lipase OS=Gallus gallus GN=LPL PE=1 SV=1
comp106598_c0	NP_989390.1	1.32e-154	uncharacterized protein LOC395024 [Xenopus (Silurana) tropicalis] >gi|40675347|gb|AAH64880.1| hypothetical protein MGC76254 [Xenopus (Silurana) tropicalis]	AY819261.1	1.31e-132	Gastrophryne carolinensis c-myc gene, exon 3 and partial cds	K04377	MYC	Myc proto-oncogene protein	P06171	2.51e-152	Transcriptional regulator Myc-A OS=Xenopus laevis GN=myc-a PE=2 SV=1
comp126133_c2	XP_002935024.1	1.09e-56	PREDICTED: hypothetical protein LOC779448 [Xenopus (Silurana) tropicalis]	--	--	--	--	--	--	Q32N32	1.25e-10	Protein casc4 OS=Xenopus laevis GN=casc4 PE=2 SV=1
comp124960_c0	XP_002943580.1	5.56e-06	PREDICTED: hypothetical protein LOC100495558 [Xenopus (Silurana) tropicalis]	--	--	--	--	--	--	--	--	--
comp124596_c0	XP_002943968.1	4.13e-148	PREDICTED: zinc transporter ZIP4-like [Xenopus (Silurana) tropicalis]	XM_005628315.1	6.96e-37	PREDICTED: Canis lupus familiaris solute carrier family 39 (zinc transporter), member 4 (SLC39A4), mRNA	K14710	SLC39A4, ZIP4	solute carrier family 39 (zinc transporter), member 4	A0JPN2	2.13e-98	Zinc transporter ZIP4 OS=Rattus norvegicus GN=Slc39a4 PE=2 SV=1
comp111196_c1	XP_002941647.1	5.35e-123	PREDICTED: keratin, type I cytoskeletal 18-B-like [Xenopus (Silurana) tropicalis]	--	--	--	K07604	KRT1	type I keratin, acidic	P08778	1.81e-74	Keratin, type I cytoskeletal 47 kDa OS=Xenopus laevis GN=xk70a PE=2 SV=2
comp79545_c0	NP_001080320.2	0	5'-nucleotidase domain containing 2 [Xenopus laevis]	NM_001102918.1	0	Xenopus (Silurana) tropicalis 5'-nucleotidase domain containing 2 (nt5dc2), mRNA >gi|134025818|gb|BC135978.1| Xenopus tropicalis hypothetical protein LOC100124988, mRNA (cDNA clone MGC:122519 IMAGE:7653691), complete cds	--	--	--	Q6Q0N3	0	5'-nucleotidase domain-containing protein 2 OS=Rattus norvegicus GN=Nt5dc2 PE=2 SV=2
comp124957_c2	--	--	--	--	--	--	--	--	--	--	--	--
comp124687_c0	NP_001025687.1	0	adenosine monophosphate deaminase 3 [Xenopus (Silurana) tropicalis] >gi|62533175|gb|AAH93621.1| ampd3 protein [Xenopus (Silurana) tropicalis]	XM_005661135.1	0	PREDICTED: Sus scrofa adenosine monophosphate deaminase 3 (AMPD3), mRNA	K01490	E3.5.4.6, AMPD	AMP deaminase	Q01432	0	AMP deaminase 3 OS=Homo sapiens GN=AMPD3 PE=1 SV=1
comp47780_c1	NP_989227.1	0	transketolase-like 2 [Xenopus (Silurana) tropicalis] >gi|38969927|gb|AAH63226.1| transketolase [Xenopus (Silurana) tropicalis]	NM_203896.1	0	Xenopus (Silurana) tropicalis transketolase-like 2 (tktl2), mRNA >gi|38969926|gb|BC063226.1| Xenopus tropicalis transketolase, mRNA (cDNA clone MGC:76292 IMAGE:5379520), complete cds	K00615	E2.2.1.1, tktA, tktB	transketolase	Q9D4D4	0	Transketolase-like protein 2 OS=Mus musculus GN=Tktl2 PE=2 SV=1
comp114456_c0	NP_001005706.1	1.84e-148	ethylmalonic encephalopathy 1 [Xenopus (Silurana) tropicalis] >gi|49522304|gb|AAH75280.1| ethylmalonic encephalopathy 1 [Xenopus (Silurana) tropicalis]	--	--	--	--	--	--	Q9DCM0	7.69e-128	Protein ETHE1, mitochondrial OS=Mus musculus GN=Ethe1 PE=1 SV=2
comp123971_c0	AAI60597.1	1.32e-94	LOC100145355 protein [Xenopus (Silurana) tropicalis]	--	--	--	--	--	--	Q9JLQ0	1.15e-20	CD2-associated protein OS=Mus musculus GN=Cd2ap PE=1 SV=3
comp110187_c0	--	--	--	--	--	--	--	--	--	--	--	--
comp126371_c0	XP_002942180.1	1.17e-24	PREDICTED: putative gastrointestinal growth factor xP4-like [Xenopus (Silurana) tropicalis]	--	--	--	--	--	--	Q00223	2.19e-23	Putative gastrointestinal growth factor xP4 OS=Xenopus laevis GN=p4 PE=2 SV=1
comp123845_c1	--	--	--	--	--	--	--	--	--	--	--	--
comp121960_c0	NP_001161214.1	1.62e-146	egl nine homolog 2 [Xenopus laevis] >gi|262344285|gb|ACY56026.1| EGL nine homolog 2 [Xenopus laevis]	XM_006102629.1	2.64e-100	PREDICTED: Myotis lucifugus egl-9 family hypoxia-inducible factor 2 (EGLN2), mRNA	K09592	EGLN, HPH	hypoxia-inducible factor prolyl hydroxylase	Q6AYU4	2.1e-119	Egl nine homolog 2 OS=Rattus norvegicus GN=Egln2 PE=2 SV=1
comp80425_c0	NP_001088586.1	9.63e-161	uncharacterized protein LOC495465 [Xenopus laevis] >gi|54648501|gb|AAH85032.1| LOC495465 protein [Xenopus laevis]	--	--	--	K01840	E5.4.2.8, manB	phosphomannomutase	O35621	2.63e-147	Phosphomannomutase 1 OS=Mus musculus GN=Pmm1 PE=1 SV=1
comp94389_c1	NP_989136.1	2.86e-155	Calsequestrin-2-like precursor [Xenopus (Silurana) tropicalis] >gi|38511783|gb|AAH61441.1| similar to calsequestrin 2 (cardiac muscle) [Xenopus (Silurana) tropicalis]	NM_001002682.1	3.38e-65	Danio rerio calsequestrin 2 (casq2), mRNA >gi|49899192|gb|BC075775.1| Danio rerio calsequestrin 2, mRNA (cDNA clone MGC:86817 IMAGE:6901506), complete cds	--	--	--	P19204	1.61e-128	Calsequestrin-2 OS=Gallus gallus GN=CASQ2 PE=1 SV=1
comp124832_c0	NP_001087607.1	1.88e-98	synaptotagmin 1 [Xenopus laevis] >gi|51513474|gb|AAH80438.1| MGC86555 protein [Xenopus laevis]	--	--	--	--	--	--	Q5R4J5	1.73e-73	Synaptotagmin-1 OS=Pongo abelii GN=SYT1 PE=2 SV=1
comp112351_c1	XP_002933737.1	1.87e-99	PREDICTED: chymotrypsin-like elastase family member 1 [Xenopus (Silurana) tropicalis]	--	--	--	K01326	CELA1	pancreatic elastase I	O46644	2.37e-93	Chymotrypsin-like elastase family member 1 OS=Macaca fascicularis GN=CELA1 PE=2 SV=1
comp119984_c0	--	--	--	--	--	--	--	--	--	--	--	--
comp98937_c0	NP_001083237.1	4.17e-131	insulin-like growth factor binding protein 1 precursor [Xenopus laevis] >gi|37747771|gb|AAH60008.1| MGC68538 protein [Xenopus laevis]	XM_005031897.1	2.1e-16	PREDICTED: Anas platyrhynchos insulin-like growth factor binding protein 1 (IGFBP1), partial mRNA	--	--	--	Q75ZP3	2.5e-76	Insulin-like growth factor-binding protein 1 OS=Sus scrofa GN=IGFBP1 PE=3 SV=1
comp125578_c1	NP_001120886.1	0	CCAAT/enhancer binding protein (C/EBP), zeta [Xenopus (Silurana) tropicalis] >gi|183986008|gb|AAI66330.1| cebpz protein [Xenopus (Silurana) tropicalis]	BC161691.1	1.8e-83	Xenopus laevis hypothetical protein LOC100158415, mRNA (cDNA clone IMAGE:4889512), partial cds	K14832	MAK21, NOC1, CEBPZ	ribosome biogenesis protein MAK21	Q03701	0	CCAAT/enhancer-binding protein zeta OS=Homo sapiens GN=CEBPZ PE=1 SV=3
comp122178_c0	XP_002935349.1	0	PREDICTED: glucosamine--fructose-6-phosphate aminotransferase [isomerizing] 1-like [Xenopus (Silurana) tropicalis]	XM_002935303.2	0	PREDICTED: Xenopus (Silurana) tropicalis glutamine--fructose-6-phosphate transaminase 1 (gfpt1), transcript variant X1, mRNA	K00820	E2.6.1.16, glmS	glucosamine--fructose-6-phosphate aminotransferase (isomerizing)	Q06210	0	Glutamine--fructose-6-phosphate aminotransferase [isomerizing] 1 OS=Homo sapiens GN=GFPT1 PE=1 SV=3
comp117598_c0	AAI60991.1	4.62e-125	LOC100145423 protein [Xenopus (Silurana) tropicalis]	XM_005424956.1	5.59e-79	PREDICTED: Geospiza fortis methionine sulfoxide reductase A (MSRA), mRNA	K07304	msrA	peptide-methionine (S)-S-oxide reductase	P54149	4.14e-114	Mitochondrial peptide methionine sulfoxide reductase OS=Bos taurus GN=MSRA PE=1 SV=2
comp117129_c3	NP_001088090.1	2.63e-88	myozenin 2 [Xenopus laevis] >gi|52354655|gb|AAH82908.1| LOC494787 protein [Xenopus laevis]	--	--	--	--	--	--	Q9JJW5	5.93e-76	Myozenin-2 OS=Mus musculus GN=Myoz2 PE=1 SV=1
comp116163_c0	--	--	--	--	--	--	--	--	--	--	--	--
comp125503_c0	XP_003773274.1	4.13e-75	PREDICTED: signal-transducing adaptor protein 1 [Sarcophilus harrisii]	--	--	--	--	--	--	Q9ULZ2	1.57e-72	Signal-transducing adaptor protein 1 OS=Homo sapiens GN=STAP1 PE=1 SV=1
comp80070_c0	AAC25492.1	1.16e-70	type 1 myosin heavy chain [Rana pipiens]	AF097905.1	6e-105	Rana catesbeiana myosin heavy chain (MHC-2) mRNA, partial cds	K10352	MYH	myosin heavy chain	P11778	1.21e-69	Myosin-7 (Fragment) OS=Papio hamadryas GN=MYH7 PE=2 SV=1
comp126680_c0	ABS19961.1	1.23e-28	selenoprotein W2 [Artemia franciscana]	--	--	--	K07401	K07401	selenoprotein W-related protein	Q9BRT3	3.77e-16	Migration and invasion enhancer 1 OS=Homo sapiens GN=MIEN1 PE=1 SV=1
comp88794_c0	NP_001120743.1	4.53e-180	solute carrier family 25 member 33 [Ovis aries] >gi|186886470|gb|ACC93611.1| SLC25A33 [Ovis aries]	XM_003228697.1	2.75e-132	PREDICTED: Anolis carolinensis solute carrier family 25 member 33-like (LOC100551968), mRNA	K15116	SLC25A33_36, RIM2	solute carrier family 25, member 33/36	Q9BSK2	1.29e-180	Solute carrier family 25 member 33 OS=Homo sapiens GN=SLC25A33 PE=2 SV=1
comp114805_c0	XP_001375463.2	1.22e-69	PREDICTED: interleukin-17 receptor E-like [Monodelphis domestica]	--	--	--	--	--	--	Q6AZ51	1.45e-57	Interleukin-17 receptor E OS=Rattus norvegicus GN=Il17re PE=2 SV=1
comp118171_c0	NP_988983.1	0	solute carrier family 7 (amino acid transporter light chain, L system), member 8 [Xenopus (Silurana) tropicalis] >gi|38174407|gb|AAH61338.1| solute carrier family 7 (cationic amino acid transporter, y+ system), member 8 [Xenopus (Silurana) tropicalis]	NM_001087136.1	0	Xenopus laevis solute carrier family 7 (amino acid transporter light chain, L system), member 8 (slc7a8), mRNA >gi|27924403|gb|BC044971.1| Xenopus laevis solute carrier family 7 (cationic amino acid transporter, y+ system), member 8, mRNA (cDNA clone MGC:52933 IMAGE:4930123), complete cds	K13781	SLC7A8, LAT2	solute carrier family 7 (L-type amino acid transporter), member 8	Q9QXW9	0	Large neutral amino acids transporter small subunit 2 OS=Mus musculus GN=Slc7a8 PE=1 SV=1
comp122024_c0	NP_001007879.1	0	synaptotagmin-like 2 [Xenopus (Silurana) tropicalis] >gi|51261550|gb|AAH80147.1| sytl2 protein [Xenopus (Silurana) tropicalis]	NM_001007878.2	1.15e-114	Xenopus (Silurana) tropicalis synaptotagmin-like 2 (sytl2), mRNA	--	--	--	Q9HCH5	9.63e-153	Synaptotagmin-like protein 2 OS=Homo sapiens GN=SYTL2 PE=1 SV=3
comp118545_c2	--	--	--	--	--	--	--	--	--	--	--	--
comp122623_c0	NP_001083278.1	0	uncharacterized protein LOC398840 [Xenopus laevis] >gi|37747665|gb|AAH59972.1| MGC68579 protein [Xenopus laevis]	XM_003969319.1	1.47e-141	PREDICTED: Takifugu rubripes [Pyruvate dehydrogenase [lipoamide]] kinase isozyme 2, mitochondrial-like (LOC101071739), mRNA	K00898	E2.7.11.2, PDK	pyruvate dehydrogenase kinase	Q64536	9.52e-164	[Pyruvate dehydrogenase [lipoamide]] kinase isozyme 2, mitochondrial OS=Rattus norvegicus GN=Pdk2 PE=1 SV=1
comp47689_c0	NP_001016200.1	6.07e-105	FBJ murine osteosarcoma viral oncogene homolog [Xenopus (Silurana) tropicalis] >gi|89268127|emb|CAJ83691.1| v-fos FBJ murine osteosarcoma viral oncogene homolog [Xenopus (Silurana) tropicalis] >gi|116063500|gb|AAI23033.1| v-fos FBJ murine osteosarcoma viral oncogene homolog [Xenopus (Silurana) tropicalis]	AF364329.1	7.83e-94	Coturnix coturnix c-fos proto-oncogene mRNA, complete cds	K04379	FOS	proto-oncogene protein c-fos	P11939	3.18e-72	Proto-oncogene c-Fos OS=Gallus gallus GN=FOS PE=1 SV=1
comp123100_c1	XP_002943095.1	0	PREDICTED: toll-like receptor 10-like [Xenopus (Silurana) tropicalis]	--	--	--	--	--	--	Q9QUN7	7.64e-84	Toll-like receptor 2 OS=Mus musculus GN=Tlr2 PE=1 SV=1
comp79980_c0	ACO52052.1	1.18e-118	Ferritin heavy chain, oocyte isoform [Rana catesbeiana]	BT081921.1	3.14e-169	Rana catesbeiana clone rcat-evr-517-345 Ferritin heavy chain, oocyte isoform putative mRNA, complete cds	K00522	FTH1	ferritin heavy chain	Q9XT73	1.75e-114	Ferritin heavy chain OS=Trichosurus vulpecula GN=FTH1 PE=2 SV=3
comp130729_c0	NP_001116882.1	0	angiotensin I converting enzyme 1 precursor [Xenopus (Silurana) tropicalis] >gi|166796450|gb|AAI59327.1| ace protein [Xenopus (Silurana) tropicalis]	XM_005309627.1	0	PREDICTED: Chrysemys picta bellii angiotensin I converting enzyme (ACE), mRNA	K01283	E3.4.15.1, ACE	peptidyl-dipeptidase A	Q10751	0	Angiotensin-converting enzyme (Fragment) OS=Gallus gallus GN=ACE PE=2 SV=1
comp112948_c0	XP_002933427.1	5.49e-35	PREDICTED: proline-rich protein 15-like [Xenopus (Silurana) tropicalis]	--	--	--	--	--	--	Q8IV56	2.76e-13	Proline-rich protein 15 OS=Homo sapiens GN=PRR15 PE=2 SV=1
comp122036_c0	NP_001080328.1	0	solute carrier family 7 (cationic amino acid transporter, y+ system), member 3 [Xenopus laevis] >gi|27503400|gb|AAH42222.1| Slc7a3-prov protein [Xenopus laevis]	XM_004000598.1	1.37e-73	PREDICTED: Felis catus solute carrier family 7 (cationic amino acid transporter, y+ system), member 3, transcript variant 2 (SLC7A3), mRNA	K13865	SLC7A3, ATRC3	solute carrier family 7 (cationic amino acid transporter), member 3	Q8WY07	0	Cationic amino acid transporter 3 OS=Homo sapiens GN=SLC7A3 PE=1 SV=1
comp122043_c1	AFJ51403.1	0	Serine/threonine-protein kinase D3-like [Crotalus adamanteus]	XM_001954091.1	7.73e-37	Drosophila ananassae GF18121 (Dana\GF18121), mRNA	K06070	PKD	protein kinase D	O94806	0	Serine/threonine-protein kinase D3 OS=Homo sapiens GN=PRKD3 PE=1 SV=1
comp125036_c1	NP_001072695.1	0	patatin-like phospholipase domain containing 2 [Xenopus (Silurana) tropicalis] >gi|115312981|gb|AAI24036.1| hypothetical protein MGC147562 [Xenopus (Silurana) tropicalis]	XM_001380609.2	4.78e-129	PREDICTED: Monodelphis domestica patatin-like phospholipase domain-containing protein 2-like (LOC100031359), mRNA	--	--	--	P0C548	0	Patatin-like phospholipase domain-containing protein 2 OS=Rattus norvegicus GN=Pnpla2 PE=2 SV=1
comp123279_c0	NP_001089581.1	0	uncharacterized protein LOC734637 [Xenopus laevis] >gi|71051798|gb|AAH99005.1| MGC115367 protein [Xenopus laevis]	XM_003500585.1	7.1e-177	PREDICTED: Cricetulus griseus PWP2 periodic tryptophan protein homolog (yeast), transcript variant 1 (Pwp2), mRNA	K14558	PWP2, UTP1	periodic tryptophan protein 2	Q5RFQ3	0	Periodic tryptophan protein 2 homolog OS=Pongo abelii GN=PWP2 PE=2 SV=1
comp121211_c2	XP_002940206.1	2.92e-09	PREDICTED: hypothetical protein LOC100497286 [Xenopus (Silurana) tropicalis]	--	--	--	--	--	--	--	--	--
comp119791_c1	AAH94477.1	0	LOC431861 protein, partial [Xenopus laevis]	BC166053.1	0	Xenopus laevis cDNA clone IMAGE:5079515	K01103	PFKFB	6-phosphofructo-2-kinase / fructose-2,6-bisphosphatase	Q5R9C1	0	6-phosphofructo-2-kinase/fructose-2,6-bisphosphatase 3 OS=Pongo abelii GN=PFKFB3 PE=2 SV=2
comp125579_c0	XP_002931632.1	1.14e-19	PREDICTED: FYN-binding protein-like [Xenopus (Silurana) tropicalis]	--	--	--	--	--	--	Q5VWT5	1.38e-13	Uncharacterized protein C1orf168 OS=Homo sapiens GN=C1orf168 PE=2 SV=1
comp109577_c0	XP_002939496.1	6.55e-22	PREDICTED: hypothetical protein LOC100038197 [Xenopus (Silurana) tropicalis]	--	--	--	--	--	--	--	--	--
comp110851_c0	NP_001096352.1	0	meprin A, beta precursor [Xenopus (Silurana) tropicalis] >gi|134024103|gb|AAI35833.1| LOC100124942 protein [Xenopus (Silurana) tropicalis]	--	--	--	K08606	MEP1B	meprin A, beta	Q16820	0	Meprin A subunit beta OS=Homo sapiens GN=MEP1B PE=1 SV=3
comp115310_c0	--	--	--	--	--	--	--	--	--	--	--	--
comp123213_c3	--	--	--	--	--	--	--	--	--	--	--	--
comp123269_c1	--	--	--	--	--	--	--	--	--	--	--	--
comp121290_c2	--	--	--	--	--	--	--	--	--	--	--	--
comp121016_c0	NP_001079452.1	3.15e-177	calpain 8 [Xenopus laevis] >gi|27503196|gb|AAH42349.1| Capn8-a protein [Xenopus laevis]	--	--	--	K08577	CAPN8	calpain-8	Q78EJ9	3.13e-172	Calpain-8 OS=Rattus norvegicus GN=Capn8 PE=2 SV=1
comp124480_c0	--	--	--	--	--	--	--	--	--	--	--	--
comp121968_c0	NP_001011019.1	0	GATS-like protein 1 [Xenopus (Silurana) tropicalis] >gi|82180801|sp|Q63ZZ8.1|GATL1_XENTR RecName: Full=GATS-like protein 1 >gi|52139105|gb|AAH82733.1| Protein GATS [Xenopus (Silurana) tropicalis] >gi|89267866|emb|CAJ82710.1| novel protein [Xenopus (Silurana) tropicalis]	NM_001011019.1	0	Xenopus (Silurana) tropicalis GATS protein-like 1 (gatsl1), mRNA >gi|52139104|gb|BC082733.1| Xenopus tropicalis Protein GATS, mRNA (cDNA clone MGC:89774 IMAGE:7027689), complete cds	--	--	--	Q63ZZ8	0	GATS-like protein 1 OS=Xenopus tropicalis GN=gatsl1 PE=2 SV=1
comp118334_c1	--	--	--	--	--	--	--	--	--	--	--	--
comp123532_c0	NP_989244.1	0	spermatogenesis associated, serine-rich 2 [Xenopus (Silurana) tropicalis] >gi|39645864|gb|AAH63897.1| spermatogenesis associated, serine-rich 2 [Xenopus (Silurana) tropicalis]	NM_203913.1	0	Xenopus (Silurana) tropicalis spermatogenesis associated, serine-rich 2 (spats2), mRNA >gi|39645863|gb|BC063897.1| Xenopus tropicalis spermatogenesis associated, serine-rich 2, mRNA (cDNA clone MGC:75583 IMAGE:5379171), complete cds	--	--	--	Q86XZ4	1.2e-168	Spermatogenesis-associated serine-rich protein 2 OS=Homo sapiens GN=SPATS2 PE=1 SV=1
comp119544_c0	XP_001508739.2	2.18e-43	PREDICTED: cAMP-responsive element modulator-like isoform 1 [Ornithorhynchus anatinus]	XM_005476804.1	1.24e-31	PREDICTED: Oreochromis niloticus inducible cAMP early repressor (LOC100534480), transcript variant X3, mRNA	K09052	CREM	cAMP response element modulator	P79145	1.26e-38	cAMP-responsive element modulator OS=Canis familiaris GN=CREM PE=2 SV=2
comp120483_c0	XP_002932748.1	2.33e-84	PREDICTED: hypothetical protein LOC100488554 [Xenopus (Silurana) tropicalis]	--	--	--	--	--	--	--	--	--
comp122649_c0	XP_003771090.1	0	PREDICTED: netrin-4 [Sarcophilus harrisii]	--	--	--	K06845	NTN4	netrin 4	Q9JI33	0	Netrin-4 OS=Mus musculus GN=Ntn4 PE=2 SV=2
comp121516_c2	XP_001370894.1	0	PREDICTED: protein Jade-2 [Monodelphis domestica]	BC097813.1	0	Xenopus laevis hypothetical protein LOC733278, mRNA (cDNA clone IMAGE:6871593), partial cds	--	--	--	Q6ZQF7	0	Protein Jade-2 OS=Mus musculus GN=Phf15 PE=2 SV=2
comp123157_c0	NP_001017139.1	0	insulin-like growth factor 2 mRNA binding protein 3 [Xenopus (Silurana) tropicalis] >gi|89272857|emb|CAJ82142.1| IGF-II mRNA-binding protein 3 (imp-3) [Xenopus (Silurana) tropicalis]	AF064633.1	0	Xenopus laevis Vg1 RNA binding protein variant A mRNA, complete cds	K13197	IGF2BP3	insulin-like growth factor 2 mRNA-binding protein 3	O57526	0	Insulin-like growth factor 2 mRNA-binding protein 3-B OS=Xenopus laevis GN=igf2bp3-b PE=1 SV=1
comp122406_c0	NP_001089127.1	0	CPD photolyase-like [Xenopus laevis] >gi|77799777|dbj|BAE46749.1| CPD photolyase-like [Xenopus laevis] >gi|126631428|gb|AAI33745.1| LOC733427 protein [Xenopus laevis]	XM_005513231.1	1.55e-171	PREDICTED: Columba livia deoxyribodipyrimidine photo-lyase-like (LOC102085059), mRNA	K01669	E4.1.99.3, phrB	deoxyribodipyrimidine photo-lyase	Q28811	0	Deoxyribodipyrimidine photo-lyase OS=Potorous tridactylus GN=PHR PE=2 SV=1
comp96098_c0	NP_001080530.1	4.2e-157	programmed cell death 4 (neoplastic transformation inhibitor) [Xenopus laevis] >gi|29387357|gb|AAH48225.1| Pdcd4-prov protein [Xenopus laevis]	--	--	--	--	--	--	Q61823	5.01e-155	Programmed cell death protein 4 OS=Mus musculus GN=Pdcd4 PE=1 SV=1
comp104303_c0	--	--	--	--	--	--	--	--	--	--	--	--
comp124458_c0	NP_788804.1	9.84e-23	mucin-15 precursor [Bos taurus] >gi|50401067|sp|Q8MI01.1|MUC15_BOVIN RecName: Full=Mucin-15; Short=MUC-15; AltName: Full=Component II; AltName: Full=Glycoprotein 4; AltName: Full=Glycoprotein C; AltName: Full=PAS3; AltName: Full=PASIII; Flags: Precursor >gi|21615401|emb|CAD10622.1| MUC15 protein [Bos taurus]	--	--	--	--	--	--	Q8MI01	6.65e-24	Mucin-15 OS=Bos taurus GN=MUC15 PE=1 SV=1
comp119612_c0	NP_001087172.1	0	phosphoethanolamine methyltransferase [Xenopus laevis] >gi|50417800|gb|AAH78119.1| MGC83638 protein [Xenopus laevis]	NM_001102806.2	0	Xenopus (Silurana) tropicalis phosphoethanolamine methyltransferase (LOC100124841), mRNA	--	--	--	Q9FR44	9.39e-169	Phosphoethanolamine N-methyltransferase 1 OS=Arabidopsis thaliana GN=NMT1 PE=2 SV=1
comp113951_c0	NP_001120538.1	0	retinal pigment epithelium-specific protein 65kDa [Xenopus (Silurana) tropicalis] >gi|171846793|gb|AAI61457.1| LOC100145692 protein [Xenopus (Silurana) tropicalis]	XM_005050653.1	0	PREDICTED: Ficedula albicollis retinal pigment epithelium-specific protein 65kDa (RPE65), mRNA	K11158	RPE65	retinoid isomerohydrolase	Q8AXN9	0	Retinoid isomerohydrolase OS=Cynops pyrrhogaster GN=RPE65 PE=2 SV=3
comp95956_c0	XP_003792342.1	1.21e-43	PREDICTED: uncharacterized protein C1orf106 homolog [Otolemur garnettii]	--	--	--	--	--	--	Q7TN12	6.64e-44	Uncharacterized protein C1orf106 homolog OS=Mus musculus PE=2 SV=1
comp124134_c0	NP_001079511.1	0	arginase, non-hepatic 1 [Xenopus laevis] >gi|2492938|sp|Q91554.1|ARGN2_XENLA RecName: Full=Arginase, non-hepatic 2 >gi|497230|gb|AAA56892.1| arginase 2 [Xenopus laevis]	XM_005502433.1	6.78e-81	PREDICTED: Columba livia arginase 2 (ARG2), mRNA	K01476	E3.5.3.1, rocF, arg	arginase	Q91554	0	Arginase, non-hepatic 2 OS=Xenopus laevis GN=arg2-b PE=2 SV=1
comp121921_c1	XP_002931571.1	0	PREDICTED: asparagine synthetase domain-containing protein 1 [Xenopus (Silurana) tropicalis]	--	--	--	--	--	--	Q5ZJN0	0	Asparagine synthetase domain-containing protein 1 OS=Gallus gallus GN=ASNSD1 PE=2 SV=1
comp126216_c0	NP_001079939.1	0	major vault protein [Xenopus laevis] >gi|82187170|sp|Q6PF69.1|MVP_XENLA RecName: Full=Major vault protein; Short=MVP >gi|34784593|gb|AAH57708.1| MGC68839 protein [Xenopus laevis]	CR942363.2	0	Xenopus tropicalis finished cDNA, clone TGas032l04	--	--	--	Q6PF69	0	Major vault protein OS=Xenopus laevis GN=mvp PE=2 SV=1
comp123141_c0	XP_002938353.1	7.75e-126	PREDICTED: hypothetical protein LOC100490320 [Xenopus (Silurana) tropicalis]	--	--	--	--	--	--	P11369	2.08e-86	Retrovirus-related Pol polyprotein LINE-1 OS=Mus musculus GN=Pol PE=1 SV=2
comp102034_c0	XP_001362356.2	0	PREDICTED: next to BRCA1 gene 1 protein isoform 1 [Monodelphis domestica]	XM_001362319.2	4.53e-40	PREDICTED: Monodelphis domestica neighbor of BRCA1 gene 1, transcript variant 1 (NBR1), mRNA	--	--	--	P97432	0	Next to BRCA1 gene 1 protein OS=Mus musculus GN=Nbr1 PE=1 SV=1
comp124734_c0	NP_001096352.1	0	meprin A, beta precursor [Xenopus (Silurana) tropicalis] >gi|134024103|gb|AAI35833.1| LOC100124942 protein [Xenopus (Silurana) tropicalis]	--	--	--	K08606	MEP1B	meprin A, beta	P28826	0	Meprin A subunit beta OS=Rattus norvegicus GN=Mep1b PE=1 SV=3
comp124857_c0	XP_002934438.1	0	PREDICTED: hypothetical protein LOC100497991 [Xenopus (Silurana) tropicalis]	XM_002934392.2	6.37e-173	PREDICTED: Xenopus (Silurana) tropicalis myosin light chain kinase 3-like (LOC100497991), transcript variant X1, mRNA	K00907	MYLK	myosin-light-chain kinase	Q86YV6	5.86e-156	Myosin light chain kinase family member 4 OS=Homo sapiens GN=MYLK4 PE=1 SV=2
comp125864_c0	XP_002936066.1	1.19e-89	PREDICTED: LOW QUALITY PROTEIN: zinc transporter 10-like [Xenopus (Silurana) tropicalis]	XM_002936020.2	1.32e-78	PREDICTED: Xenopus (Silurana) tropicalis solute carrier family 30, member 10 (slc30a10), mRNA	K14697	SLC30A10, ZNT10	solute carrier family 30 (zinc transporter), member 10	Q3UVU3	1.14e-64	Zinc transporter 10 OS=Mus musculus GN=Slc30a10 PE=1 SV=1
comp117166_c0	XP_002937029.1	7.13e-126	PREDICTED: PI-PLC X domain-containing protein 1-like [Xenopus (Silurana) tropicalis]	--	--	--	--	--	--	Q9NUJ7	2.45e-106	PI-PLC X domain-containing protein 1 OS=Homo sapiens GN=PLCXD1 PE=2 SV=1
comp125866_c1	XP_002935199.1	2.73e-34	PREDICTED: hypothetical protein LOC100490020 [Xenopus (Silurana) tropicalis]	--	--	--	--	--	--	--	--	--
comp125825_c1	NP_001120146.1	0	eukaryotic elongation factor-2 kinase [Xenopus (Silurana) tropicalis] >gi|166797013|gb|AAI59138.1| LOC100145184 protein [Xenopus (Silurana) tropicalis]	XM_005505690.1	0	PREDICTED: Columba livia eukaryotic elongation factor-2 kinase (EEF2K), transcript variant X2, mRNA	K08292	E2.7.11.20	elongation factor 2 kinase	O00418	0	Eukaryotic elongation factor 2 kinase OS=Homo sapiens GN=EEF2K PE=1 SV=2
comp108812_c0	XP_002941283.1	3.27e-72	PREDICTED: transmembrane 4 L6 family member 5-like [Xenopus (Silurana) tropicalis]	--	--	--	--	--	--	Q9EQL5	3.83e-28	Transmembrane 4 L6 family member 4 OS=Rattus norvegicus GN=Tm4sf4 PE=2 SV=1
comp103426_c0	XP_002939747.1	2.68e-81	PREDICTED: polyserase-2-like [Xenopus (Silurana) tropicalis]	--	--	--	K08664	PRSS8	protease, serine, 8 (prostasin)	Q6BEA2	2.71e-72	Serine protease 27 OS=Rattus norvegicus GN=Prss27 PE=2 SV=1
comp118318_c0	NP_001085116.1	0	complement component 7 precursor [Xenopus laevis] >gi|47939796|gb|AAH72259.1| MGC82368 protein [Xenopus laevis]	XM_004075128.1	2.93e-10	PREDICTED: Oryzias latipes complement component C7-like (LOC101174608), mRNA	K03996	C7	complement component 7	Q9TUQ3	0	Complement component C7 OS=Sus scrofa GN=C7 PE=1 SV=1
comp119831_c0	NP_001081978.1	0	growth hormone receptor precursor [Xenopus laevis] >gi|6180075|gb|AAF05775.1|AF193799_1 growth hormone receptor [Xenopus laevis]	--	--	--	K05080	GHR	growth hormone receptor	Q90375	0	Growth hormone receptor OS=Columba livia GN=GHR PE=2 SV=1
comp123850_c0	XP_002938688.1	0	PREDICTED: probable serine protease HTRA3-like [Xenopus (Silurana) tropicalis]	XM_005148567.1	0	PREDICTED: Melopsittacus undulatus HtrA serine peptidase 3 (HTRA3), mRNA	K08785	HTRA3	HtrA serine peptidase 3	D3ZA76	0	Serine protease HTRA3 OS=Rattus norvegicus GN=Htra3 PE=2 SV=1
comp123758_c0	XP_002931507.1	0	PREDICTED: acyl-coenzyme A thioesterase 11-like [Xenopus (Silurana) tropicalis]	--	--	--	K12417	ACOT11	acyl-CoA thioesteraes 11	Q8VHQ9	0	Acyl-coenzyme A thioesterase 11 OS=Mus musculus GN=Acot11 PE=2 SV=1
comp109307_c0	1RCC	8.58e-90	Chain A, Bullfrog Red Cell L Ferritin TartrateMGPH 5.5 >gi|157833650|pdb|1RCE|A Chain A, Bullfrog Red Cell L Ferritin SulfateMNPH 6.3	--	--	--	K00522	FTH1	ferritin heavy chain	P07797	1.35e-90	Ferritin, lower subunit OS=Lithobates catesbeiana PE=1 SV=1
comp125920_c3	AAH78010.1	1.67e-65	Unknown (protein for IMAGE:4963340), partial [Xenopus laevis]	--	--	--	K16449	RGS	regulator of G-protein signaling	P97428	8.57e-53	Regulator of G-protein signaling 16 OS=Mus musculus GN=Rgs16 PE=1 SV=1
comp123729_c2	XP_002934665.1	0	PREDICTED: LOW QUALITY PROTEIN: integrin alpha-6-like [Xenopus (Silurana) tropicalis]	NM_001109981.1	1.83e-88	Bos taurus integrin, alpha 6 (ITGA6), mRNA	K06485	ITGA6	integrin alpha 6	Q61739	0	Integrin alpha-6 OS=Mus musculus GN=Itga6 PE=1 SV=3
comp78447_c0	NP_001015710.1	0	nuclear factor interleukin-3-regulated protein [Xenopus (Silurana) tropicalis] >gi|82194958|sp|Q5FW38.1|NFIL3_XENTR RecName: Full=Nuclear factor interleukin-3-regulated protein >gi|58476296|gb|AAH89641.1| nuclear factor, interleukin 3 regulated [Xenopus (Silurana) tropicalis]	--	--	--	K09059	NFIL3, E4BP4	nuclear factor, interleukin 3 regulated	Q5FW38	0	Nuclear factor interleukin-3-regulated protein OS=Xenopus tropicalis GN=nfil3 PE=2 SV=1
comp117236_c0	NP_001128697.1	0	solute carrier family 24 (sodium/lithium/calcium exchanger), member 6 [Xenopus laevis] >gi|195540147|gb|AAI67979.1| Unknown (protein for MGC:180122) [Xenopus laevis]	NM_001135225.1	4.02e-128	Xenopus laevis solute carrier family 8 (sodium/lithium/calcium exchanger), member B1 (slc8b1), mRNA >gi|195540146|gb|BC167979.1| Xenopus laevis cDNA clone MGC:180122 IMAGE:6640181, complete cds	K13754	SLC24A6, NCKX6	solute carrier family 24 (sodium/potassium/calcium exchanger), member 6	Q925Q3	0	Sodium/potassium/calcium exchanger 6, mitochondrial OS=Mus musculus GN=Slc24a6 PE=2 SV=2
comp127056_c0	NP_001082215.1	0	olfactomedin 4 precursor [Xenopus laevis] >gi|18916492|dbj|BAB85495.1| Tiarin [Xenopus laevis]	XM_003214938.1	5.68e-12	PREDICTED: Anolis carolinensis hypothetical protein LOC100551849 (LOC100551849), mRNA	--	--	--	Q6UX06	2.9e-143	Olfactomedin-4 OS=Homo sapiens GN=OLFM4 PE=1 SV=1
comp123365_c0	--	--	--	--	--	--	--	--	--	--	--	--
comp111949_c0	BAB63946.1	2.3e-177	keratin 8 [Rana catesbeiana]	AB056480.1	0	Rana catesbeiana rk8 mRNA for keratin 8, complete cds	K07605	KRT2	type II keratin, basic	P08776	1.72e-171	Keratin, type II cytoskeletal 8 OS=Xenopus laevis PE=2 SV=1
comp115320_c0	XP_003219432.1	7.47e-123	PREDICTED: otoconin-90-like [Anolis carolinensis]	--	--	--	--	--	--	Q9Z0L3	2.34e-115	Otoconin-90 OS=Mus musculus GN=Oc90 PE=1 SV=2
comp47780_c0	NP_989227.1	3.37e-178	transketolase-like 2 [Xenopus (Silurana) tropicalis] >gi|38969927|gb|AAH63226.1| transketolase [Xenopus (Silurana) tropicalis]	NM_203896.1	4.2e-179	Xenopus (Silurana) tropicalis transketolase-like 2 (tktl2), mRNA >gi|38969926|gb|BC063226.1| Xenopus tropicalis transketolase, mRNA (cDNA clone MGC:76292 IMAGE:5379520), complete cds	K00615	E2.2.1.1, tktA, tktB	transketolase	Q2NL26	1.73e-154	Transketolase-like protein 1 OS=Bos taurus GN=TKTL1 PE=2 SV=1
comp124173_c1	XP_002942698.1	3.93e-53	PREDICTED: poly [ADP-ribose] polymerase 12-like [Xenopus (Silurana) tropicalis]	JN723687.1	1.27e-11	Cyprinus carpio clone 209587 microsatellite sequence	K15259	PARP7S	poly	Q9H0J9	7.59e-41	Poly [ADP-ribose] polymerase 12 OS=Homo sapiens GN=PARP12 PE=1 SV=1
comp127898_c0	--	--	--	--	--	--	--	--	--	--	--	--
comp94949_c0	NP_001107717.1	6.51e-109	myosin, light chain 2, regulatory, cardiac, slow [Xenopus (Silurana) tropicalis] >gi|165971216|gb|AAI58546.1| myl2 protein [Xenopus (Silurana) tropicalis]	XM_003795990.1	3.1e-120	PREDICTED: Otolemur garnettii myosin, light chain 2, regulatory, cardiac, slow (MYL2), mRNA	K10351	MYL2	myosin regulatory light chain 2	Q7M2V4	2.45e-103	Myosin regulatory light chain 2, ventricular/cardiac muscle isoform OS=Oryctolagus cuniculus GN=MYL2 PE=1 SV=2
comp52321_c0	NP_001091348.1	0	UDP-N-acteylglucosamine pyrophosphorylase 1 [Xenopus laevis] >gi|125858500|gb|AAI29599.1| LOC100037187 protein [Xenopus laevis]	XM_005293594.1	8.55e-134	PREDICTED: Chrysemys picta bellii UDP-N-acteylglucosamine pyrophosphorylase 1 (UAP1), transcript variant X1, mRNA	K00972	UAP1	UDP-N-acetylglucosamine pyrophosphorylase	Q91YN5	0	UDP-N-acetylhexosamine pyrophosphorylase OS=Mus musculus GN=Uap1 PE=1 SV=1
comp114107_c0	NP_001016013.1	3.05e-157	retinal G protein coupled receptor [Xenopus (Silurana) tropicalis] >gi|89271371|emb|CAJ83203.1| retinal G protein coupled receptor [Xenopus (Silurana) tropicalis] >gi|138519755|gb|AAI35114.1| hypothetical protein LOC548767 [Xenopus (Silurana) tropicalis]	--	--	--	K04254	RGR	retinal G protein coupled receptor	P47804	3.44e-100	RPE-retinal G protein-coupled receptor OS=Homo sapiens GN=RGR PE=1 SV=1
comp111692_c0	NP_001088503.1	0	matrix metallopeptidase 8 (neutrophil collagenase) precursor [Xenopus laevis] >gi|54311407|gb|AAH84836.1| LOC495372 protein [Xenopus laevis]	XM_001366802.1	1.64e-35	PREDICTED: Monodelphis domestica macrophage metalloelastase-like (LOC100012514), mRNA	K07994	MMP13	matrix metalloproteinase-13 (collagenase 3)	O13065	0	Matrix metalloproteinase-18 OS=Xenopus laevis GN=mmp18 PE=2 SV=1
comp120482_c3	XP_002937768.1	0	PREDICTED: aldehyde oxidase-like [Xenopus (Silurana) tropicalis]	XM_004378205.1	4.94e-55	PREDICTED: Trichechus manatus latirostris aldehyde oxidase 1 (AOX1), mRNA	K00157	AOX	aldehyde oxidase	Q06278	0	Aldehyde oxidase OS=Homo sapiens GN=AOX1 PE=2 SV=2
comp118409_c0	NP_001080167.1	0	ornithine decarboxylase 1 [Xenopus laevis] >gi|27694591|gb|AAH44004.1| Odc1-prov protein [Xenopus laevis]	XM_005044270.1	0	PREDICTED: Ficedula albicollis ornithine decarboxylase 1 (ODC1), mRNA	K01581	E4.1.1.17, ODC1, speC, speF	ornithine decarboxylase	P27120	0	Ornithine decarboxylase 1 OS=Xenopus laevis GN=odc1-a PE=2 SV=1
comp122822_c5	NP_001090508.1	1.34e-113	phospholipid scramblase 2 [Xenopus laevis] >gi|116487835|gb|AAI26055.1| Plscr2 protein [Xenopus laevis]	--	--	--	--	--	--	P58195	2.36e-101	Phospholipid scramblase 1 OS=Rattus norvegicus GN=Plscr1 PE=1 SV=1
comp118022_c0	NP_001081673.1	2.29e-33	Xp8 protein [Xenopus laevis] >gi|15146352|dbj|BAB33387.2| XP8 [Xenopus laevis] >gi|213623150|gb|AAI69359.1| Xp8 protein [Xenopus laevis] >gi|213625972|gb|AAI69387.1| Xp8 protein [Xenopus laevis]	--	--	--	K15626	NUPR1, COM1	nuclear protein, 1	O54842	2.88e-11	Nuclear protein 1 OS=Rattus norvegicus GN=Nupr1 PE=2 SV=1
comp124737_c0	XP_002942645.1	0	PREDICTED: poly [ADP-ribose] polymerase 14-like, partial [Xenopus (Silurana) tropicalis]	--	--	--	K15261	PARP10_14_15	poly	Q460N5	0	Poly [ADP-ribose] polymerase 14 OS=Homo sapiens GN=PARP14 PE=1 SV=3
comp125815_c2	--	--	--	--	--	--	--	--	--	--	--	--
comp117894_c0	--	--	--	--	--	--	--	--	--	--	--	--
comp116574_c0	XP_002940145.1	0	PREDICTED: endophilin-A3-like [Xenopus (Silurana) tropicalis]	XM_002940099.2	0	PREDICTED: Xenopus (Silurana) tropicalis SH3-domain GRB2-like 3 (sh3gl3), mRNA	K11247	SH3GL	endophilin-A	Q8AXU9	0	Endophilin-A3 OS=Gallus gallus GN=SH3GL3 PE=1 SV=1
comp123793_c0	NP_001072735.1	6.63e-120	cysteine-rich protein 2 [Xenopus (Silurana) tropicalis] >gi|116487449|gb|AAI25716.1| hypothetical protein MGC146056 [Xenopus (Silurana) tropicalis]	--	--	--	--	--	--	Q0VFX8	1.48e-111	Cysteine-rich protein 2 OS=Bos taurus GN=CRIP2 PE=2 SV=1
comp120481_c2	NP_001086497.1	0	phytanoyl-CoA 2-hydroxylase [Xenopus laevis] >gi|49903319|gb|AAH76646.1| Phyh-prov protein [Xenopus laevis]	XM_004014232.1	1.44e-71	PREDICTED: Ovis aries phytanoyl-CoA dioxygenase, peroxisomal-like (LOC101107212), mRNA	K00477	E1.14.11.18, PHYH	phytanoyl-CoA hydroxylase	P57093	1.26e-168	Phytanoyl-CoA dioxygenase, peroxisomal OS=Rattus norvegicus GN=Phyh PE=1 SV=2
comp126258_c2	XP_002932447.1	0	PREDICTED: sodium bicarbonate cotransporter 3 [Xenopus (Silurana) tropicalis]	NM_001091453.1	0	Xenopus laevis solute carrier family 4, sodium bicarbonate cotransporter, member 7 (slc4a7), mRNA >gi|47123018|gb|BC070701.1| Xenopus laevis hypothetical protein MGC83246, mRNA (cDNA clone MGC:83246 IMAGE:6636908), complete cds	K13858	SLC4A7	solute carrier family 4 (sodium bicarbonate cotransporter), member 7	Q9R1N3	0	Sodium bicarbonate cotransporter 3 OS=Rattus norvegicus GN=Slc4a7 PE=1 SV=1
comp119063_c0	--	--	--	--	--	--	--	--	--	--	--	--
comp118229_c0	NP_001072809.1	4.05e-179	methylsterol monooxygenase 1 [Xenopus (Silurana) tropicalis] >gi|111309060|gb|AAI21457.1| sterol-C4-methyl oxidase-like [Xenopus (Silurana) tropicalis]	XM_005415562.1	1.68e-112	PREDICTED: Geospiza fortis methylsterol monooxygenase 1 (MSMO1), mRNA	K07750	E1.14.13.72, SC4MOL, ERG25	methylsterol monooxygenase	Q5R574	4.06e-175	Methylsterol monooxygenase 1 OS=Pongo abelii GN=MSMO1 PE=2 SV=1
comp105335_c0	--	--	--	--	--	--	--	--	--	--	--	--
comp113586_c0	NP_001121529.1	0	4-aminobutyrate aminotransferase [Xenopus (Silurana) tropicalis] >gi|183985810|gb|AAI66397.1| LOC100158654 protein [Xenopus (Silurana) tropicalis]	NM_001128057.1	0	Xenopus (Silurana) tropicalis 4-aminobutyrate aminotransferase (abat), mRNA >gi|183985809|gb|BC166397.1| Xenopus tropicalis hypothetical protein LOC100158654, mRNA (cDNA clone MGC:186661 IMAGE:8966422), complete cds	K13524	ABAT	4-aminobutyrate aminotransferase / (S)-3-amino-2-methylpropionate transaminase	P80147	0	4-aminobutyrate aminotransferase, mitochondrial OS=Sus scrofa GN=ABAT PE=1 SV=2
comp112109_c0	AAH84396.1	1.83e-64	LOC495178 protein, partial [Xenopus laevis]	--	--	--	K01737	E4.2.3.12, queD, ptpS, PTS	6-pyruvoyl tetrahydrobiopterin synthase	Q03393	5.22e-54	6-pyruvoyl tetrahydrobiopterin synthase OS=Homo sapiens GN=PTS PE=1 SV=1
comp124649_c0	NP_001005032.1	0	nuclear factor of kappa light polypeptide gene enhancer in B-cells 2 (p49/p100) [Xenopus (Silurana) tropicalis] >gi|49904203|gb|AAH76882.1| nuclear factor of kappa light polypeptide gene enhancer in B-cells 2 (p49/p100) [Xenopus (Silurana) tropicalis]	NM_001005032.1	0	Xenopus (Silurana) tropicalis nuclear factor of kappa light polypeptide gene enhancer in B-cells 2 (p49/p100) (nfkb2), mRNA >gi|49904202|gb|BC076882.1| Xenopus tropicalis nuclear factor of kappa light polypeptide gene enhancer in B-cells 2 (p49/p100), mRNA (cDNA clone MGC:88936 IMAGE:7000343), complete cds	K04469	NFKB2	nuclear factor of kappa light polypeptide gene enhancer in B-cells 2	O73630	0	Nuclear factor NF-kappa-B p100 subunit OS=Xenopus laevis GN=nfkb2 PE=2 SV=1
comp107113_c0	XP_002941541.1	4.78e-125	PREDICTED: flavin reductase-like [Xenopus (Silurana) tropicalis]	--	--	--	--	--	--	P30043	9.19e-14	Flavin reductase (NADPH) OS=Homo sapiens GN=BLVRB PE=1 SV=3
comp125722_c0	XP_001501291.1	0	PREDICTED: acyloxyacyl hydrolase [Equus caballus]	--	--	--	K01065	AOAH	acyloxyacyl hydrolase	O35298	0	Acyloxyacyl hydrolase OS=Mus musculus GN=Aoah PE=2 SV=1
comp121780_c0	XP_002939643.1	0	PREDICTED: ceramide kinase [Xenopus (Silurana) tropicalis]	XM_005451752.1	1.83e-21	PREDICTED: Oreochromis niloticus ceramide kinase-like (LOC100704071), mRNA	K04715	E2.7.1.138, CERK	ceramide kinase	Q8TCT0	1.17e-150	Ceramide kinase OS=Homo sapiens GN=CERK PE=1 SV=1
comp125461_c2	NP_001080627.1	0	protein NDRG1-B [Xenopus laevis] >gi|82176457|sp|Q7ZWV3.1|NDR1B_XENLA RecName: Full=Protein NDRG1-B; Short=xNDRG1-B >gi|28302344|gb|AAH46693.1| Ndr1-prov protein [Xenopus laevis]	XM_004916088.1	0	PREDICTED: Xenopus (Silurana) tropicalis cell adhesion molecule 1 (cadm1), transcript variant X2, mRNA	--	--	--	Q7ZWV3	0	Protein NDRG1-B OS=Xenopus laevis GN=ndrg1-b PE=2 SV=1
comp115876_c0	XP_002938353.1	5.48e-58	PREDICTED: hypothetical protein LOC100490320 [Xenopus (Silurana) tropicalis]	--	--	--	--	--	--	P11369	2.41e-41	Retrovirus-related Pol polyprotein LINE-1 OS=Mus musculus GN=Pol PE=1 SV=2
comp95838_c0	NP_001243226.1	2.47e-140	deiodinase, iodothyronine, type 1 [Xenopus (Silurana) tropicalis]	--	--	--	K01562	E1.97.1.10	thyroxine 5'-deiodinase	Q2QEI3	1.19e-140	Type I iodothyronine deiodinase OS=Xenopus laevis GN=dio1 PE=2 SV=2
comp125058_c0	NP_001088654.1	0	TNFAIP3 interacting protein 1 [Xenopus laevis] >gi|55778649|gb|AAH86461.1| LOC495827 protein [Xenopus laevis]	--	--	--	--	--	--	Q15025	2.91e-126	TNFAIP3-interacting protein 1 OS=Homo sapiens GN=TNIP1 PE=1 SV=2
comp122282_c0	NP_001082428.1	2.12e-156	leucine-rich repeat-containing protein 58 [Xenopus laevis] >gi|123899008|sp|Q32NT4.1|LRC58_XENLA RecName: Full=Leucine-rich repeat-containing protein 58 >gi|80476302|gb|AAI08490.1| LOC398462 protein [Xenopus laevis]	XM_005031837.1	3.73e-78	PREDICTED: Anas platyrhynchos leucine rich repeat containing 58 (LRRC58), partial mRNA	--	--	--	Q32NT4	1.43e-157	Leucine-rich repeat-containing protein 58 OS=Xenopus laevis GN=lrrc58 PE=2 SV=1
comp77900_c0	Q0V9M0.2	0	RecName: Full=Cartilage acidic protein 1; AltName: Full=ASPIC; Flags: Precursor >gi|85838730|gb|ABC86210.1| cartilage acidic protein 1 [Xenopus (Silurana) tropicalis]	XM_003994283.1	0	PREDICTED: Felis catus cartilage acidic protein 1 (CRTAC1), mRNA	--	--	--	Q0V9M0	0	Cartilage acidic protein 1 OS=Xenopus tropicalis GN=crtac1 PE=2 SV=2
