# Supplementary material for: Transcriptome profiles of metamorphosis in the ornamented pygmy frog Microhyla fissipes clarify the functions of thyroid hormone receptors in metamorphosis
Source: Sci Rep. 2016 Jun 2;6:27310. doi: 10.1038/srep27310 (PMC4890586; doi:10.1038/srep27310)
Supplement: Supplementary Dataset 7 [file srep27310-s8.xls]

## Sheet: MC specific expressional patter
Genes	NR ID	NR Evalue	NR Description	NT ID	NT Evalue	NT Description	KO ID	KO Name	KO Description	Swissprot ID	Swissprot Evalue	Swissprot Description
comp123438_c2	XP_002937960.1	1.50243e-64	PREDICTED: chemokine receptor-like 1-like [Xenopus (Silurana) tropicalis]	--	--	--	K04245	CMKLR1	chemokine-like receptor 1	P79237	4.7942e-47	N-formyl peptide receptor 3 (Fragment) OS=Pongo pygmaeus GN=FPR3 PE=3 SV=1
comp119294_c0	NP_001005036.1	0	vasorin precursor [Xenopus (Silurana) tropicalis] >gi|82182797|sp|Q6DF55.1|VASN_XENTR RecName: Full=Vasorin; Flags: Precursor >gi|49899857|gb|AAH76888.1| MGC88956 protein [Xenopus (Silurana) tropicalis]	--	--	--	--	--	--	Q6DF55	0	Vasorin OS=Xenopus tropicalis GN=vasn PE=2 SV=1
comp122596_c6	Q28C61.2	3.04688e-160	RecName: Full=Aspartoacylase; AltName: Full=Aminoacylase-2; Short=ACY-2	--	--	--	K01437	E3.5.1.15, ASPA	aspartoacylase	Q28C61	2.05789e-161	Aspartoacylase OS=Xenopus tropicalis GN=aspa PE=2 SV=2
comp119156_c0	XP_003341257.1	0	PREDICTED: myc box-dependent-interacting protein 1 isoform 2 [Monodelphis domestica]	XM_005237673.1	0	PREDICTED: Falco peregrinus bridging integrator 1 (BIN1), transcript variant X5, mRNA	--	--	--	O00499	0	Myc box-dependent-interacting protein 1 OS=Homo sapiens GN=BIN1 PE=1 SV=1
comp122771_c5	XP_002935967.1	0	PREDICTED: septin-9 isoform 1 [Xenopus (Silurana) tropicalis]	XM_004918431.1	0	PREDICTED: Xenopus (Silurana) tropicalis septin 9 (sept9), transcript variant X4, mRNA	--	--	--	Q9UHD8	0	Septin-9 OS=Homo sapiens GN=SEPT9 PE=1 SV=2
comp104520_c0	XP_003446289.1	1.38042e-174	PREDICTED: glycine N-methyltransferase-like [Oreochromis niloticus]	XM_005486766.1	2.07885e-132	PREDICTED: Zonotrichia albicollis glycine N-methyltransferase (GNMT), mRNA	K00552	GNMT	glycine N-methyltransferase	P13255	1.29143e-171	Glycine N-methyltransferase OS=Rattus norvegicus GN=Gnmt PE=1 SV=2
comp115224_c0	XP_002932067.1	0	PREDICTED: LOW QUALITY PROTEIN: collagen alpha-3(VI) chain-like [Xenopus (Silurana) tropicalis]	XM_002932021.2	0	PREDICTED: Xenopus (Silurana) tropicalis collagen, type VI, alpha 3 (col6a3), transcript variant X1, mRNA	K06238	COL6A	collagen, type VI, alpha	P15989	0	Collagen alpha-3(VI) chain OS=Gallus gallus GN=COL6A3 PE=2 SV=2
comp68709_c0	XP_003215065.1	2.1217e-09	PREDICTED: 182 kDa tankyrase-1-binding protein-like [Anolis carolinensis]	--	--	--	--	--	--	Q9C0C2	2.3027e-09	182 kDa tankyrase-1-binding protein OS=Homo sapiens GN=TNKS1BP1 PE=1 SV=4
comp123525_c10	--	--	--	--	--	--	--	--	--	--	--	--
comp79687_c0	NP_001006928.1	1.48339e-45	vitamin K epoxide reductase complex, subunit 1 [Xenopus (Silurana) tropicalis] >gi|49904251|gb|AAH76993.1| vitamin K epoxide reductase complex, subunit 1 [Xenopus (Silurana) tropicalis]	XM_005279372.1	2.46035e-41	PREDICTED: Chrysemys picta bellii vitamin K epoxide reductase complex subunit 1-like protein 1-like (LOC101952869), mRNA	K05357	VKORC1	vitamin-K-epoxide reductase (warfarin-sensitive)	Q6TEK3	7.45647e-34	Vitamin K epoxide reductase complex subunit 1-like protein 1 OS=Rattus norvegicus GN=Vkorc1l1 PE=2 SV=1
comp105764_c0	XP_002931583.1	3.89095e-139	PREDICTED: collagen triple helix repeat-containing protein 1 [Xenopus (Silurana) tropicalis]	XM_002199017.2	4.57399e-85	PREDICTED: Taeniopygia guttata collagen triple helix repeat containing 1 (CTHRC1), mRNA	--	--	--	Q8CG08	6.21995e-124	Collagen triple helix repeat-containing protein 1 OS=Rattus norvegicus GN=Cthrc1 PE=1 SV=1
comp116724_c0	NP_001025562.1	0	probable phospholipid-transporting ATPase IC [Xenopus (Silurana) tropicalis] >gi|82230756|sp|Q5BL50.1|AT8B1_XENTR RecName: Full=Probable phospholipid-transporting ATPase IC; AltName: Full=ATPase class I type 8B member 1 >gi|60618372|gb|AAH90602.1| ATPase, class I, type 8B, member 1 [Xenopus (Silurana) tropicalis]	XM_004579470.1	0	PREDICTED: Ochotona princeps ATPase, aminophospholipid transporter, class I, type 8B, member 1 (ATP8B1), mRNA	K01530	E3.6.3.1	phospholipid-translocating ATPase	Q5BL50	0	Probable phospholipid-transporting ATPase IC OS=Xenopus tropicalis GN=atp8b1 PE=2 SV=1
comp117927_c0	--	--	--	--	--	--	--	--	--	--	--	--
comp123831_c0	XP_002940655.1	0	PREDICTED: HHIP-like protein 1-like [Xenopus (Silurana) tropicalis]	XM_004434376.1	1.22117e-164	PREDICTED: Ceratotherium simum simum HHIP-like 1 (HHIPL1), mRNA	--	--	--	Q96JK4	0	HHIP-like protein 1 OS=Homo sapiens GN=HHIPL1 PE=2 SV=2
comp124833_c0	XP_002935576.1	1.01098e-57	PREDICTED: protein-glutamine gamma-glutamyltransferase E-like [Xenopus (Silurana) tropicalis]	--	--	--	--	--	--	Q08189	6.55258e-30	Protein-glutamine gamma-glutamyltransferase E OS=Mus musculus GN=Tgm3 PE=1 SV=2
comp117212_c0	--	--	--	D28600.1	2.97789e-33	Gallus gallus gene for MafB, complete cds	--	--	--	--	--	--
comp124531_c1	XP_002938353.1	1.06436e-156	PREDICTED: hypothetical protein LOC100490320 [Xenopus (Silurana) tropicalis]	--	--	--	--	--	--	P08548	2.30486e-104	LINE-1 reverse transcriptase homolog OS=Nycticebus coucang PE=1 SV=1
comp118457_c0	XP_002932077.1	0	PREDICTED: collagen alpha-1(VI) chain-like [Xenopus (Silurana) tropicalis]	NM_001086968.1	0	Xenopus laevis collagen, type VI, alpha 1 (col6a1), mRNA >gi|28703818|gb|BC047255.1| Xenopus laevis procollagen, type VI, alpha 1, mRNA (cDNA clone MGC:53502 IMAGE:5572505), complete cds	K06238	COL6A	collagen, type VI, alpha	Q801S8	0	Collagen alpha-1(VI) chain OS=Xenopus laevis GN=col6a1 PE=1 SV=1
comp98410_c0	NP_001107685.1	0	pipecolic acid oxidase [Xenopus (Silurana) tropicalis] >gi|165971198|gb|AAI58506.1| pipox protein [Xenopus (Silurana) tropicalis]	XM_005807471.1	2.09635e-14	PREDICTED: Xiphophorus maculatus peroxisomal sarcosine oxidase-like (LOC102229877), mRNA	K00306	PIPOX	sarcosine oxidase / L-pipecolate oxidase	Q29RU9	6.31274e-161	Peroxisomal sarcosine oxidase OS=Bos taurus GN=PIPOX PE=2 SV=2
comp122160_c0	NP_001124864.1	1.38084e-145	phospholipase A1 member A precursor [Pongo abelii] >gi|124015214|sp|Q5RBQ5.2|PLA1A_PONAB RecName: Full=Phospholipase A1 member A; Flags: Precursor >gi|55726167|emb|CAH89857.1| hypothetical protein [Pongo abelii]	--	--	--	K13618	PLA1A	phospholipase A1 member A	Q5RBQ5	9.32635e-147	Phospholipase A1 member A OS=Pongo abelii GN=PLA1A PE=2 SV=2
comp120382_c0	CAC34402.1	0	peroxisome proliferator-activated receptor gamma [Xenopus laevis]	AB116365.1	0	Rana catesbeiana sparc mRNA for secreted protein acidic and rich in cysteine, complete cds	K08530	NR1C3, PPARG	peroxisome proliferator-activated receptor gamma	P37231	0	Peroxisome proliferator-activated receptor gamma OS=Homo sapiens GN=PPARG PE=1 SV=3
comp122596_c4	--	--	--	--	--	--	--	--	--	--	--	--
comp108089_c0	NP_001120249.1	0	tweety homolog 3 [Xenopus (Silurana) tropicalis] >gi|169642173|gb|AAI60460.1| ttyh3 protein [Xenopus (Silurana) tropicalis]	NM_001092244.1	0	Xenopus laevis tweety family member 3 (ttyh3), mRNA >gi|49119232|gb|BC073236.1| Xenopus laevis MGC80568 protein, mRNA (cDNA clone MGC:80568 IMAGE:5440122), complete cds	--	--	--	Q6GPA5	0	Protein tweety homolog 3 OS=Xenopus laevis GN=ttyh3 PE=2 SV=1
comp104598_c0	NP_001015782.2	3.13163e-60	augurin [Xenopus (Silurana) tropicalis]	NM_001085712.1	2.83546e-51	Xenopus laevis chromosome 2 open reading frame 40 (c2orf40), mRNA >gi|27696978|gb|BC044044.1| Xenopus laevis esophageal cancer related gene 4 protein, mRNA (cDNA clone MGC:53477 IMAGE:5572241), complete cds	--	--	--	Q5FVX5	2.70966e-60	Augurin OS=Xenopus tropicalis PE=2 SV=1
comp111682_c2	BAA82043.1	3.66967e-144	alpha1 type II collagen [Cynops pyrrhogaster]	NM_203889.1	0	Xenopus (Silurana) tropicalis collagen, type II, alpha 1 (col2a1), mRNA >gi|38648939|gb|BC063191.1| Xenopus tropicalis collagen, type II, alpha 1, mRNA (cDNA clone MGC:75588 IMAGE:5379195), complete cds	K06236	COL1AS	collagen, type I/II/III/V/XI/XXIV/XXVII, alpha	P02460	1.931e-143	Collagen alpha-1(II) chain (Fragment) OS=Gallus gallus GN=COL2A1 PE=2 SV=1
comp122733_c0	NP_001015858.1	0	cadherin-11 precursor [Xenopus (Silurana) tropicalis] >gi|59861872|gb|AAH90368.1| cadherin 11, type 2, OB-cadherin (osteoblast) [Xenopus (Silurana) tropicalis]	XM_006211077.1	0	PREDICTED: Vicugna pacos cadherin 11, type 2, OB-cadherin (osteoblast) (CDH11), transcript variant X2, mRNA	K06803	CDH11	cadherin 11, type 2, OB-cadherin	O93319	0	Cadherin-11 OS=Gallus gallus GN=CDH11 PE=2 SV=1
comp109241_c0	NP_001007950.1	0	dapper 1 [Xenopus (Silurana) tropicalis] >gi|82181467|sp|Q66KC9.1|DACT1_XENTR RecName: Full=Dapper 1 >gi|51513238|gb|AAH80457.1| dapper, antagonist of beta-catenin [Xenopus (Silurana) tropicalis] >gi|68342096|gb|AAY90072.1| DACT1-prov [Xenopus (Silurana) tropicalis] >gi|89267983|emb|CAJ81395.1| dapper, antagonist of beta-catenin, homolog 1 (Xenopus laevis) [Xenopus (Silurana) tropicalis]	XM_004871121.1	4.25355e-39	PREDICTED: Heterocephalus glaber dishevelled-binding antagonist of beta-catenin 1 (Dact1), mRNA	--	--	--	Q66KC9	0	Dapper 1 OS=Xenopus tropicalis GN=dact1 PE=2 SV=1
comp123324_c0	--	--	--	--	--	--	--	--	--	--	--	--
comp124612_c0	XP_004040420.1	0	PREDICTED: protocadherin Fat 4 [Gorilla gorilla gorilla]	XM_004911117.1	0	PREDICTED: Xenopus (Silurana) tropicalis FAT tumor suppressor homolog 4 (fat4), transcript variant X2, mRNA	--	--	--	Q6V0I7	0	Protocadherin Fat 4 OS=Homo sapiens GN=FAT4 PE=1 SV=2
comp82982_c0	NP_001090224.1	9.9127e-107	RAP1A, member of RAS oncogene family [Xenopus laevis] >gi|148539576|ref|NP_001091909.1| Rap 1A2 GTPase [Xenopus laevis] >gi|156717634|ref|NP_001096357.1| RAP1A, member of RAS oncogene family [Xenopus (Silurana) tropicalis] >gi|47559058|gb|AAT35577.1| Rap 1A2 GTPase [Xenopus laevis] >gi|49118279|gb|AAH73286.1| MGC80662 protein [Xenopus laevis] >gi|134023893|gb|AAI35849.1| rap1a protein [Xenopus (S…	BC158368.1	0	Xenopus tropicalis cDNA clone IMAGE:7855618	K04353	RAP1A	Ras-related protein Rap-1A	Q640R7	1.60335e-105	Ras-related protein Rap-1b OS=Xenopus tropicalis GN=rap1b PE=2 SV=1
comp126396_c1	NP_001096531.1	1.67939e-162	glucose-6-phosphatase, catalytic, 2 [Xenopus (Silurana) tropicalis] >gi|138519718|gb|AAI35815.1| LOC100125173 protein [Xenopus (Silurana) tropicalis]	XM_003414265.1	1.8067e-30	PREDICTED: Loxodonta africana glucose-6-phosphatase-like (LOC100676625), mRNA	K01084	G6PC	glucose-6-phosphatase	Q19KA1	1.77849e-138	Glucose-6-phosphatase OS=Felis catus GN=G6PC PE=2 SV=1
comp119030_c0	NP_001091361.1	3.04728e-133	microfibrillar-associated protein 4 precursor [Xenopus laevis] >gi|125858617|gb|AAI29663.1| LOC100037202 protein [Xenopus laevis]	--	--	--	--	--	--	P55918	5.00495e-110	Microfibril-associated glycoprotein 4 OS=Bos taurus GN=MFAP4 PE=1 SV=2
comp110120_c1	XP_002938223.1	0	PREDICTED: scavenger receptor class A member 3-like [Xenopus (Silurana) tropicalis]	XM_005273527.1	1.77117e-52	PREDICTED: Homo sapiens scavenger receptor class A, member 3 (SCARA3), transcript variant X1, mRNA	--	--	--	Q8C850	0	Scavenger receptor class A member 3 OS=Mus musculus GN=Scara3 PE=2 SV=1
comp124955_c0	NP_001121258.1	1.333e-95	uncharacterized protein LOC100158340 [Xenopus laevis] >gi|115528237|gb|AAI24865.1| LOC100158340 protein [Xenopus laevis]	XM_005491145.1	0	PREDICTED: Zonotrichia albicollis regulating synaptic membrane exocytosis 1 (RIMS1), transcript variant X4, mRNA	K14957	LSP1	lymphocyte-specific protein 1	P33241	4.18511e-30	Lymphocyte-specific protein 1 OS=Homo sapiens GN=LSP1 PE=1 SV=1
comp126405_c0	XP_002938505.1	0	PREDICTED: inactive serine protease 35-like [Xenopus (Silurana) tropicalis]	--	--	--	--	--	--	Q1WK24	2.31018e-153	Inactive serine protease 35 OS=Macaca mulatta GN=PRSS35 PE=2 SV=1
comp125652_c1	XP_002936157.1	2.52103e-131	PREDICTED: ras-related protein Rab-2A [Xenopus (Silurana) tropicalis]	XM_004653331.1	2.02951e-149	PREDICTED: Jaculus jaculus RAB2A, member RAS oncogene family (Rab2a), transcript variant X1, mRNA	K07877	RAB2A	Ras-related protein Rab-2A	P53994	4.91485e-125	Ras-related protein Rab-2A OS=Mus musculus GN=Rab2a PE=1 SV=1
comp115351_c0	NP_001088416.1	0	betaine--homocysteine S-methyltransferase 1 [Xenopus laevis] >gi|82180300|sp|Q5XGM3.1|BHMT1_XENLA RecName: Full=Betaine--homocysteine S-methyltransferase 1 >gi|54261499|gb|AAH84414.1| Bhmt protein [Xenopus laevis]	NM_001094947.1	0	Xenopus laevis betaine--homocysteine S-methyltransferase (bhmt), mRNA >gi|54261498|gb|BC084414.1| Xenopus laevis betaine--homocysteine S-methyltransferase 1, mRNA (cDNA clone MGC:86329 IMAGE:7009621), complete cds	K00544	BHMT	betaine-homocysteine S-methyltransferase	Q5XGM3	0	Betaine--homocysteine S-methyltransferase 1 OS=Xenopus laevis GN=bhmt PE=2 SV=1
comp94857_c1	NP_001136379.1	6.08342e-40	collagen, type III, alpha 1 (Ehlers-Danlos syndrome type IV, autosomal dominant) precursor [Xenopus (Silurana) tropicalis] >gi|197245782|gb|AAI68784.1| Unknown (protein for MGC:188941) [Xenopus (Silurana) tropicalis]	NM_001142907.1	0	Xenopus (Silurana) tropicalis collagen, type III, alpha 1 (Ehlers-Danlos syndrome type IV, autosomal dominant) (col3a1), mRNA >gi|197245781|gb|BC168784.1| Xenopus tropicalis cDNA clone MGC:188941 IMAGE:8866412, complete cds	K06236	COL1AS	collagen, type I/II/III/V/XI/XXIV/XXVII, alpha	P02461	8.65564e-36	Collagen alpha-1(III) chain OS=Homo sapiens GN=COL3A1 PE=1 SV=4
comp93675_c1	BAA29028.1	8.86686e-159	alpha 1 type I collagen [Rana catesbeiana]	AB015440.1	0	Rana catesbeiana mRNA for alpha 1 type I collagen, complete cds	K06236	COL1AS	collagen, type I/II/III/V/XI/XXIV/XXVII, alpha	Q9YIB4	1.35082e-153	Collagen alpha-1(I) chain OS=Cynops pyrrhogaster GN=COL1A1 PE=2 SV=1
comp109165_c0	XP_002933943.1	5.8916e-99	PREDICTED: pulmonary surfactant-associated protein D-like [Xenopus (Silurana) tropicalis]	XM_001370143.2	8.68335e-07	PREDICTED: Monodelphis domestica pulmonary surfactant-associated protein D-like (LOC100016303), mRNA	K10068	SFTPD, SFTP4	surfactant, pulmonary-associated protein D	P35246	8.42577e-42	Pulmonary surfactant-associated protein D OS=Bos taurus GN=SFTPD PE=1 SV=2
comp117421_c0	AAH46744.1	0	ITGBL1 protein [Xenopus laevis]	XM_002937085.2	0	PREDICTED: Xenopus (Silurana) tropicalis integrin, beta-like 1 (with EGF-like repeat domains) (itgbl1), mRNA	--	--	--	Q5M9B3	0	Integrin beta-like protein 1 OS=Xenopus laevis GN=itgbl1 PE=2 SV=1
comp118389_c0	NP_989004.1	4.6076e-86	MID1 interacting protein 1 [Xenopus (Silurana) tropicalis] >gi|38174209|gb|AAH61317.1| MID1 interacting protein 1 (gastrulation specific G12-like (zebrafish)) [Xenopus (Silurana) tropicalis] >gi|89268709|emb|CAJ83245.1| mid1 interacting protein 1 (gastrulation specific g12 like (zebrafish)) [Xenopus (Silurana) tropicalis]	XM_003218921.1	1.62545e-26	PREDICTED: Anolis carolinensis mid1-interacting protein 1-like (LOC100560573), mRNA	--	--	--	Q1LUV9	1.03445e-58	Mid1-interacting protein 1-B OS=Danio rerio GN=mid1ip1b PE=2 SV=1
comp127375_c0	ACO51879.1	9.12393e-34	FXYD domain-containing ion transport regulator 3 precursor [Rana catesbeiana]	BT081748.1	6.04698e-33	Rana catesbeiana clone rcat-evr-536-140 FXYD domain-containing ion transport regulator 3 precursor putative mRNA, complete cds	K13361	FXYD3, MAT8	FXYD domain-containing ion transport regulator 3	Q14802	2.22499e-23	FXYD domain-containing ion transport regulator 3 OS=Homo sapiens GN=FXYD3 PE=2 SV=1
comp98459_c0	--	--	--	--	--	--	--	--	--	--	--	--
comp83352_c0	NP_001039239.1	4.78762e-93	nucleoside diphosphate kinase 4 [Xenopus (Silurana) tropicalis] >gi|89273428|emb|CAJ82999.1| non-metastatic cells 4, protein expressed in [Xenopus (Silurana) tropicalis] >gi|165971548|gb|AAI58418.1| LOC734101 protein [Xenopus (Silurana) tropicalis]	XM_004270373.1	4.76938e-53	PREDICTED: Orcinus orca NME/NM23 nucleoside diphosphate kinase 4 (NME4), mRNA	K00940	E2.7.4.6, ndk	nucleoside-diphosphate kinase	O00746	7.5899e-78	Nucleoside diphosphate kinase, mitochondrial OS=Homo sapiens GN=NME4 PE=1 SV=1
comp90964_c0	XP_002192707.1	0	PREDICTED: choline dehydrogenase, mitochondrial [Taeniopygia guttata]	XM_004070331.1	3.48804e-43	PREDICTED: Oryzias latipes choline dehydrogenase, mitochondrial-like (LOC101161152), mRNA	K00108	E1.1.99.1, betA, CHDH	choline dehydrogenase	Q6UPE0	0	Choline dehydrogenase, mitochondrial OS=Rattus norvegicus GN=Chdh PE=1 SV=1
comp108165_c0	NP_001080259.1	0	heat shock protein 47 precursor [Xenopus laevis] >gi|27881769|gb|AAH44329.1| Hsp47-prov protein [Xenopus laevis]	XM_004912223.1	0	PREDICTED: Xenopus (Silurana) tropicalis serpin H1-like (LOC100490491), transcript variant X2, mRNA	K09501	SERPINH1, HSP47	serpin peptidase inhibitor, clade H, member 1	P13731	0	Serpin H1 OS=Gallus gallus GN=SERPINH1 PE=1 SV=2
comp125755_c1	--	--	--	--	--	--	--	--	--	--	--	--
comp122719_c0	--	--	--	--	--	--	--	--	--	--	--	--
comp70602_c0	XP_003211602.1	0	PREDICTED: ATP-binding cassette sub-family A member 10-like [Meleagris gallopavo]	--	--	--	K05648	ABCA5	ATP-binding cassette, subfamily A (ABC1), member 5	Q8WWZ7	0	ATP-binding cassette sub-family A member 5 OS=Homo sapiens GN=ABCA5 PE=2 SV=2
comp126433_c0	--	--	--	--	--	--	--	--	--	--	--	--
comp47875_c0	JAA07651.1	1.38898e-10	high mobility group nucleosomal binding domain 2 [Pan troglodytes] >gi|410220874|gb|JAA07656.1| high mobility group nucleosomal binding domain 2 [Pan troglodytes] >gi|410220878|gb|JAA07658.1| high mobility group nucleosomal binding domain 2 [Pan troglodytes]	BC041280.1	2.49541e-96	Xenopus laevis hypothetical protein MGC64395, mRNA (cDNA clone IMAGE:4681389)	--	--	--	Q86SG4	7.62728e-07	Putative Dresden prostate carcinoma protein 2 OS=Homo sapiens GN=HMGN2P46 PE=5 SV=1
comp106177_c0	ACO51826.1	2.06616e-175	Deoxyribonuclease-2-beta precursor [Rana catesbeiana]	--	--	--	K01158	DNASE2	deoxyribonuclease II	Q8WZ79	1.65022e-125	Deoxyribonuclease-2-beta OS=Homo sapiens GN=DNASE2B PE=2 SV=1
comp96889_c0	ACT91272.1	0	ectonucleotidase enpp1 [Xenopus (Silurana) tropicalis]	XM_005280284.1	4.729e-138	PREDICTED: Chrysemys picta bellii ectonucleotide pyrophosphatase/phosphodiesterase 1 (ENPP1), mRNA	K01513	ENPP1_3	ectonucleotide pyrophosphatase/phosphodiesterase family member 1/3	P22413	0	Ectonucleotide pyrophosphatase/phosphodiesterase family member 1 OS=Homo sapiens GN=ENPP1 PE=1 SV=2
comp125859_c0	XP_003224260.1	0	PREDICTED: adipocyte enhancer-binding protein 1-like [Anolis carolinensis]	XM_005609164.1	7.34992e-78	PREDICTED: Equus caballus AE binding protein 1 (AEBP1), mRNA	--	--	--	A2RUV9	0	Adipocyte enhancer-binding protein 1 OS=Rattus norvegicus GN=Aebp1 PE=2 SV=1
comp122135_c0	NP_001106427.1	2.16206e-174	cathepsin Z precursor [Xenopus (Silurana) tropicalis] >gi|157423220|gb|AAI53698.1| LOC100127597 protein [Xenopus (Silurana) tropicalis]	BT072668.1	2.38374e-133	Salmo salar clone ssal-rgf-535-275 Cathepsin Z precursor putative mRNA, partial cds	K08568	CTSZ	cathepsin X	Q9R1T3	1.52394e-151	Cathepsin Z OS=Rattus norvegicus GN=Ctsz PE=1 SV=2
comp124398_c4	NP_001025499.1	1.91243e-133	RAB5C, member RAS oncogene family [Xenopus (Silurana) tropicalis] >gi|89270950|emb|CAJ81259.1| RAB5C, member RAS oncogene family [Xenopus (Silurana) tropicalis]	NM_024456.4	6.04062e-151	Mus musculus RAB5C, member RAS oncogene family (Rab5c), mRNA >gi|20988212|gb|BC029678.1| Mus musculus RAB5C, member RAS oncogene family, mRNA (cDNA clone MGC:36507 IMAGE:5368061), complete cds	K07889	RAB5C	Ras-related protein Rab-5C	Q58DS9	4.56128e-133	Ras-related protein Rab-5C OS=Bos taurus GN=RAB5C PE=2 SV=1
comp121477_c0	AAH75289.1	0	UGT2B11 protein, partial [Xenopus (Silurana) tropicalis]	BC075289.1	4.55506e-141	Xenopus tropicalis UGT2B11 protein, mRNA (cDNA clone IMAGE:7000002), partial cds	K00699	UGT	glucuronosyltransferase	Q6PDD0	0	UDP-glucuronosyltransferase 2A2 OS=Mus musculus GN=Ugt2a2 PE=2 SV=1
comp126856_c0	AAH53779.1	8.42113e-39	LOC398634 protein, partial [Xenopus laevis]	XM_005883216.1	5.09923e-120	PREDICTED: Myotis brandtii histone H1.0-like (LOC102262242), mRNA	K11275	H1_5	histone H1/5	P10922	2.19113e-39	Histone H1.0 OS=Mus musculus GN=H1f0 PE=2 SV=4
comp123676_c1	NP_001087748.1	9.06942e-112	TIMP metallopeptidase inhibitor 2 precursor [Xenopus laevis] >gi|51704132|gb|AAH81167.1| MGC84288 protein [Xenopus laevis]	XM_003217051.1	4.61926e-103	PREDICTED: Anolis carolinensis metalloproteinase inhibitor 2-like (LOC100566015), mRNA	--	--	--	Q9TTY1	1.38354e-105	Metalloproteinase inhibitor 2 OS=Canis familiaris GN=TIMP2 PE=2 SV=2
comp113564_c0	AAI08492.1	0	Alpl protein [Xenopus laevis]	XM_005203068.1	0	PREDICTED: Bos taurus alkaline phosphatase, liver/bone/kidney (ALPL), transcript variant X4, mRNA	K01077	E3.1.3.1, phoA, phoB	alkaline phosphatase	Q29486	0	Alkaline phosphatase, tissue-nonspecific isozyme OS=Felis catus GN=ALPL PE=1 SV=1
comp125337_c0	NP_001035102.1	0	ADAM metallopeptidase domain 33 precursor [Xenopus (Silurana) tropicalis] >gi|88810158|gb|ABD52383.1| ADAM13 [Xenopus (Silurana) tropicalis]	--	--	--	K08608	ADAM19	disintegrin and metalloproteinase domain-containing protein 19	Q9H013	7.20493e-130	Disintegrin and metalloproteinase domain-containing protein 19 OS=Homo sapiens GN=ADAM19 PE=1 SV=3
comp120586_c2	XP_002195905.1	0	PREDICTED: epoxide hydrolase 1-like [Taeniopygia guttata]	NM_001141445.2	1.57774e-06	Salmo salar Epoxide hydrolase 1 (hyep), mRNA >gi|304376865|gb|BT049657.2| Salmo salar clone ssal-eve-562-293 Epoxide hydrolase 1 putative mRNA, complete cds	K01253	EPHX1	microsomal epoxide hydrolase	P04068	0	Epoxide hydrolase 1 OS=Oryctolagus cuniculus GN=EPHX1 PE=1 SV=2
comp120367_c0	NP_001072167.1	0	catalase, gene 2 [Xenopus (Silurana) tropicalis] >gi|116063343|gb|AAI23049.1| hypothetical LOC548403 [Xenopus (Silurana) tropicalis]	AB031872.1	0	Rana rugosa mRNA for catalase, complete cds	K03781	katE, CAT, catB, srpA	catalase	Q9PWF7	0	Catalase OS=Glandirana rugosa GN=cat PE=2 SV=3
comp124272_c2	AAI55487.1	1.5416e-156	LOC100127855 protein [Xenopus (Silurana) tropicalis]	--	--	--	--	--	--	P49263	1.68675e-157	Pentraxin fusion protein OS=Xenopus laevis GN=pxn1 PE=2 SV=1
comp109745_c1	NP_001085550.1	0	carbonic anhydrase 6 precursor [Xenopus laevis] >gi|49117984|gb|AAH72918.1| MGC80389 protein [Xenopus laevis]	XM_005427711.1	1.92738e-35	PREDICTED: Geospiza fortis carbonic anhydrase VI (CA6), mRNA	K01672	E4.2.1.1	carbonic anhydrase	P08060	6.65391e-90	Carbonic anhydrase 6 OS=Ovis aries GN=CA6 PE=1 SV=1
comp119156_c1	AAI53360.1	0	LOC100127587 protein [Xenopus (Silurana) tropicalis]	XM_006084059.1	1.39047e-88	PREDICTED: Myotis lucifugus host cell factor C2 (HCFC2), transcript variant X1, mRNA	K14966	HCFC	host cell factor	Q9Y5Z7	0	Host cell factor 2 OS=Homo sapiens GN=HCFC2 PE=1 SV=1
comp111295_c0	NP_001081960.1	0	perilipin 2 [Xenopus laevis] >gi|48734628|gb|AAH72098.1| Fatvg protein [Xenopus laevis]	--	--	--	--	--	--	Q99541	1.18747e-161	Perilipin-2 OS=Homo sapiens GN=PLIN2 PE=1 SV=2
comp94811_c0	XP_003458139.1	3.54315e-16	PREDICTED: thymosin beta-4-like [Oreochromis niloticus]	--	--	--	K13785	TMSB10	thymosin beta 10	P21753	4.47438e-16	Thymosin beta-10 OS=Sus scrofa GN=TMSB10 PE=1 SV=2
comp117543_c0	XP_002933006.1	0	PREDICTED: A disintegrin and metalloproteinase with thrombospondin motifs 7-like [Xenopus (Silurana) tropicalis]	--	--	--	K08622	ADAMTS7	a disintegrin and metalloproteinase with thrombospondin motifs 7	Q9UKP4	0	A disintegrin and metalloproteinase with thrombospondin motifs 7 OS=Homo sapiens GN=ADAMTS7 PE=1 SV=2
comp123297_c0	NP_001089228.1	0	uncharacterized protein LOC734275 precursor [Xenopus laevis] >gi|58047691|gb|AAH89181.1| MGC98917 protein [Xenopus laevis]	NM_001095759.1	0	Xenopus laevis uncharacterized protein MGC98917 (MGC98917), mRNA >gi|58047690|gb|BC089181.1| Xenopus laevis hypothetical protein MGC98917, mRNA (cDNA clone MGC:98917 IMAGE:4173700), complete cds	K06238	COL6A	collagen, type VI, alpha	P15988	0	Collagen alpha-2(VI) chain OS=Gallus gallus GN=COL6A2 PE=2 SV=1
comp65526_c0	AAI53751.1	0	LOC100127631 protein [Xenopus (Silurana) tropicalis]	--	--	--	K07998	MMP19, MMP18	matrix metalloproteinase-19 (RASI)	Q99542	0	Matrix metalloproteinase-19 OS=Homo sapiens GN=MMP19 PE=1 SV=1
comp51992_c0	NP_001004876.1	5.264e-133	UPF0249 protein ydjC homolog [Xenopus (Silurana) tropicalis] >gi|82183568|sp|Q6DJC2.1|YDJC_XENTR RecName: Full=UPF0249 protein ydjC homolog >gi|49522291|gb|AAH75260.1| MGC88874 protein [Xenopus (Silurana) tropicalis]	--	--	--	--	--	--	Q6DJC2	3.55536e-134	UPF0249 protein ydjC homolog OS=Xenopus tropicalis GN=ydjc PE=2 SV=1
comp125193_c0	NP_001039264.1	3.9568e-159	novel aldo-keto reductase family 1 c (akr1c) protein [Xenopus (Silurana) tropicalis] >gi|89272462|emb|CAJ83089.1| novel aldo-keto reductase family 1 c (akr1c) protein [Xenopus (Silurana) tropicalis] >gi|157423623|gb|AAI53677.1| novel aldo-keto reductase family 1 c (akr1c) protein [Xenopus (Silurana) tropicalis]	XM_004905989.1	3.88929e-36	PREDICTED: Heterocephalus glaber aldo-keto reductase family 1 member C1 homolog (LOC101719086), transcript variant X2, mRNA >gi|512996705|ref|XM_004859880.1| PREDICTED: Heterocephalus glaber aldo-keto reductase family 1 member C1 homolog (LOC101719086), transcript variant X2, mRNA	K00212	E1.3.1.20	trans-1,2-dihydrobenzene-1,2-diol dehydrogenase	Q95JH6	1.15975e-145	Aldo-keto reductase family 1 member C1 homolog OS=Macaca fuscata fuscata GN=AKR1C1 PE=2 SV=1
comp127037_c0	NP_001232522.1	3.82178e-35	putative cystatin B [Taeniopygia guttata] >gi|197128519|gb|ACH45017.1| putative cystatin B [Taeniopygia guttata] >gi|197128520|gb|ACH45018.1| putative cystatin B [Taeniopygia guttata] >gi|197128524|gb|ACH45022.1| putative cystatin B [Taeniopygia guttata]	--	--	--	K13907	CSTA_B	cystatin-A/B	P60576	1.29225e-29	Cystatin-B OS=Pongo pygmaeus GN=CSTB PE=3 SV=1
comp124899_c0	XP_002942028.1	6.37086e-28	PREDICTED: retinoic acid receptor responder protein 2-like [Xenopus (Silurana) tropicalis]	--	--	--	--	--	--	Q5R551	2.638e-14	Retinoic acid receptor responder protein 2 OS=Pongo abelii GN=RARRES2 PE=2 SV=1
comp128921_c0	NP_001080104.1	0	ATPase, H+ transporting, lysosomal 70kDa, V1 subunit A, isoform 1 [Xenopus laevis] >gi|27695025|gb|AAH44025.1| Atp6a1 protein [Xenopus laevis]	AB250091.1	0	Rana catesbeiana VHA-A mRNA for vacuolar proton-ATPase A-subunit, complete cds	K02145	ATPeVA, ATP6A1	V-type H+-transporting ATPase subunit A	P38606	0	V-type proton ATPase catalytic subunit A OS=Homo sapiens GN=ATP6V1A PE=1 SV=2
comp111682_c1	NP_001072718.1	4.56762e-40	collagen, type 1, alpha 2 precursor [Xenopus (Silurana) tropicalis] >gi|116487368|gb|AAI25682.1| collagen, type 1, alpha 2 [Xenopus (Silurana) tropicalis] >gi|197246659|gb|AAI68447.1| collagen, type 1, alpha 2 [Xenopus (Silurana) tropicalis]	D88764.1	0	Rana catesbeiana mRNA for alpha 2 type I collagen, complete cds	K06236	COL1AS	collagen, type I/II/III/V/XI/XXIV/XXVII, alpha	O42350	3.408e-36	Collagen alpha-2(I) chain OS=Lithobates catesbeiana GN=COL1A2 PE=2 SV=1
comp119194_c0	NP_001128275.1	0	vimentin [Xenopus (Silurana) tropicalis] >gi|197245780|gb|AAI68783.1| vim protein [Xenopus (Silurana) tropicalis]	X16844.1	0	X. laevis Vim4 mRNA for vimentin	K07606	VIM	vimentin	P24789	0	Vimentin-1/2 OS=Xenopus laevis GN=vim1 PE=2 SV=1
comp113839_c1	XP_003204273.1	2.33022e-104	PREDICTED: UPF0762 protein C6orf58 homolog [Meleagris gallopavo]	--	--	--	--	--	--	Q8C6C9	8.14172e-75	UPF0762 protein C6orf58 homolog OS=Mus musculus PE=2 SV=2
comp47797_c0	AAG33070.2	2.28459e-30	freeze-responsive liver protein Li16 [Rana sylvatica]	--	--	--	--	--	--	--	--	--
comp80817_c0	NP_001087508.1	4.16194e-40	MGC82952 protein precursor [Xenopus laevis] >gi|51258346|gb|AAH80032.1| MGC82952 protein [Xenopus laevis]	XM_005534637.1	8.16048e-43	PREDICTED: Pseudopodoces humilis microfibrillar-associated protein 2-like (LOC102112275), partial mRNA	--	--	--	P27424	1.60147e-37	Microfibrillar-associated protein 2 OS=Bos taurus GN=MFAP2 PE=1 SV=1
comp124302_c3	NP_001091122.1	1.32446e-149	meteorin-like protein precursor [Xenopus laevis] >gi|152032351|sp|A1L2K1.1|METRL_XENLA RecName: Full=Meteorin-like protein; Flags: Precursor >gi|120538713|gb|AAI29568.1| LOC100036871 protein [Xenopus laevis]	XM_002748872.1	1.27924e-51	PREDICTED: Callithrix jacchus meteorin, glial cell differentiation regulator-like (METRNL), mRNA	--	--	--	A1L2K1	8.94557e-151	Meteorin-like protein OS=Xenopus laevis GN=metrnl PE=2 SV=1
comp129391_c0	--	--	--	--	--	--	--	--	--	--	--	--
comp121949_c3	--	--	--	--	--	--	--	--	--	--	--	--
comp117224_c1	NP_001025559.1	0	matric metalloproteinase 14 precursor [Xenopus (Silurana) tropicalis] >gi|60649681|gb|AAH90600.1| matrix metallopeptidase 14 (membrane-inserted) [Xenopus (Silurana) tropicalis]	XM_004283193.1	6.28448e-165	PREDICTED: Orcinus orca matrix metallopeptidase 14 (membrane-inserted) (MMP14), mRNA	K07763	MMP14	matrix metalloproteinase-14 (membrane-inserted)	P50281	0	Matrix metalloproteinase-14 OS=Homo sapiens GN=MMP14 PE=1 SV=3
comp124868_c0	--	--	--	XM_004472202.1	9.46552e-69	PREDICTED: Dasypus novemcinctus karyopherin alpha 3 (importin alpha 4) (KPNA3), mRNA	--	--	--	--	--	--
comp125779_c4	XP_418173.3	0	PREDICTED: fibrillin-2 [Gallus gallus]	XM_002936569.2	0	PREDICTED: Xenopus (Silurana) tropicalis fibrillin 1 (fbn1), mRNA	K06825	FBN1	fibrillin 1	P35555	0	Fibrillin-1 OS=Homo sapiens GN=FBN1 PE=1 SV=3
comp124155_c0	P51464.1	0	RecName: Full=Argininosuccinate lyase; Short=ASAL; AltName: Full=Arginosuccinase >gi|944979|dbj|BAA07421.1| argininosuccinate lyase [Rana catesbeiana]	D38302.1	0	Rana catesbeiana mRNA for argininosuccinate lyase, complete cds	K01755	argH, ASL	argininosuccinate lyase	P51464	0	Argininosuccinate lyase OS=Lithobates catesbeiana GN=ASL PE=3 SV=1
comp126637_c0	AAI57238.1	7.17655e-06	LOC100135198 protein [Xenopus (Silurana) tropicalis]	--	--	--	--	--	--	--	--	--
comp123483_c0	NP_001082208.1	0	type XVIII collagen alpha1 chain precursor [Xenopus laevis] >gi|18642490|dbj|BAB84674.1| type XVIII collagen alpha1 chain [Xenopus laevis]	--	--	--	K06823	COL18A	collagen, type XVIII, alpha	P39061	6.82838e-88	Collagen alpha-1(XVIII) chain OS=Mus musculus GN=Col18a1 PE=1 SV=4
comp125708_c2	AAB41274.1	2.47106e-172	type V collagen, partial [Gallus gallus]	XM_004916645.1	0	PREDICTED: Xenopus (Silurana) tropicalis collagen, type V, alpha 1 (col5a1), transcript variant X3, mRNA	K06236	COL1AS	collagen, type I/II/III/V/XI/XXIV/XXVII, alpha	P20908	1.18399e-151	Collagen alpha-1(V) chain OS=Homo sapiens GN=COL5A1 PE=1 SV=3
comp115762_c0	NP_001088004.1	3.84078e-138	apolipoprotein A4 precursor [Xenopus laevis] >gi|54035175|gb|AAH84126.1| LOC494693 protein [Xenopus laevis]	--	--	--	K08760	APOA4	apolipoprotein A-IV	P06727	3.15462e-84	Apolipoprotein A-IV OS=Homo sapiens GN=APOA4 PE=1 SV=3
comp48009_c0	--	--	--	--	--	--	--	--	--	--	--	--
comp126089_c9	NP_001088591.1	0	alanyl (membrane) aminopeptidase [Xenopus laevis] >gi|54648511|gb|AAH85055.1| LOC495476 protein [Xenopus laevis]	XM_005166376.1	1.19189e-41	PREDICTED: Danio rerio aminopeptidase N-like (LOC555478), transcript variant X2, mRNA	K11140	ANPEP	aminopeptidase N	P79171	0	Aminopeptidase N OS=Felis catus GN=ANPEP PE=1 SV=3
comp80519_c0	XP_003218886.1	0	PREDICTED: metalloendopeptidase homolog PEX-like [Anolis carolinensis]	--	--	--	K08636	PHEX	phosphate-regulating neutral endopeptidase	P78562	0	Phosphate-regulating neutral endopeptidase OS=Homo sapiens GN=PHEX PE=1 SV=1
comp80126_c0	ACO51656.1	1.66912e-80	Glutathione-requiring prostaglandin D synthase [Rana catesbeiana]	--	--	--	K01830	E5.3.99.2, PTGDS	prostaglandin-H2 D-isomerase	O60760	3.9379e-68	Hematopoietic prostaglandin D synthase OS=Homo sapiens GN=HPGDS PE=1 SV=3
comp125545_c1	XP_002200628.1	0	PREDICTED: heat shock 70 kDa protein-like isoform 1 [Taeniopygia guttata]	XM_002719559.1	0	PREDICTED: Oryctolagus cuniculus heat shock 70kDa protein 2 (LOC100352959), mRNA	K03283	HSPA1_8	heat shock 70kDa protein 1/8	P54652	0	Heat shock-related 70 kDa protein 2 OS=Homo sapiens GN=HSPA2 PE=1 SV=1
comp79735_c0	AAA80155.1	1.20476e-06	tropoelastin [Mus musculus]	--	--	--	--	--	--	Q99372	3.61367e-07	Elastin OS=Rattus norvegicus GN=Eln PE=1 SV=2
comp117988_c0	NP_001088099.1	0	cytochrome P450, family 2, subfamily B, polypeptide 6 precursor [Xenopus laevis] >gi|52354772|gb|AAH82928.1| LOC494798 protein [Xenopus laevis]	XM_004590539.1	6.10808e-07	PREDICTED: Ochotona princeps cytochrome P450 2K4-like (LOC101517500), mRNA	K07413	CYP2C	cytochrome P450, family 2, subfamily C	P10632	1.08492e-136	Cytochrome P450 2C8 OS=Homo sapiens GN=CYP2C8 PE=1 SV=2
comp94332_c0	AFJ49195.1	5.71184e-90	mesencephalic astrocyte-derived neurotrophic factor-like protein [Crotalus adamanteus]	JX052819.1	9.17297e-52	Callorhinchus milii clone P01I20.Kidney.k065 mRNA sequence	--	--	--	P80513	2.86746e-88	Mesencephalic astrocyte-derived neurotrophic factor OS=Bos taurus GN=MANF PE=1 SV=2
comp104554_c0	NP_001096679.1	1.48702e-103	twist basic helix-loop-helix transcription factor 2 [Xenopus (Silurana) tropicalis] >gi|156630534|tpg|DAA06064.1| TPA_inf: Twist3 [Xenopus (Silurana) tropicalis]	NM_001103209.1	1.09968e-151	Xenopus (Silurana) tropicalis twist family bHLH transcription factor 2 (twist2), mRNA >gi|156630533|tpg|BK006267.1| TPA_inf: Xenopus (Silurana) tropicalis Twist3 mRNA, complete cds	K09069	TWIST	twist	P97831	2.57783e-63	Twist-related protein 2 OS=Rattus norvegicus GN=Twist2 PE=2 SV=2
comp73617_c0	NP_001079542.1	0	aldehyde dehydrogenase 9 family, member A1 [Xenopus laevis] >gi|28279850|gb|AAH44080.1| MGC52697 protein [Xenopus laevis]	NM_001086073.1	0	Xenopus laevis aldehyde dehydrogenase 9 family, member A1 (aldh9a1), mRNA >gi|28279849|gb|BC044080.1| Xenopus laevis similar to aldehyde dehydrogenase 9 family, member A1, mRNA (cDNA clone MGC:52697 IMAGE:4682691), complete cds	K00149	ALDH9A1	aldehyde dehydrogenase family 9 member A1	Q2KJH9	0	4-trimethylaminobutyraldehyde dehydrogenase OS=Bos taurus GN=ALDH9A1 PE=2 SV=1
comp124256_c0	--	--	--	--	--	--	--	--	--	--	--	--
comp122275_c5	P31226.3	0	RecName: Full=Saxiphilin; Short=SAX; Flags: Precursor >gi|833693|gb|AAA75440.1| saxiphilin precursor [Rana catesbeiana]	--	--	--	--	--	--	P31226	0	Saxiphilin OS=Lithobates catesbeiana PE=1 SV=3
comp126686_c0	--	--	--	--	--	--	--	--	--	--	--	--
comp108859_c0	AAH74706.1	0	ribosome binding protein 1 homolog 180kDa (dog) [Xenopus (Silurana) tropicalis]	--	--	--	K14000	RRBP1	ribosome-binding protein 1	Q99PL5	0	Ribosome-binding protein 1 OS=Mus musculus GN=Rrbp1 PE=2 SV=2
comp80079_c0	NP_001079493.1	6.73667e-70	FK506 binding protein 2, 13kDa precursor [Xenopus laevis] >gi|27694894|gb|AAH43844.1| MGC53657 protein [Xenopus laevis] >gi|80479228|gb|AAI08495.1| MGC53657 protein [Xenopus laevis]	NM_001086024.1	2.82375e-79	Xenopus laevis FK506 binding protein 2, 13kDa (fkbp2), mRNA >gi|80479227|gb|BC108494.1| Xenopus laevis similar to FK506 binding protein 2 (13 kDa), mRNA (cDNA clone MGC:130827 IMAGE:7974306), complete cds	K09569	FKBP2	FK506-binding protein 2	P45878	1.99904e-66	Peptidyl-prolyl cis-trans isomerase FKBP2 OS=Mus musculus GN=Fkbp2 PE=1 SV=1
comp119523_c0	NP_001039148.1	0	lamin A/C [Xenopus (Silurana) tropicalis] >gi|89272508|emb|CAJ83897.1| lamin A/C [Xenopus (Silurana) tropicalis]	NM_001045683.1	0	Xenopus (Silurana) tropicalis lamin A/C (lmna), mRNA >gi|77624266|emb|CR942559.2| Xenopus tropicalis finished cDNA, clone TGas003c15	K12641	LMNA	lamin A/C	P11048	0	Lamin-A OS=Xenopus laevis GN=lmna PE=2 SV=1
comp106465_c0	XP_002937719.1	2.4317e-111	PREDICTED: aquaporin-9-like [Xenopus (Silurana) tropicalis]	--	--	--	K09877	AQP9	aquaporin-9	O43315	5.86115e-103	Aquaporin-9 OS=Homo sapiens GN=AQP9 PE=1 SV=2
comp98284_c0	NP_001025651.1	5.08451e-83	glia maturation factor, gamma [Xenopus (Silurana) tropicalis] >gi|60649474|gb|AAH91700.1| gmfg protein [Xenopus (Silurana) tropicalis]	GU588131.1	2.41848e-69	Ictalurus furcatus clone CBZC8470 glia maturation factor gamma (GMFG) mRNA, complete cds	--	--	--	Q80T18	4.39226e-76	Glia maturation factor gamma OS=Rattus norvegicus GN=Gmfg PE=2 SV=1
comp124981_c1	NP_001080458.1	0	fumarylacetoacetase [Xenopus laevis] >gi|32450404|gb|AAH54283.1| Fah-prov protein [Xenopus laevis]	--	--	--	K01555	FAH, fahA	fumarylacetoacetase	P25093	0	Fumarylacetoacetase OS=Rattus norvegicus GN=Fah PE=1 SV=1
comp108522_c0	XP_002943424.1	4.18982e-18	PREDICTED: hypothetical protein LOC100496720 [Xenopus (Silurana) tropicalis]	--	--	--	--	--	--	P34810	4.24383e-07	Macrosialin OS=Homo sapiens GN=CD68 PE=1 SV=2
comp126676_c0	ADD51575.1	2.78214e-09	apolipoprotein CI [Xenopus laevis]	--	--	--	--	--	--	--	--	--
comp123072_c0	--	--	--	--	--	--	--	--	--	--	--	--
comp125234_c1	--	--	--	--	--	--	--	--	--	--	--	--
comp108983_c0	NP_989276.1	2.38756e-172	TIA1 cytotoxic granule-associated RNA binding protein [Xenopus (Silurana) tropicalis] >gi|39795756|gb|AAH64164.1| TIA1 cytotoxic granule-associated RNA binding protein [Xenopus (Silurana) tropicalis]	CR848632.2	0	Xenopus tropicalis finished cDNA, clone TGas096n16	K13201	TIA1, TIAL1	nucleolysin TIA-1/TIAR	P31483	1.10946e-161	Nucleolysin TIA-1 isoform p40 OS=Homo sapiens GN=TIA1 PE=1 SV=3
comp112673_c0	NP_001123852.1	0	transglutaminase 2 (C polypeptide, protein-glutamine-gamma-glutamyltransferase) [Xenopus (Silurana) tropicalis] >gi|189442343|gb|AAI67727.1| LOC100170618 protein [Xenopus (Silurana) tropicalis]	--	--	--	K05625	TGM2	transglutaminase 2	Q01841	0	Protein-glutamine gamma-glutamyltransferase 2 OS=Gallus gallus GN=TGL2 PE=1 SV=3
comp111682_c5	--	--	--	D88764.1	3.09182e-80	Rana catesbeiana mRNA for alpha 2 type I collagen, complete cds	--	--	--	--	--	--
comp48697_c0	NP_001164988.1	1.68019e-105	nuclear autoantigenic sperm protein (histone-binding) [Xenopus (Silurana) tropicalis] >gi|197246534|gb|AAI69162.1| Unknown (protein for MGC:189635) [Xenopus (Silurana) tropicalis]	--	--	--	K11291	NASP	nuclear autoantigenic sperm protein	P06180	1.1899e-102	Histone-binding protein N1/N2 OS=Xenopus laevis PE=1 SV=3
comp125623_c0	XP_002935813.1	0	PREDICTED: zinc finger SWIM domain-containing protein KIAA0913 [Xenopus (Silurana) tropicalis]	XM_002935767.2	0	PREDICTED: Xenopus (Silurana) tropicalis zinc finger, SWIM-type containing 8 (zswim8), mRNA	--	--	--	Q3UHH1	0	Zinc finger SWIM domain-containing protein 8 OS=Mus musculus GN=Zswim8 PE=1 SV=1
comp117368_c0	NP_001124514.1	3.1274e-154	glycoprotein (transmembrane) nmb precursor [Xenopus (Silurana) tropicalis] >gi|195539660|gb|AAI68052.1| gpnmb protein [Xenopus (Silurana) tropicalis]	--	--	--	--	--	--	Q90372	1.55693e-119	Protein QNR-71 OS=Coturnix coturnix japonica GN=QNR-71 PE=2 SV=2
