# Supplementary material for: Transcriptome profiles of metamorphosis in the ornamented pygmy frog Microhyla fissipes clarify the functions of thyroid hormone receptors in metamorphosis
Source: Sci Rep. 2016 Jun 2;6:27310. doi: 10.1038/srep27310 (PMC4890586; doi:10.1038/srep27310)
Supplement: Supplementary Dataset 8 [file srep27310-s9.xls]

## Sheet: CM specific expressional patter
Genes	NR ID	NR Score	NR Evalue	NR Description	NT ID	NT Evalue	NT Description	KO ID	KO Name	KO Description	Swissprot ID	Swissprot Evalue	Swissprot Description
comp102782_c0	XP_425521.3	2851	0	PREDICTED: chloride channel protein 1 [Gallus gallus]	XM_004713994.1	0	PREDICTED: Echinops telfairi chloride channel, voltage-sensitive 1 (CLCN1), mRNA	K05010	CLCN1	chloride channel 1, skeletal muscle	P35523	0	Chloride channel protein 1 OS=Homo sapiens GN=CLCN1 PE=1 SV=3
comp123909_c0	--	--	--	--	--	--	--	--	--	--	--	--	--
comp93662_c0	--	--	--	--	X64324.1	2.92e-35	R.esculenta mRNA for calsequestrin	--	--	--	--	--	--
comp121656_c7	XP_003225799.1	375	2.58e-40	PREDICTED: DNA damage-inducible transcript 4-like protein-like [Anolis carolinensis]	--	--	--	--	--	--	Q5R8K0	2.93e-40	DNA damage-inducible transcript 4-like protein OS=Pongo abelii GN=DDIT4L PE=2 SV=1
comp47718_c0	AAW73073.1	694	1.49e-81	fast troponin I [Rana catesbeiana]	AY882616.1	0	Rana catesbeiana fast troponin I (TnIf) mRNA, complete cds	K12043	TNNI2	troponin I, fast skeletal muscle	P68247	8.4e-73	Troponin I, fast skeletal muscle OS=Coturnix coturnix japonica GN=TNNI2 PE=3 SV=2
comp103348_c0	Q06019.1	1145	8.3e-149	RecName: Full=Lens fiber major intrinsic protein; AltName: Full=MIP26; Short=MP26	NM_001097347.1	1.15e-167	Xenopus (Silurana) tropicalis major intrinsic protein of lens fiber (mip), mRNA >gi|134023750|gb|BC135267.1| Xenopus tropicalis major intrinsic protein of lens fiber, mRNA (cDNA clone MGC:121295 IMAGE:7601962), complete cds	K09863	AQP0, MIP	aquaporin-0	Q06019	5.61e-150	Lens fiber major intrinsic protein OS=Rana pipiens PE=1 SV=1
comp115648_c0	--	--	--	--	--	--	--	--	--	--	--	--	--
comp47737_c0	NP_001080702.1	1579	0	lactate dehydrogenase A [Xenopus laevis] >gi|5199135|gb|AAD40731.1|AF070953_1 lactate dehydrogenase A2 [Xenopus laevis] >gi|5305413|gb|AAD41639.1|AF072582_1 L-lactate dehydrogenase M chain [Xenopus laevis] >gi|27924268|gb|AAH45015.1| Ldha-prov protein [Xenopus laevis]	CT027954.1	0	Xenopus tropicalis finished cDNA, clone TGas002h12	K00016	LDH, ldh	L-lactate dehydrogenase	Q9BE24	0	L-lactate dehydrogenase A chain OS=Macaca fascicularis GN=LDHA PE=2 SV=4
comp116305_c0	NP_001072607.1	4136	0	phosphodiesterase 2A [Xenopus (Silurana) tropicalis] >gi|114108011|gb|AAI22986.1| phosphodiesterase 2A, cGMP-stimulated [Xenopus (Silurana) tropicalis]	XM_006035687.1	0	PREDICTED: Alligator sinensis phosphodiesterase 2A, cGMP-stimulated (PDE2A), mRNA	K01120	PDE	3',5'-cyclic-nucleotide phosphodiesterase	P14099	0	cGMP-dependent 3',5'-cyclic phosphodiesterase OS=Bos taurus GN=PDE2A PE=1 SV=2
comp122912_c1	--	--	--	--	--	--	--	--	--	--	--	--	--
comp47739_c0	NP_001096487.1	603	9.36e-77	crystallin, beta A4 [Xenopus (Silurana) tropicalis] >gi|134254253|gb|AAI35347.1| LOC100125109 protein [Xenopus (Silurana) tropicalis]	NM_001103017.1	1.46e-120	Xenopus (Silurana) tropicalis crystallin, beta A4 (cryba4), mRNA >gi|134254252|gb|BC135346.1| Xenopus tropicalis hypothetical protein LOC100125109, mRNA (cDNA clone MGC:121449 IMAGE:7611103), complete cds	--	--	--	P05813	9.64e-66	Beta-crystallin A3 OS=Homo sapiens GN=CRYBA1 PE=1 SV=4
comp117539_c0	--	--	--	--	--	--	--	--	--	--	--	--	--
comp116948_c0	AAA49517.1	550	7.46e-70	gamma-4-crystallin, partial [Rana temporaria]	M22530.1	8.7e-43	Frog (R. temporaria) gamma-6-crystallin mRNA, 3' end	--	--	--	P02530	1.4e-61	Gamma-crystallin 1 (Fragment) OS=Rana temporaria PE=2 SV=1
comp102867_c1	ACJ06524.1	1289	1.37e-166	smooth muscle myosin heavy chain isoform SM2 [Xenopus laevis]	XM_005054593.1	0	PREDICTED: Ficedula albicollis myosin, heavy chain 11, smooth muscle (MYH11), transcript variant X2, mRNA	K10352	MYH	myosin heavy chain	P10587	4.43e-138	Myosin-11 OS=Gallus gallus GN=MYH11 PE=1 SV=4
comp47770_c0	2KOG	371	5.38e-39	Chain A, Lipid-Bound Synaptobrevin Solution Nmr Structure	CR685147.1	1.15e-62	Tetraodon nigroviridis full-length cDNA	K13504	VAMP2	vesicle-associated membrane protein 2	P63045	4.04e-40	Vesicle-associated membrane protein 2 OS=Rattus norvegicus GN=Vamp2 PE=1 SV=2
comp122819_c0	--	--	--	--	--	--	--	--	--	--	--	--	--
comp126300_c0	NP_001025595.1	602	3.28e-69	flavin containing monooxygenase 2 (non-functional) [Xenopus (Silurana) tropicalis] >gi|60552052|gb|AAH91044.1| fmo3 protein [Xenopus (Silurana) tropicalis]	GU129140.1	3.39e-11	Salmo salar IgH locus B genomic sequence	K00485	E1.14.13.8	dimethylaniline monooxygenase (N-oxide forming)	P36366	5.41e-67	Dimethylaniline monooxygenase [N-oxide-forming] 2 OS=Cavia porcellus GN=FMO2 PE=2 SV=2
comp113930_c0	NP_001011311.1	583	2.07e-67	sodium channel, voltage-gated, type IV, beta subunit precursor [Xenopus (Silurana) tropicalis] >gi|56789868|gb|AAH88037.1| sodium channel, voltage-gated, type IV, beta [Xenopus (Silurana) tropicalis]	--	--	--	K04848	SCN4B	voltage-gated sodium channel type IV beta	Q7M729	4.19e-36	Sodium channel subunit beta-4 OS=Mus musculus GN=Scn4b PE=2 SV=1
comp124171_c0	NP_001120888.1	3818	0	seizure related 6 homolog-like 2 precursor [Xenopus (Silurana) tropicalis] >gi|183986465|gb|AAI66244.1| sez6l2 protein [Xenopus (Silurana) tropicalis]	NM_001127416.1	0	Xenopus (Silurana) tropicalis seizure related 6 homolog-like 2 (sez6l2), mRNA >gi|183986464|gb|BC166244.1| Xenopus tropicalis seizure related 6 homolog-like 2, mRNA (cDNA clone MGC:185231 IMAGE:7793232), complete cds	--	--	--	Q6AX42	0	Seizure protein 6 homolog OS=Xenopus laevis GN=sez6 PE=2 SV=1
comp110328_c1	AAI61238.1	1649	0	LOC100145550 protein [Xenopus (Silurana) tropicalis]	--	--	--	K15046	NS1BP	influenza virus NS1A-binding protein	Q6DFU2	0	Influenza virus NS1A-binding protein homolog OS=Xenopus laevis GN=ivns1abp PE=2 SV=1
comp124019_c0	NP_001116263.1	2780	0	delta/notch-like EGF repeat containing precursor [Xenopus (Silurana) tropicalis] >gi|170285101|gb|AAI61016.1| dner protein [Xenopus (Silurana) tropicalis]	BC121488.1	0	Xenopus tropicalis delta/notch-like EGF repeat containing, mRNA (cDNA clone IMAGE:7669077), partial cds	--	--	--	Q8JZM4	0	Delta and Notch-like epidermal growth factor-related receptor OS=Mus musculus GN=Dner PE=1 SV=1
comp124344_c5	--	--	--	--	--	--	--	--	--	--	--	--	--
comp112030_c0	NP_001135513.1	4496	0	actinin, alpha 3 [Xenopus (Silurana) tropicalis] >gi|195539819|gb|AAI67932.1| Unknown (protein for MGC:135778) [Xenopus (Silurana) tropicalis]	NM_001142041.1	0	Xenopus (Silurana) tropicalis actinin, alpha 3 (actn3), mRNA >gi|195539818|gb|BC167932.1| Xenopus tropicalis cDNA clone MGC:135778 IMAGE:7785853, complete cds	K05699	ACTN	actinin alpha	O88990	0	Alpha-actinin-3 OS=Mus musculus GN=Actn3 PE=2 SV=1
comp118910_c0	NP_001079646.1	1122	1.88e-144	cordon-bleu WH2 repeat protein [Xenopus laevis] >gi|28302289|gb|AAH46666.1| MGC52972 protein [Xenopus laevis]	--	--	--	--	--	--	Q5NBX1	3.24e-84	Protein cordon-bleu OS=Mus musculus GN=Cobl PE=1 SV=1
comp125271_c3	--	--	--	--	--	--	--	--	--	--	--	--	--
comp115268_c0	XP_002935590.1	1067	2.61e-139	PREDICTED: alpha-sarcoglycan-like [Xenopus (Silurana) tropicalis]	--	--	--	K12565	SGCA	alpha-sarcoglycan	Q28686	3.49e-94	Alpha-sarcoglycan OS=Oryctolagus cuniculus GN=SGCA PE=1 SV=1
comp126511_c0	XP_002935169.1	457	4.46e-46	PREDICTED: putative nuclease HARBI1-like [Xenopus (Silurana) tropicalis]	--	--	--	--	--	--	B0BN95	1.6e-33	Putative nuclease HARBI1 OS=Rattus norvegicus GN=Harbi1 PE=2 SV=1
comp96879_c0	O73761.3	1009	1.49e-127	RecName: Full=Guanylyl cyclase-activating protein 1; Short=GCAP 1; AltName: Full=Guanylate cyclase activator 1A >gi|3115389|gb|AAC15876.1| guanylate cyclase activating protein 1 [Rana pipiens]	BC031810.1	2.11e-56	Mus musculus guanylate cyclase activator 1a (retina), mRNA (cDNA clone MGC:25102 IMAGE:4501021), complete cds	K08328	GUCA1	guanylate cyclase activator 1	O73761	1.01e-128	Guanylyl cyclase-activating protein 1 OS=Rana pipiens GN=GUCA1A PE=2 SV=3
comp47850_c0	NP_001096232.1	808	6.24e-106	myosin, light chain 4, alkali; atrial, embryonic [Xenopus (Silurana) tropicalis] >gi|134024076|gb|AAI35341.1| LOC100124786 protein [Xenopus (Silurana) tropicalis] >gi|161611974|gb|AAI55858.1| hypothetical protein LOC100124786 [Xenopus (Silurana) tropicalis]	NM_001097821.1	5.56e-132	Xenopus laevis uncharacterized LOC100037107 (LOC100037107), mRNA >gi|123959705|gb|BC128963.1| Xenopus laevis hypothetical protein LOC100037107, mRNA (cDNA clone MGC:160500 IMAGE:8636536), complete cds	K12750	MYL4	myosin light chain 4	P12829	1.47e-98	Myosin light chain 4 OS=Homo sapiens GN=MYL4 PE=1 SV=3
comp112912_c0	NP_001083809.1	2022	0	serine/threonine-protein kinase Sgk1-A [Xenopus laevis] >gi|82236554|sp|Q6GPN6.1|SGK1A_XENLA RecName: Full=Serine/threonine-protein kinase Sgk1-A; AltName: Full=Serum/glucocorticoid-regulated kinase 1-A >gi|49116933|gb|AAH73077.1| Sgk protein [Xenopus laevis]	NM_001090340.1	0	Xenopus laevis serum/glucocorticoid regulated kinase 1 (sgk1-a), mRNA >gi|49116932|gb|BC073077.1| Xenopus laevis similar to serum/glucocorticoid regulated kinase, mRNA (cDNA clone MGC:82747 IMAGE:5156187), complete cds	K13302	SGK1	serum/glucocorticoid-regulated kinase 1	Q6GPN6	0	Serine/threonine-protein kinase Sgk1-A OS=Xenopus laevis GN=sgk1-a PE=2 SV=1
comp95264_c0	NP_001119974.1	1086	4.55e-141	synaptophysin [Xenopus (Silurana) tropicalis] >gi|165971076|gb|AAI58218.1| LOC100144928 protein [Xenopus (Silurana) tropicalis]	NM_001126502.1	0	Xenopus (Silurana) tropicalis synaptophysin (syp), mRNA >gi|165971075|gb|BC158217.1| Xenopus tropicalis hypothetical protein LOC100144928, mRNA (cDNA clone MGC:184814 IMAGE:7656238), complete cds	--	--	--	Q62277	3.25e-135	Synaptophysin OS=Mus musculus GN=Syp PE=1 SV=2
comp122480_c3	--	--	--	--	--	--	--	--	--	--	--	--	--
comp124887_c1	--	--	--	--	--	--	--	--	--	--	--	--	--
comp108238_c0	NP_001167482.1	960	8.07e-126	MACRO domain containing 1 [Xenopus laevis] >gi|118835743|gb|AAI28926.1| Unknown (protein for MGC:160174) [Xenopus laevis]	--	--	--	--	--	--	Q2KHU5	2.19e-98	O-acetyl-ADP-ribose deacetylase MACROD1 OS=Bos taurus GN=MACROD1 PE=2 SV=1
comp126491_c0	--	--	--	--	--	--	--	--	--	--	--	--	--
comp118993_c0	XP_002934577.1	3170	0	PREDICTED: diacylglycerol kinase alpha [Xenopus (Silurana) tropicalis]	XM_006027790.1	1.52e-83	PREDICTED: Alligator sinensis diacylglycerol kinase, beta 90kDa (DGKB), partial mRNA	K00901	E2.7.1.107, DGK, dgkA	diacylglycerol kinase (ATP dependent)	P23743	0	Diacylglycerol kinase alpha OS=Homo sapiens GN=DGKA PE=1 SV=3
comp122849_c1	--	--	--	--	--	--	--	--	--	--	--	--	--
comp48283_c0	XP_002192410.1	413	1.35e-45	PREDICTED: gamma-synuclein [Taeniopygia guttata]	XM_002915382.1	1.29e-50	PREDICTED: Ailuropoda melanoleuca gamma-synuclein-like (LOC100473253), mRNA	--	--	--	Q9Z0F7	1.11e-42	Gamma-synuclein OS=Mus musculus GN=Sncg PE=1 SV=1
comp116595_c0	XP_002932913.1	2319	0	PREDICTED: lethal(3)malignant brain tumor-like protein-like [Xenopus (Silurana) tropicalis]	XM_005532182.1	4.26e-113	PREDICTED: Pseudopodoces humilis l(3)mbt-like 1 (Drosophila) (L3MBTL1), mRNA	--	--	--	E1C2V1	0	Lethal(3)malignant brain tumor-like protein 1 OS=Gallus gallus GN=L3MBTL1 PE=3 SV=1
comp123784_c1	NP_001076155.1	1078	1.32e-145	ADP/ATP translocase 1 [Oryctolagus cuniculus] >gi|291398698|ref|XP_002715967.1| PREDICTED: adenine nucleotide translocator 1-like [Oryctolagus cuniculus] >gi|52000650|sp|O46373.3|ADT1_RABIT RecName: Full=ADP/ATP translocase 1; AltName: Full=30 kDa calsequestrin-binding protein; Short=30 kDa CSQ-binding protein; AltName: Full=ADP,ATP carrier protein 1; AltName: Full=Adenine nucleotide translocator…	NM_203578.1	0	Xenopus (Silurana) tropicalis solute carrier family 25 (mitochondrial carrier; adenine nucleotide translocator), member 4 (slc25a4), mRNA >gi|38181844|gb|BC061600.1| Xenopus tropicalis solute carrier family 25 (mitochondrial carrier; adenine nucleotide translocator), member 4, mRNA (cDNA clone MGC:75662 IMAGE:5379849), complete cds	K05863	SLC25A4S, ANT	solute carrier family 25 (mitochondrial adenine nucleotide translocator), member 4/5/6/31	O46373	8.94e-147	ADP/ATP translocase 1 OS=Oryctolagus cuniculus GN=SLC25A4 PE=2 SV=3
comp116948_c1	NP_001087368.1	285	1.22e-30	crystallin, gamma D [Xenopus laevis] >gi|51873823|gb|AAH78626.1| MGC85594 protein [Xenopus laevis]	--	--	--	--	--	--	P55940	2.3e-28	Gamma-crystallin-3 OS=Xenopus laevis GN=cryg3 PE=3 SV=1
comp118024_c0	NP_001082647.1	1554	0	aldolase B, fructose-bisphosphate [Xenopus laevis] >gi|54035228|gb|AAH84132.1| LOC398623 protein [Xenopus laevis]	XM_005314624.1	3.16e-177	PREDICTED: Chrysemys picta bellii aldolase A, fructose-bisphosphate (ALDOA), transcript variant X2, mRNA	K01623	ALDO	fructose-bisphosphate aldolase, class I	P05065	0	Fructose-bisphosphate aldolase A OS=Rattus norvegicus GN=Aldoa PE=1 SV=2
comp123726_c0	NP_001087906.1	1222	2.94e-158	MGC84250 protein [Xenopus laevis] >gi|51950293|gb|AAH82455.1| MGC84250 protein [Xenopus laevis]	XM_004414029.1	2.48e-135	PREDICTED: Odobenus rosmarus divergens phosphoglycerate mutase 2 (muscle) (PGAM2), mRNA	K01834	gpmA, PGAM	2,3-bisphosphoglycerate-dependent phosphoglycerate mutase	P15259	2.49e-151	Phosphoglycerate mutase 2 OS=Homo sapiens GN=PGAM2 PE=1 SV=3
comp122735_c0	BAA11908.1	11285	0	connectin/titin [Gallus gallus]	XM_005300475.1	0	PREDICTED: Chrysemys picta bellii titin (TTN), mRNA	K12567	TTN	titin	Q8WZ42	0	Titin OS=Homo sapiens GN=TTN PE=1 SV=4
comp106713_c0	NP_001086236.1	1778	0	beaded filament structural protein 1, filensin [Xenopus laevis] >gi|49522160|gb|AAH74362.1| MGC84254 protein [Xenopus laevis]	XM_005914097.1	8.4e-55	PREDICTED: Haplochromis burtoni filensin-like (LOC102290642), transcript variant X2, mRNA	K10378	BFSP1	beaded filament structural protein 1, filensin	Q06637	0	Filensin OS=Gallus gallus GN=BFSP1 PE=2 SV=1
comp116764_c0	BAF82022.1	1303	3.6e-162	piggyBac transposase Uribo2 [Xenopus (Silurana) tropicalis] >gi|158148979|dbj|BAF82023.1| piggyBac transposase Uribo2 [Xenopus (Silurana) tropicalis] >gi|158148981|dbj|BAF82024.1| piggyBac transposase Uribo2 [Xenopus (Silurana) tropicalis] >gi|158148983|dbj|BAF82025.1| piggyBac transposase Uribo2 [Xenopus (Silurana) tropicalis]	--	--	--	--	--	--	Q96DM1	9.82e-85	PiggyBac transposable element-derived protein 4 OS=Homo sapiens GN=PGBD4 PE=2 SV=3
comp125934_c0	--	--	--	--	BX511269.12	4.38e-06	Zebrafish DNA sequence from clone CH211-207N9 in linkage group 20, complete sequence	--	--	--	--	--	--
comp126560_c0	ADK27487.1	1459	0	glyceraldehyde-3-phosphate dehydrogenase [Polypedates maculatus] >gi|358029473|gb|AEU04529.1| glyceraldehyde-3-phosphate dehydrogenase [Polypedates maculatus]	AY072703.1	0	Rana ridibunda glyceraldehyde 3-phosphate dehydrogenase mRNA, complete cds	K00134	GAPDH, gapA	glyceraldehyde 3-phosphate dehydrogenase	O57479	0	Glyceraldehyde-3-phosphate dehydrogenase OS=Columba livia GN=GAPDH PE=2 SV=3
comp47701_c0	NP_001088171.1	578	1.16e-72	cofilin-2 [Xenopus laevis] >gi|82180494|sp|Q5XHH8.1|COF2_XENLA RecName: Full=Cofilin-2 >gi|54035104|gb|AAH84079.1| LOC494995 protein [Xenopus laevis]	XM_005992937.1	2.19e-25	PREDICTED: Latimeria chalumnae cofilin-2-like (LOC102363109), mRNA	K05765	CFL	cofilin	Q5XHH8	7.83e-74	Cofilin-2 OS=Xenopus laevis GN=cfl2 PE=2 SV=1
comp121971_c1	--	--	--	--	NG_029604.1	0	Homo sapiens QKI, KH domain containing, RNA binding (QKI), RefSeqGene on chromosome 6	--	--	--	--	--	--
comp123784_c5	NP_001085135.1	335	6.57e-35	solute carrier family 25 (mitochondrial carrier; adenine nucleotide translocator), member 4 [Xenopus laevis] >gi|47939698|gb|AAH72091.1| MGC79005 protein [Xenopus laevis]	NM_001091666.1	1.59e-71	Xenopus laevis solute carrier family 25 (mitochondrial carrier; adenine nucleotide translocator), member 4 (slc25a4), mRNA >gi|47939697|gb|BC072091.1| Xenopus laevis hypothetical protein MGC79005, mRNA (cDNA clone MGC:79005 IMAGE:4407069), complete cds	K05863	SLC25A4S, ANT	solute carrier family 25 (mitochondrial adenine nucleotide translocator), member 4/5/6/31	O46373	8.38e-35	ADP/ATP translocase 1 OS=Oryctolagus cuniculus GN=SLC25A4 PE=2 SV=3
comp121877_c8	--	--	--	--	--	--	--	--	--	--	--	--	--
comp125764_c3	--	--	--	--	--	--	--	--	--	--	--	--	--
comp80901_c0	BAC67169.1	717	7.94e-93	otoconin-22 [Rana catesbeiana]	AB091830.1	9.53e-120	Rana catesbeiana OC-22 mRNA for otoconin-22, complete cds	K01047	PLA2G, SPLA2	secretory phospholipase A2	P41485	1.28e-72	Phospholipase A2 homolog otoconin-22 OS=Xenopus laevis PE=1 SV=1
comp119115_c0	XP_002932132.1	8063	0	PREDICTED: myosin-XVIIIb-like [Xenopus (Silurana) tropicalis]	--	--	--	K10362	MYO18	myosin XVIII	Q8IUG5	0	Unconventional myosin-XVIIIb OS=Homo sapiens GN=MYO18B PE=1 SV=1
comp95253_c0	--	--	--	--	--	--	--	--	--	--	--	--	--
comp120558_c0	NP_005269.1	1229	7.29e-153	neuronal membrane glycoprotein M6-b isoform 3 [Homo sapiens] >gi|296234937|ref|XP_002762677.1| PREDICTED: neuronal membrane glycoprotein M6-b isoform 4 [Callithrix jacchus] >gi|332860291|ref|XP_003317398.1| PREDICTED: neuronal membrane glycoprotein M6-b isoform 2 [Pan troglodytes] >gi|397468120|ref|XP_003805743.1| PREDICTED: neuronal membrane glycoprotein M6-b isoform 1 [Pan paniscus] >gi|4032552…	NM_001005011.1	0	Xenopus (Silurana) tropicalis glycoprotein M6B (gpm6b), transcript variant 1, mRNA >gi|49898941|gb|BC076667.1| Xenopus tropicalis MGC79599 protein, mRNA (cDNA clone MGC:79599 IMAGE:6979246), complete cds	--	--	--	Q13491	4.93e-154	Neuronal membrane glycoprotein M6-b OS=Homo sapiens GN=GPM6B PE=1 SV=2
comp80495_c0	--	--	--	--	XM_005431704.1	5.58e-74	PREDICTED: Geospiza fortis microtubule-associated protein 1B (MAP1B), mRNA	--	--	--	--	--	--
comp118191_c0	XP_002932528.1	5534	0	PREDICTED: LOW QUALITY PROTEIN: xin actin-binding repeat-containing protein 1-like [Xenopus (Silurana) tropicalis]	XM_005297142.1	2.17e-30	PREDICTED: Chrysemys picta bellii xin actin-binding repeat-containing protein 1-like (LOC101944830), transcript variant X2, mRNA	--	--	--	Q91957	0	Xin actin-binding repeat-containing protein 1 OS=Gallus gallus GN=Xirp1 PE=2 SV=3
comp116356_c0	NP_001096459.1	1670	0	pregnancy up-regulated non-ubiquitously expressed CaM kinase [Xenopus (Silurana) tropicalis] >gi|134024308|gb|AAI36187.1| LOC100125076 protein [Xenopus (Silurana) tropicalis]	NM_001089174.1	0	Xenopus laevis pregnancy up-regulated nonubiquitous CaM kinase (pnck), mRNA >gi|32261077|dbj|AB098710.1| Xenopus laevis mRNA for Ca2+/calmodulin-dependent protein kinase I-like protein, complete cds	K08795	PNCK	pregnancy upregulated non-ubiquitously expressed CaM kinase	O70150	0	Calcium/calmodulin-dependent protein kinase type 1B OS=Rattus norvegicus GN=Pnck PE=2 SV=1
comp120056_c3	AAH74394.1	3118	0	Unknown (protein for MGC:84365) [Xenopus laevis]	BC169477.1	0	Xenopus laevis calmodulin dependent protein kinase II beta subunit, mRNA (cDNA clone MGC:196204 IMAGE:9041111), complete cds	K04515	CAMK2	calcium/calmodulin-dependent protein kinase (CaM kinase) II	Q13554	0	Calcium/calmodulin-dependent protein kinase type II subunit beta OS=Homo sapiens GN=CAMK2B PE=1 SV=3
comp126947_c0	CAC83783.1	2707	0	phosphoglucose isomerase [Duttaphrynus melanostictus]	AJ306397.1	0	Bufo melanosticus mRNA for phosphoglucose isomerase (pgi gene)	K01810	GPI, pgi	glucose-6-phosphate isomerase	P06744	0	Glucose-6-phosphate isomerase OS=Homo sapiens GN=GPI PE=1 SV=4
comp122119_c0	XP_003223476.1	6333	0	PREDICTED: nebulin-related-anchoring protein-like [Anolis carolinensis]	XM_004579811.1	0	PREDICTED: Ochotona princeps nebulin-related anchoring protein (NRAP), transcript variant X2, mRNA	--	--	--	Q86VF7	0	Nebulin-related-anchoring protein OS=Homo sapiens GN=NRAP PE=2 SV=2
comp119148_c0	--	--	--	--	XM_004912963.1	4.9e-121	PREDICTED: Xenopus (Silurana) tropicalis synaptotagmin 1 (syt1), transcript variant X6, mRNA	--	--	--	--	--	--
comp123345_c5	NP_989087.1	1148	2.31e-151	ATPase, Na+/K+ transporting, beta 3 polypeptide [Xenopus (Silurana) tropicalis] >gi|38383064|gb|AAH62517.1| ATPase, Na+/K+ transporting, beta 3 polypeptide [Xenopus (Silurana) tropicalis]	Z11800.1	0	B.marinus mRNA for Na, K-ATPase beta-3 subunit	K01540	ATP1B	sodium/potassium-transporting ATPase subunit beta	P21188	2.33e-147	Sodium/potassium-transporting ATPase subunit beta-3 OS=Xenopus laevis GN=atp1b3 PE=2 SV=1
comp110600_c0	--	--	--	--	XM_006021584.1	2.14e-93	PREDICTED: Alligator sinensis spectrin, beta, non-erythrocytic 1 (SPTBN1), transcript variant X1, mRNA	--	--	--	--	--	--
comp47727_c0	NP_989158.1	821	2.26e-108	myosin light chain, phosphorylatable, fast skeletal muscle [Xenopus (Silurana) tropicalis] >gi|38494267|gb|AAH61602.1| fast skeletal myosin light chain 2 [Xenopus (Silurana) tropicalis] >gi|68342098|gb|AAY90073.1| MLC2 [Xenopus (Silurana) tropicalis] >gi|89272443|emb|CAJ83266.1| fast skeletal myosin light chain 2 [Xenopus (Silurana) tropicalis]	NM_001090540.1	0	Xenopus laevis myosin light chain, phosphorylatable, fast skeletal muscle (mylpf), mRNA >gi|32450380|gb|BC053808.1| Xenopus laevis myosin light chain, phosphorylatable, fast skeletal muscle, mRNA (cDNA clone MGC:64480 IMAGE:6881449), complete cds	K12758	MYLPF	fast skeletal myosin light chain 2	P02608	8.34e-104	Myosin regulatory light chain 2, skeletal muscle isoform type 2 OS=Oryctolagus cuniculus GN=MYLPF PE=1 SV=3
comp121596_c0	XP_002938252.1	1233	3.71e-157	PREDICTED: igLON family member 5-like [Xenopus (Silurana) tropicalis]	XM_002938206.2	1.19e-29	PREDICTED: Xenopus (Silurana) tropicalis igLON family member 5-like (LOC100488314), mRNA	K06773	OPCML, OBCAM	opioid binding protein/cell adhesion molecule-like	A6NGN9	6.11e-122	IgLON family member 5 OS=Homo sapiens GN=IGLON5 PE=2 SV=4
comp125791_c0	BAA04647.2	23486	0	ryanodine receptor beta isoform [Rana catesbeiana]	D21071.2	0	Rana catesbeiana mRNA for bullfrog skeletal muscle calcium release channel (ryanodine receptor) beta isoform(RyR3), complete cds	K04963	RYR3	ryanodine receptor 3	Q15413	0	Ryanodine receptor 3 OS=Homo sapiens GN=RYR3 PE=1 SV=3
comp124119_c1	--	--	--	--	--	--	--	--	--	--	--	--	--
comp95221_c1	--	--	--	--	--	--	--	--	--	--	--	--	--
comp116194_c0	XP_002932994.1	3969	0	PREDICTED: uveal autoantigen with coiled-coil domains and ankyrin repeats [Xenopus (Silurana) tropicalis]	--	--	--	--	--	--	Q9GL21	0	Uveal autoantigen with coiled-coil domains and ankyrin repeats OS=Canis familiaris GN=UACA PE=2 SV=2
comp47696_c0	AAO33938.1	806	6.02e-105	slow troponin I [Rana catesbeiana]	AY166835.1	8.12e-156	Rana catesbeiana slow troponin I mRNA, complete cds	K10371	TNNI1	troponin I, slow skeletal muscle	Q9WUZ5	4.76e-88	Troponin I, slow skeletal muscle OS=Mus musculus GN=Tnni1 PE=2 SV=3
comp115669_c0	AAI25672.1	1407	0	klf4 protein [Xenopus (Silurana) tropicalis]	XM_001507994.2	1.5e-67	PREDICTED: Ornithorhynchus anatinus Krueppel-like factor 4-like (LOC100076711), mRNA	K09204	KLF1_2_4	krueppel-like factor 1/2/4	Q60793	1.67e-132	Krueppel-like factor 4 OS=Mus musculus GN=Klf4 PE=1 SV=3
comp126266_c0	XP_001510874.2	1587	1.22e-180	PREDICTED: alpha-protein kinase 2 [Ornithorhynchus anatinus]	XM_005023380.1	2.06e-139	PREDICTED: Anas platyrhynchos alpha-kinase 2 (ALPK2), transcript variant X1, mRNA	K08868	ALPK	alpha-kinase	Q86TB3	1.83e-170	Alpha-protein kinase 2 OS=Homo sapiens GN=ALPK2 PE=1 SV=3
comp80293_c1	NP_989134.1	292	2.04e-28	desmin, gene 1 [Xenopus (Silurana) tropicalis] >gi|38511808|gb|AAH61361.1| desmin, gene 1 [Xenopus (Silurana) tropicalis] >gi|89272455|emb|CAJ82686.1| desmin [Xenopus (Silurana) tropicalis]	--	--	--	K07610	DES	desmin	P23239	1.62e-28	Desmin OS=Xenopus laevis GN=des PE=2 SV=1
comp114924_c0	NP_001072673.1	3904	0	thrombospondin 4 precursor [Xenopus (Silurana) tropicalis] >gi|115312958|gb|AAI24001.1| thrombospondin 4 [Xenopus (Silurana) tropicalis]	BC135149.1	0	Xenopus tropicalis thrombospondin 4, mRNA (cDNA clone MGC:121192 IMAGE:7593127), complete cds	K04659	THBS	thrombospondin	Q06441	0	Thrombospondin-4 OS=Xenopus laevis GN=thbs4 PE=2 SV=1
comp110719_c0	--	--	--	--	--	--	--	--	--	--	--	--	--
comp125966_c2	XP_002933755.1	3785	0	PREDICTED: 6-phosphofructokinase, muscle type [Xenopus (Silurana) tropicalis]	XM_004911911.1	0	PREDICTED: Xenopus (Silurana) tropicalis phosphofructokinase, muscle (pfkm), transcript variant X2, mRNA	K00850	pfkA, PFK	6-phosphofructokinase 1	Q0IIG5	0	6-phosphofructokinase, muscle type OS=Bos taurus GN=PFKM PE=2 SV=1
comp47744_c1	XP_002933987.1	661	9.77e-86	PREDICTED: beta-crystallin A2-like [Xenopus (Silurana) tropicalis]	XM_003214923.1	2.28e-93	PREDICTED: Anolis carolinensis beta-crystallin A2-like (LOC100565284), mRNA	--	--	--	P55164	1.74e-81	Beta-crystallin A2 OS=Gallus gallus GN=CRYBA2 PE=2 SV=1
comp94312_c0	NP_001089631.1	645	7.71e-80	stathmin-like 3 [Xenopus laevis] >gi|68533912|gb|AAH99320.1| MGC116514 protein [Xenopus laevis]	NM_001004393.1	9.78e-156	Gallus gallus stathmin-like 3 (STMN3), mRNA >gi|3335653|gb|AF076982.1|AF076982 Gallus gallus neuroplasticin-2 (NPC2) mRNA, complete cds	--	--	--	A4IFK9	1.83e-79	Stathmin-3 OS=Bos taurus GN=STMN3 PE=2 SV=1
comp122480_c0	XP_002935821.1	3004	0	PREDICTED: LOW QUALITY PROTEIN: AMP deaminase 1-like [Xenopus (Silurana) tropicalis]	XM_002935775.2	0	PREDICTED: Xenopus (Silurana) tropicalis adenosine monophosphate deaminase 1 (ampd1), mRNA	K01490	E3.5.4.6, AMPD	AMP deaminase	P23109	0	AMP deaminase 1 OS=Homo sapiens GN=AMPD1 PE=1 SV=2
comp123835_c1	--	--	--	--	--	--	--	--	--	--	--	--	--
comp127073_c0	NP_001085597.1	517	1.15e-61	SH3 domain binding glutamic acid-rich protein [Xenopus laevis] >gi|49115656|gb|AAH72997.1| MGC82574 protein [Xenopus laevis]	--	--	--	--	--	--	Q9WUZ7	2.04e-52	SH3 domain-binding glutamic acid-rich protein OS=Mus musculus GN=Sh3bgr PE=2 SV=1
comp47712_c0	Q01584.1	688	6.55e-89	RecName: Full=Lipocalin; Flags: Precursor >gi|62486|emb|CAA48138.1| lipocalin [Rhinella marina] >gi|211033|gb|AAA48554.1| lipocalin [Rhinella marina]	L06806.1	3.47e-93	Bufo marinus lipocalin mRNA, complete cds >gi|62485|emb|X67952.1| B.marinus mRNA for lipocalin	K01830	E5.3.99.2, PTGDS	prostaglandin-H2 D-isomerase	Q01584	4.42e-90	Lipocalin OS=Bufo marinus PE=1 SV=1
comp122683_c0	--	--	--	--	--	--	--	--	--	--	--	--	--
comp111851_c0	NP_988918.1	1391	0	keratin 19 [Xenopus (Silurana) tropicalis] >gi|38181669|gb|AAH61624.1| keratin 19 [Xenopus (Silurana) tropicalis]	NM_001091523.1	1.35e-165	Xenopus laevis keratin 19 (krt19), mRNA >gi|47682286|gb|BC070682.1| Xenopus laevis hypothetical protein MGC83069, mRNA (cDNA clone MGC:83069 IMAGE:6316240), complete cds	K07604	KRT1	type I keratin, acidic	P08728	1.47e-177	Keratin, type I cytoskeletal 19 OS=Bos taurus GN=KRT19 PE=2 SV=1
comp114085_c1	--	--	--	--	XM_004438531.1	8.21e-84	PREDICTED: Ceratotherium simum simum ELAV (embryonic lethal, abnormal vision, Drosophila)-like 4, transcript variant 5 (ELAVL4), mRNA	--	--	--	--	--	--
comp93587_c0	NP_001096249.1	854	1.32e-112	lens intrinsic membrane protein 2, 19kDa [Xenopus (Silurana) tropicalis] >gi|134023851|gb|AAI35405.1| LOC100124809 protein [Xenopus (Silurana) tropicalis]	NM_001102779.1	4.88e-138	Xenopus (Silurana) tropicalis lens intrinsic membrane protein 2, 19kDa (lim2), mRNA >gi|134023850|gb|BC135404.1| Xenopus tropicalis hypothetical protein LOC100124809, mRNA (cDNA clone MGC:121526 IMAGE:7616426), complete cds	--	--	--	P20274	3.21e-98	Lens fiber membrane intrinsic protein OS=Bos taurus GN=LIM2 PE=1 SV=2
comp88245_c1	--	--	--	--	NM_001079383.1	6.39e-122	Xenopus (Silurana) tropicalis glycoprotein M6A (gpm6a), mRNA >gi|114107992|gb|BC122913.1| Xenopus tropicalis glycoprotein M6A, mRNA (cDNA clone MGC:145278 IMAGE:7662487), complete cds	--	--	--	--	--	--
comp122812_c1	--	--	--	--	AC192475.4	1.11e-45	Gallus gallus BAC clone CH261-149D4 from chromosome z, complete sequence	--	--	--	--	--	--
comp124327_c0	--	--	--	--	--	--	--	--	--	--	--	--	--
comp125461_c0	--	--	--	--	NM_001094440.1	1.01e-42	Xenopus laevis complexin 1 (cplx1), mRNA >gi|51950072|gb|BC082460.1| Xenopus laevis MGC84299 protein, mRNA (cDNA clone MGC:84299 IMAGE:6957066), complete cds	--	--	--	--	--	--
comp119180_c2	--	--	--	--	--	--	--	--	--	--	--	--	--
comp122450_c0	XP_002934511.1	1484	0	PREDICTED: LOW QUALITY PROTEIN: activity-regulated cytoskeleton-associated protein [Xenopus (Silurana) tropicalis]	--	--	--	K15867	ARC	activity-regulated cytoskeleton-associated protein	Q8AWC3	5.59e-85	Activity-regulated cytoskeleton-associated protein OS=Gallus gallus GN=ARC PE=2 SV=1
comp126476_c1	BAE47571.1	769	2.82e-93	gamma crystallin [Cynops pyrrhogaster]	K02266.1	5.03e-127	Frog (R. temporaria) gamma-4-crystallin mRNA, 3' end	--	--	--	P55940	4.12e-88	Gamma-crystallin-3 OS=Xenopus laevis GN=cryg3 PE=3 SV=1
comp125252_c0	--	--	--	--	--	--	--	--	--	--	--	--	--
comp94461_c0	--	--	--	--	--	--	--	--	--	--	--	--	--
comp106459_c0	NP_001006611.1	1623	0	E3 ubiquitin-protein ligase SIAH1 isoform b [Homo sapiens] >gi|386780682|ref|NP_001247767.1| siah E3 ubiquitin protein ligase 1 [Macaca mulatta] >gi|297698687|ref|XP_002826444.1| PREDICTED: E3 ubiquitin-protein ligase SIAH1 isoform 1 [Pongo abelii] >gi|397498143|ref|XP_003819851.1| PREDICTED: E3 ubiquitin-protein ligase SIAH1 [Pan paniscus] >gi|402908317|ref|XP_003916898.1| PREDICTED: E3 ubiquiti…	NM_001091969.1	0	Xenopus laevis siah E3 ubiquitin protein ligase 1 (siah1), mRNA >gi|49117836|gb|BC072747.1| Xenopus laevis MGC79105 protein, mRNA (cDNA clone MGC:79105 IMAGE:5048840), complete cds	K04506	SIAH1	E3 ubiquitin-protein ligase SIAH1	Q8IUQ4	0	E3 ubiquitin-protein ligase SIAH1 OS=Homo sapiens GN=SIAH1 PE=1 SV=2
comp109451_c0	CAJ83201.1	1270	8.72e-170	acid phosphatase 5, tartrate resistant [Xenopus (Silurana) tropicalis]	XM_005632845.1	2.08e-34	PREDICTED: Canis lupus familiaris acid phosphatase 5, tartrate resistant (ACP5), transcript variant X1, mRNA	K14379	ACP5	tartrate-resistant acid phosphatase type 5	Q05117	3.26e-135	Tartrate-resistant acid phosphatase type 5 OS=Mus musculus GN=Acp5 PE=2 SV=2
comp119317_c0	XP_002937773.1	422	6.27e-44	PREDICTED: hypothetical protein LOC100497436 [Xenopus (Silurana) tropicalis]	--	--	--	K08523	HBEGF	heparin-binding EGF-like growth factor	Q9W7C5	1.13e-41	Proheparin-binding EGF-like growth factor OS=Gallus gallus GN=HBEGF PE=1 SV=1
comp125092_c1	XP_003588355.1	150	3.22e-17	Mitochondrial protein, putative [Medicago truncatula] >gi|355477403|gb|AES58606.1| Mitochondrial protein, putative [Medicago truncatula]	NR_076578.1	0	Akkermansia muciniphila ATCC BAA-835 strain ATCC BAA-835 23S ribosomal RNA, complete sequence	--	--	--	--	--	--
comp125384_c0	--	--	--	--	--	--	--	--	--	--	--	--	--
comp126262_c0	XP_002933287.1	867	1.32e-108	PREDICTED: myeloid leukemia factor 1 isoform 1 [Xenopus (Silurana) tropicalis]	NM_001095375.1	1.97e-50	Xenopus laevis myeloid leukemia factor 1 (mlf1), mRNA >gi|56540949|gb|BC087433.1| Xenopus laevis hypothetical LOC496153, mRNA (cDNA clone MGC:99244 IMAGE:7209988), complete cds	K15622	MLF1	myeloid leukemia factor 1	P58340	1.81e-65	Myeloid leukemia factor 1 OS=Homo sapiens GN=MLF1 PE=1 SV=1
comp125799_c2	--	--	--	--	--	--	--	--	--	--	--	--	--
comp109225_c0	--	--	--	--	--	--	--	--	--	--	--	--	--
comp126239_c1	--	--	--	--	--	--	--	--	--	--	--	--	--
comp80061_c0	NP_001085576.1	526	2.32e-61	MGC82505 protein [Xenopus laevis] >gi|49257292|gb|AAH72965.1| MGC82505 protein [Xenopus laevis]	--	--	--	K08756	FABP7	fatty acid-binding protein 7, brain	Q09139	1.04e-57	Fatty acid-binding protein, brain OS=Bos taurus GN=FABP7 PE=1 SV=2
comp125172_c7	NP_001090844.1	3933	0	WW domain containing E3 ubiquitin protein ligase 1 [Xenopus (Silurana) tropicalis] >gi|112418540|gb|AAI21962.1| wwp1 protein [Xenopus (Silurana) tropicalis]	BC076842.1	0	Xenopus laevis cDNA clone IMAGE:6859998, partial cds	K05633	AIP5, WWP1	atrophin-1 interacting protein 5 (WW domain containing E3 ubiquitin protein ligase 1)	Q9H0M0	0	NEDD4-like E3 ubiquitin-protein ligase WWP1 OS=Homo sapiens GN=WWP1 PE=1 SV=1
comp123208_c4	--	--	--	--	--	--	--	--	--	--	--	--	--
comp125813_c2	--	--	--	--	--	--	--	--	--	--	--	--	--
comp126170_c1	--	--	--	--	--	--	--	--	--	--	--	--	--
comp48010_c0	AAF08809.1	1764	0	synapsin I, partial [Xenopus laevis]	XM_006097223.1	0	PREDICTED: Myotis lucifugus synapsin I (SYN1), mRNA	--	--	--	P17600	0	Synapsin-1 OS=Homo sapiens GN=SYN1 PE=1 SV=3
comp115492_c0	--	--	--	--	--	--	--	--	--	--	--	--	--
comp93843_c0	NP_990782.1	1160	2.86e-157	triosephosphate isomerase [Gallus gallus] >gi|136056|sp|P00940.2|TPIS_CHICK RecName: Full=Triosephosphate isomerase; Short=TIM; AltName: Full=Triose-phosphate isomerase >gi|212772|gb|AAA49094.1| TIM [Gallus gallus] >gi|212774|gb|AAA49095.1| triosephosphate isomerase (EC 5.3.1.1) [Gallus gallus]	NM_001197054.1	9.03e-141	Canis lupus familiaris triosephosphate isomerase 1 (TPI1), mRNA	K01803	TPI, tpiA	triosephosphate isomerase (TIM)	P00940	1.93e-158	Triosephosphate isomerase OS=Gallus gallus GN=TPI1 PE=1 SV=2
comp94584_c0	NP_001086479.1	668	5.23e-84	heat shock protein, alpha-crystallin-related, B6 [Xenopus laevis] >gi|49670440|gb|AAH75197.1| MGC83413 protein [Xenopus laevis]	XM_006118260.1	1.72e-53	PREDICTED: Pelodiscus sinensis heat shock protein, alpha-crystallin-related, B6 (HSPB6), mRNA	K09542	CRYAB	crystallin, alpha B	Q7M2W6	1.63e-59	Alpha-crystallin B chain OS=Sus scrofa GN=CRYAB PE=2 SV=1
comp118134_c0	--	--	--	--	AC147910.2	3.72e-46	Xenopus (Silurana) tropicalis clone CH216-82H14, complete sequence	--	--	--	--	--	--
comp121105_c4	NP_001079457.1	525	6.25e-56	Myozenin-1-like [Xenopus laevis] >gi|27552832|gb|AAH42928.1| MGC53296 protein [Xenopus laevis]	--	--	--	--	--	--	Q9JK37	2.38e-44	Myozenin-1 OS=Mus musculus GN=Myoz1 PE=1 SV=1
comp47761_c0	--	--	--	--	--	--	--	--	--	--	--	--	--
comp121206_c0	XP_003792774.1	1054	4.11e-140	PREDICTED: nmrA-like family domain-containing protein 1-like [Otolemur garnettii]	--	--	--	--	--	--	Q5ZID0	2.71e-135	NmrA-like family domain-containing protein 1 OS=Gallus gallus GN=NMRAL1 PE=2 SV=1
comp47774_c0	ACO51984.1	992	2.72e-128	Reticulon-1-A [Rana catesbeiana]	BT081853.1	0	Rana catesbeiana clone rcat-evr-502-256 Reticulon-1-A putative mRNA, complete cds	--	--	--	Q6IFY7	2.23e-124	Reticulon-1-A OS=Xenopus laevis GN=rtn1-a PE=2 SV=1
comp123208_c3	--	--	--	--	--	--	--	--	--	--	--	--	--
comp126270_c0	--	--	--	--	--	--	--	--	--	--	--	--	--
comp122916_c0	--	--	--	--	--	--	--	--	--	--	--	--	--
comp122895_c7	XP_003217878.1	1583	0	PREDICTED: monocarboxylate transporter 2-like [Anolis carolinensis]	--	--	--	K08184	SLC16A7	MFS transporter, MCP family, solute carrier family 16 (monocarboxylic acid transporters), member 7	O60669	0	Monocarboxylate transporter 2 OS=Homo sapiens GN=SLC16A7 PE=2 SV=2
comp125437_c0	NP_001005647.1	2996	0	endothelial PAS domain protein 1 [Xenopus (Silurana) tropicalis] >gi|49250453|gb|AAH74648.1| endothelial PAS domain protein 1 [Xenopus (Silurana) tropicalis]	NM_001092249.1	0	Xenopus laevis endothelial PAS domain protein 1 (epas1), mRNA >gi|49118237|gb|BC073244.1| Xenopus laevis MGC80589 protein, mRNA (cDNA clone MGC:80589 IMAGE:5505727), complete cds	K09095	HIF2A, EPAS1	hypoxia-inducible factor 2 alpha	Q99814	0	Endothelial PAS domain-containing protein 1 OS=Homo sapiens GN=EPAS1 PE=1 SV=3
comp126441_c1	--	--	--	--	--	--	--	--	--	--	--	--	--
comp47744_c0	CAG10106.1	376	3.24e-44	unnamed protein product [Tetraodon nigroviridis]	XM_003443335.2	4.01e-60	PREDICTED: Oreochromis niloticus beta-crystallin A2-like (LOC100712271), transcript variant 1, mRNA	--	--	--	P55164	9.06e-39	Beta-crystallin A2 OS=Gallus gallus GN=CRYBA2 PE=2 SV=1
comp94693_c0	NP_001015955.1	1629	0	inositol hexaphosphate kinase 2 [Xenopus (Silurana) tropicalis]	NM_001015955.2	0	Xenopus (Silurana) tropicalis inositol hexaphosphate kinase 2 (ip6k2), mRNA >gi|77623354|emb|CR848462.2| Xenopus tropicalis finished cDNA, clone TEgg013n14	K07756	E2.7.4.21, IHPK	inositol-hexakisphosphate kinase	Q9R0U1	0	Inositol hexakisphosphate kinase 2 OS=Rattus norvegicus GN=Ip6k2 PE=2 SV=2
comp106945_c0	XP_002941589.1	1536	5.46e-180	PREDICTED: G patch domain-containing protein 8 [Xenopus (Silurana) tropicalis]	XM_004918644.1	2.26e-173	PREDICTED: Xenopus (Silurana) tropicalis G patch domain containing 8 (gpatch8), transcript variant X5, mRNA	--	--	--	Q9UKJ3	1.56e-125	G patch domain-containing protein 8 OS=Homo sapiens GN=GPATCH8 PE=1 SV=2
comp47958_c0	NP_001016501.1	1043	7.62e-135	synaptosomal-associated protein, 25kDa [Xenopus (Silurana) tropicalis] >gi|89272046|emb|CAJ83202.1| synaptosomal-associated protein, 25kDa [Xenopus (Silurana) tropicalis] >gi|134026022|gb|AAI35566.1| synaptosomal-associated protein 25 [Xenopus (Silurana) tropicalis]	BT081825.1	0	Rana catesbeiana clone rcat-evr-529-323 Synaptosomal-associated protein 25 putative mRNA, complete cds	K08508	SNAP23	synaptosomal-associated protein, 23kDa	P60881	7.05e-134	Synaptosomal-associated protein 25 OS=Rattus norvegicus GN=Snap25 PE=1 SV=1
comp125203_c0	--	--	--	--	--	--	--	--	--	--	--	--	--
comp117686_c0	--	--	--	--	--	--	--	--	--	--	--	--	--
comp123832_c0	XP_003255197.1	3138	0	PREDICTED: cGMP-dependent protein kinase 1 isoform 1 [Nomascus leucogenys]	XM_002935428.2	0	PREDICTED: Xenopus (Silurana) tropicalis cGMP-dependent protein kinase 1-like (LOC100494278), transcript variant X1, mRNA	K07376	PRKG	protein kinase, cGMP-dependent	Q13976	0	cGMP-dependent protein kinase 1 OS=Homo sapiens GN=PRKG1 PE=1 SV=3
comp119563_c7	--	--	--	--	--	--	--	--	--	--	--	--	--
