# Supplementary material for: Transcriptome profiles of metamorphosis in the ornamented pygmy frog Microhyla fissipes clarify the functions of thyroid hormone receptors in metamorphosis
Source: Sci Rep. 2016 Jun 2;6:27310. doi: 10.1038/srep27310 (PMC4890586; doi:10.1038/srep27310)
Supplement: Supplementary Dataset 9 [file srep27310-s10.xls]

## Sheet: CM-NH140432.DEG_GO_enrichment_r
GO_accession	Description	Term_type	Over_represented_pValue	Corrected_pValue	DEG_item	DEG_list	Bg_item	Bg_list	Gene_names
GO:0006096	glycolysis	biological_process	1.78e-07	0.0017706	6	90	59	26692	comp125966_c2,comp123726_c0,comp47737_c0,comp93843_c0,comp118024_c0,comp126947_c0
GO:0006094	gluconeogenesis	biological_process	5.95e-07	0.0018755	6	90	73	26692	comp93843_c0,comp47737_c0,comp118024_c0,comp126947_c0,comp125966_c2,comp123726_c0
GO:0019319	hexose biosynthetic process	biological_process	7.14e-07	0.0018755	6	90	76	26692	comp93843_c0,comp47737_c0,comp118024_c0,comp126947_c0,comp125966_c2,comp123726_c0
GO:0046364	monosaccharide biosynthetic process	biological_process	7.54e-07	0.0018755	6	90	77	26692	comp125966_c2,comp123726_c0,comp118024_c0,comp93843_c0,comp47737_c0,comp126947_c0
GO:0006007	glucose catabolic process	biological_process	2.5e-06	0.0041395	6	90	95	26692	comp123726_c0,comp125966_c2,comp126947_c0,comp47737_c0,comp93843_c0,comp118024_c0
GO:0019320	hexose catabolic process	biological_process	2.5e-06	0.0041395	6	90	95	26692	comp126947_c0,comp118024_c0,comp93843_c0,comp47737_c0,comp123726_c0,comp125966_c2
GO:0046365	monosaccharide catabolic process	biological_process	3.09e-06	0.0043826	6	90	100	26692	comp93843_c0,comp118024_c0,comp47737_c0,comp126947_c0,comp125966_c2,comp123726_c0
GO:0006006	glucose metabolic process	biological_process	8.51e-06	0.010035	6	90	121	26692	comp126947_c0,comp118024_c0,comp93843_c0,comp47737_c0,comp123726_c0,comp125966_c2
GO:0044724	single-organism carbohydrate catabolic process	biological_process	9.08e-06	0.010035	6	90	121	26692	comp126947_c0,comp47737_c0,comp93843_c0,comp118024_c0,comp123726_c0,comp125966_c2
GO:0016052	carbohydrate catabolic process	biological_process	1.42e-05	0.014154	6	90	133	26692	comp125966_c2,comp123726_c0,comp118024_c0,comp93843_c0,comp47737_c0,comp126947_c0
GO:0005212	structural constituent of eye lens	molecular_function	1.72e-05	0.015517	3	90	20	26692	comp93587_c0,comp94584_c0,comp103348_c0
GO:0016051	carbohydrate biosynthetic process	biological_process	2.26e-05	0.018715	10	90	414	26692	comp47737_c0,comp112912_c0,comp126947_c0,comp125966_c2,comp116356_c0,comp118024_c0,comp93843_c0,comp120056_c3,comp123726_c0,comp122735_c0
GO:0001505	regulation of neurotransmitter levels	biological_process	8.04e-05	0.061534	3	90	19	26692	comp48283_c0,comp48010_c0,comp120558_c0
GO:0006098	pentose-phosphate shunt	biological_process	0.00011648	0.077217	4	90	60	26692	comp118024_c0,comp93843_c0,comp126947_c0,comp125966_c2
GO:0006740	NADPH regeneration	biological_process	0.00011648	0.077217	4	90	60	26692	comp126947_c0,comp93843_c0,comp118024_c0,comp125966_c2
GO:0006739	NADP metabolic process	biological_process	0.00016227	0.098777	4	90	66	26692	comp118024_c0,comp93843_c0,comp126947_c0,comp125966_c2
GO:0019318	hexose metabolic process	biological_process	0.00016887	0.098777	6	90	210	26692	comp123726_c0,comp125966_c2,comp126947_c0,comp93843_c0,comp118024_c0,comp47737_c0
GO:0046496	nicotinamide nucleotide metabolic process	biological_process	0.00026009	0.14368	4	90	76	26692	comp126947_c0,comp93843_c0,comp118024_c0,comp125966_c2
GO:0005996	monosaccharide metabolic process	biological_process	0.0002806	0.14686	6	90	232	26692	comp126947_c0,comp93843_c0,comp118024_c0,comp47737_c0,comp123726_c0,comp125966_c2
GO:0005861	troponin complex	cellular_component	0.00039081	0.17421	2	90	10	26692	comp47718_c0,comp47696_c0
GO:0005865	striated muscle thin filament	cellular_component	0.00039081	0.17421	2	90	10	26692	comp47718_c0,comp47696_c0
GO:0036379	myofilament	cellular_component	0.00039081	0.17421	2	90	10	26692	comp47718_c0,comp47696_c0
GO:0015976	carbon utilization	biological_process	0.00040294	0.17421	3	90	37	26692	comp47737_c0,comp93843_c0,comp118024_c0
GO:0019362	pyridine nucleotide metabolic process	biological_process	0.00043124	0.17868	4	90	85	26692	comp118024_c0,comp93843_c0,comp126947_c0,comp125966_c2
GO:0051588	regulation of neurotransmitter transport	biological_process	0.0004587	0.18245	2	90	7	26692	comp48283_c0,comp120558_c0
GO:0015844	monoamine transport	biological_process	0.00062958	0.24079	2	90	15	26692	comp48283_c0,comp120558_c0
GO:0072524	pyridine-containing compound metabolic process	biological_process	0.00069188	0.25482	4	90	100	26692	comp126947_c0,comp93843_c0,comp118024_c0,comp125966_c2
GO:0007269	neurotransmitter secretion	biological_process	0.0008567	0.30425	2	90	10	26692	comp48010_c0,comp48283_c0
GO:0065008	regulation of biological quality	biological_process	0.0011092	0.38033	11	90	996	26692	comp125791_c0,comp123832_c0,comp115268_c0,comp127073_c0,comp48283_c0,comp120558_c0,comp106459_c0,comp125271_c3,comp48010_c0,comp121206_c0,comp112912_c0
GO:0044723	single-organism carbohydrate metabolic process	biological_process	0.0018433	0.59328	10	90	795	26692	comp47737_c0,comp112912_c0,comp126947_c0,comp125966_c2,comp116356_c0,comp118024_c0,comp93843_c0,comp120056_c3,comp123726_c0,comp122735_c0
GO:0006997	nucleus organization	biological_process	0.0018495	0.59328	2	90	20	26692	comp121596_c0,comp106945_c0
GO:0006000	fructose metabolic process	biological_process	0.0019596	0.60895	3	90	62	26692	comp125966_c2,comp118024_c0,comp93843_c0
GO:0006020	inositol metabolic process	biological_process	0.0024382	0.73472	2	90	17	26692	comp118024_c0,comp93843_c0
GO:0006836	neurotransmitter transport	biological_process	0.0027109	0.78233	3	90	73	26692	comp120558_c0,comp48010_c0,comp48283_c0
GO:0050804	regulation of synaptic transmission	biological_process	0.0027536	0.78233	2	90	19	26692	comp120558_c0,comp48283_c0
GO:0006013	mannose metabolic process	biological_process	0.0030247	0.83549	3	90	67	26692	comp125966_c2,comp118024_c0,comp93843_c0
GO:0016337	cell-cell adhesion	biological_process	0.0032746	0.88007	5	90	269	26692	comp116948_c0,comp126476_c1,comp123832_c0,comp116948_c1,comp47744_c1
GO:0004807	triose-phosphate isomerase activity	molecular_function	0.0036973	0.96751	1	90	2	26692	comp93843_c0
GO:0051969	regulation of transmission of nerve impulse	biological_process	0.004168	1	2	90	25	26692	comp48283_c0,comp120558_c0
GO:0030877	beta-catenin destruction complex	cellular_component	0.0042362	1	1	90	1	26692	comp106459_c0
GO:2001244	positive regulation of intrinsic apoptotic signaling pathway	biological_process	0.0042362	1	1	90	1	26692	comp106459_c0
GO:0007155	cell adhesion	biological_process	0.0044402	1	9	90	765	26692	comp111851_c0,comp116948_c1,comp47744_c1,comp114924_c0,comp123832_c0,comp116948_c0,comp47958_c0,comp126476_c1,comp120558_c0
GO:0031644	regulation of neurological system process	biological_process	0.00458	1	2	90	27	26692	comp48283_c0,comp120558_c0
GO:0046928	regulation of neurotransmitter secretion	biological_process	0.0047445	1	1	90	2	26692	comp48283_c0
GO:0003001	generation of a signal involved in cell-cell signaling	biological_process	0.0048487	1	2	90	29	26692	comp48283_c0,comp48010_c0
GO:0023061	signal release	biological_process	0.0048487	1	2	90	29	26692	comp48283_c0,comp48010_c0
GO:0044262	cellular carbohydrate metabolic process	biological_process	0.0052295	1	7	90	457	26692	comp112912_c0,comp93843_c0,comp118024_c0,comp47737_c0,comp120056_c3,comp126947_c0,comp116356_c0
GO:0022610	biological adhesion	biological_process	0.0054278	1	9	90	794	26692	comp120558_c0,comp126476_c1,comp47958_c0,comp116948_c0,comp123832_c0,comp47744_c1,comp114924_c0,comp116948_c1,comp111851_c0
GO:0006733	oxidoreduction coenzyme metabolic process	biological_process	0.0055102	1	4	90	179	26692	comp125966_c2,comp126947_c0,comp93843_c0,comp118024_c0
GO:0006629	lipid metabolic process	biological_process	0.0055114	1	11	90	1055	26692	comp93843_c0,comp120056_c3,comp47712_c0,comp122735_c0,comp93587_c0,comp112912_c0,comp94693_c0,comp121206_c0,comp120558_c0,comp116356_c0,comp118993_c0
GO:0016861	intramolecular oxidoreductase activity, interconverting aldoses and ketoses	molecular_function	0.0057787	1	2	90	28	26692	comp126947_c0,comp93843_c0
GO:0031647	regulation of protein stability	biological_process	0.0058994	1	2	90	26	26692	comp106459_c0,comp115268_c0
GO:0019682	glyceraldehyde-3-phosphate metabolic process	biological_process	0.0061984	1	1	90	2	26692	comp93843_c0
GO:0006091	generation of precursor metabolites and energy	biological_process	0.0072322	1	7	90	623	26692	comp118024_c0,comp93843_c0,comp47737_c0,comp126947_c0,comp125966_c2,comp123726_c0,comp126441_c1
GO:0004457	lactate dehydrogenase activity	molecular_function	0.0076618	1	1	90	2	26692	comp47737_c0
GO:0004459	L-lactate dehydrogenase activity	molecular_function	0.0076618	1	1	90	2	26692	comp47737_c0
GO:0032101	regulation of response to external stimulus	biological_process	0.0079047	1	2	90	41	26692	comp47958_c0,comp123832_c0
GO:0015629	actin cytoskeleton	cellular_component	0.0082104	1	5	90	307	26692	comp47718_c0,comp47696_c0,comp111851_c0,comp119115_c0,comp102867_c1
GO:2001235	positive regulation of apoptotic signaling pathway	biological_process	0.0084596	1	1	90	2	26692	comp106459_c0
GO:0008021	synaptic vesicle	cellular_component	0.0085944	1	2	90	28	26692	comp48010_c0,comp95264_c0
GO:0005882	intermediate filament	cellular_component	0.0093071	1	4	90	190	26692	comp102867_c1,comp111851_c0,comp106713_c0,comp80293_c1
GO:0030017	sarcomere	cellular_component	0.0095332	1	2	90	39	26692	comp47696_c0,comp47718_c0
GO:0004619	phosphoglycerate mutase activity	molecular_function	0.0099356	1	1	90	2	26692	comp123726_c0
GO:0045111	intermediate filament cytoskeleton	cellular_component	0.010073	1	4	90	193	26692	comp80293_c1,comp111851_c0,comp106713_c0,comp102867_c1
GO:0007423	sensory organ development	biological_process	0.010465	1	3	90	110	26692	comp93587_c0,comp94584_c0,comp103348_c0
GO:0004690	cyclic nucleotide-dependent protein kinase activity	molecular_function	0.010582	1	1	90	2	26692	comp123832_c0
GO:0004692	cGMP-dependent protein kinase activity	molecular_function	0.010582	1	1	90	2	26692	comp123832_c0
GO:0004764	shikimate 3-dehydrogenase (NADP+) activity	molecular_function	0.011028	1	1	90	2	26692	comp116948_c0
GO:2000008	regulation of protein localization to cell surface	biological_process	0.011319	1	1	90	2	26692	comp120558_c0
GO:2000009	negative regulation of protein localization to cell surface	biological_process	0.011319	1	1	90	2	26692	comp120558_c0
GO:0051610	serotonin uptake	biological_process	0.011425	1	1	90	3	26692	comp120558_c0
GO:0051611	regulation of serotonin uptake	biological_process	0.011425	1	1	90	3	26692	comp120558_c0
GO:0051612	negative regulation of serotonin uptake	biological_process	0.011425	1	1	90	3	26692	comp120558_c0
GO:0044449	contractile fiber part	cellular_component	0.012216	1	2	90	42	26692	comp47718_c0,comp47696_c0
GO:0007283	spermatogenesis	biological_process	0.012733	1	2	90	50	26692	comp121596_c0,comp106459_c0
GO:0048232	male gamete generation	biological_process	0.012733	1	2	90	50	26692	comp106459_c0,comp121596_c0
GO:0016620	oxidoreductase activity, acting on the aldehyde or oxo group of donors, NAD or NADP as acceptor	molecular_function	0.01301	1	2	90	45	26692	comp126560_c0,comp121206_c0
GO:0005391	sodium:potassium-exchanging ATPase activity	molecular_function	0.013186	1	1	90	4	26692	comp123345_c5
GO:0030016	myofibril	cellular_component	0.013339	1	2	90	46	26692	comp47718_c0,comp47696_c0
GO:0006837	serotonin transport	biological_process	0.013367	1	1	90	5	26692	comp120558_c0
GO:0003872	6-phosphofructokinase activity	molecular_function	0.013371	1	1	90	2	26692	comp125966_c2
GO:0005945	6-phosphofructokinase complex	cellular_component	0.013371	1	1	90	2	26692	comp125966_c2
GO:0006002	fructose 6-phosphate metabolic process	biological_process	0.013371	1	1	90	2	26692	comp125966_c2
GO:0043292	contractile fiber	cellular_component	0.013678	1	2	90	47	26692	comp47696_c0,comp47718_c0
GO:2001242	regulation of intrinsic apoptotic signaling pathway	biological_process	0.013814	1	1	90	2	26692	comp106459_c0
GO:0014046	dopamine secretion	biological_process	0.013973	1	1	90	6	26692	comp48283_c0
GO:0014059	regulation of dopamine secretion	biological_process	0.013973	1	1	90	6	26692	comp48283_c0
GO:0016860	intramolecular oxidoreductase activity	molecular_function	0.014777	1	2	90	47	26692	comp93843_c0,comp126947_c0
GO:0090331	negative regulation of platelet aggregation	biological_process	0.01567	1	1	90	3	26692	comp123832_c0
GO:0031648	protein destabilization	biological_process	0.016605	1	1	90	4	26692	comp106459_c0
GO:0015355	secondary active monocarboxylate transmembrane transporter activity	molecular_function	0.017027	1	1	90	4	26692	comp122895_c7
GO:0006611	protein export from nucleus	biological_process	0.017841	1	1	90	5	26692	comp106945_c0
GO:0008897	holo-[acyl-carrier-protein] synthase activity	molecular_function	0.01797	1	1	90	3	26692	comp112030_c0
GO:0005198	structural molecule activity	molecular_function	0.018227	1	11	90	1475	26692	comp125764_c3,comp93587_c0,comp106713_c0,comp80293_c1,comp106459_c0,comp102867_c1,comp111851_c0,comp93843_c0,comp126511_c0,comp94584_c0,comp103348_c0
GO:0050432	catecholamine secretion	biological_process	0.018539	1	1	90	7	26692	comp48283_c0
GO:0050433	regulation of catecholamine secretion	biological_process	0.018539	1	1	90	7	26692	comp48283_c0
GO:0015872	dopamine transport	biological_process	0.018737	1	1	90	9	26692	comp48283_c0
GO:0044699	single-organism process	biological_process	0.019412	1	51	90	10768	26692	comp126239_c1,comp94584_c0,comp47761_c0,comp118910_c0,comp118191_c0,comp102782_c0,comp112030_c0,comp120558_c0,comp121656_c7,comp123345_c5,comp125764_c3,comp94312_c0,comp122895_c7,comp47958_c0,comp111851_c0,comp116948_c1,comp93843_c0,comp118024_c0,comp120056_c3,comp123832_c0,comp123784_c5,comp106459_c0,comp47737_c0,comp123784_c1,comp47774_c0,comp103348_c0,comp116948_c0,comp126511_c0,comp48283_c0,c…
GO:0034111	negative regulation of homotypic cell-cell adhesion	biological_process	0.020353	1	1	90	4	26692	comp123832_c0
GO:0060341	regulation of cellular localization	biological_process	0.020954	1	2	90	68	26692	comp48283_c0,comp120558_c0
GO:0051952	regulation of amine transport	biological_process	0.021108	1	1	90	9	26692	comp48283_c0
GO:0005509	calcium ion binding	molecular_function	0.021528	1	8	90	844	26692	comp47727_c0,comp125791_c0,comp114924_c0,comp96879_c0,comp124019_c0,comp112030_c0,comp118993_c0,comp47850_c0
GO:0030501	positive regulation of bone mineralization	biological_process	0.021747	1	1	90	4	26692	comp120558_c0
GO:0045778	positive regulation of ossification	biological_process	0.021747	1	1	90	4	26692	comp120558_c0
GO:0070169	positive regulation of biomineral tissue development	biological_process	0.021747	1	1	90	4	26692	comp120558_c0
GO:0051893	regulation of focal adhesion assembly	biological_process	0.022549	1	1	90	5	26692	comp120558_c0
GO:0090109	regulation of cell-substrate junction assembly	biological_process	0.022549	1	1	90	5	26692	comp120558_c0
GO:1901888	regulation of cell junction assembly	biological_process	0.022549	1	1	90	5	26692	comp120558_c0
GO:0005975	carbohydrate metabolic process	biological_process	0.022884	1	10	90	1175	26692	comp120056_c3,comp93843_c0,comp118024_c0,comp122735_c0,comp123726_c0,comp126947_c0,comp112912_c0,comp47737_c0,comp116356_c0,comp125966_c2
GO:0006732	coenzyme metabolic process	biological_process	0.023057	1	5	90	427	26692	comp112030_c0,comp125966_c2,comp118024_c0,comp93843_c0,comp126947_c0
GO:0051937	catecholamine transport	biological_process	0.023281	1	1	90	10	26692	comp48283_c0
GO:0055114	oxidation-reduction process	biological_process	0.024064	1	13	90	2035	26692	comp126560_c0,comp121206_c0,comp126300_c0,comp126947_c0,comp47737_c0,comp125966_c2,comp118191_c0,comp93843_c0,comp118024_c0,comp114924_c0,comp126441_c1,comp116764_c0,comp116948_c0
GO:0051493	regulation of cytoskeleton organization	biological_process	0.024121	1	2	90	61	26692	comp94312_c0,comp120558_c0
GO:0005890	sodium:potassium-exchanging ATPase complex	cellular_component	0.024165	1	1	90	10	26692	comp123345_c5
GO:0043271	negative regulation of ion transport	biological_process	0.024471	1	1	90	8	26692	comp120558_c0
GO:2001233	regulation of apoptotic signaling pathway	biological_process	0.024503	1	1	90	5	26692	comp106459_c0
GO:0008658	penicillin binding	molecular_function	0.024507	1	1	90	7	26692	comp126947_c0
GO:0030500	regulation of bone mineralization	biological_process	0.025405	1	1	90	5	26692	comp120558_c0
GO:0006998	nuclear envelope organization	biological_process	0.025699	1	1	90	7	26692	comp106945_c0
GO:0050920	regulation of chemotaxis	biological_process	0.025804	1	1	90	7	26692	comp47958_c0
GO:0007289	spermatid nucleus differentiation	biological_process	0.026304	1	1	90	10	26692	comp121596_c0
GO:0035092	sperm chromatin condensation	biological_process	0.026304	1	1	90	10	26692	comp121596_c0
GO:0008827	cytochrome o ubiquinol oxidase activity	molecular_function	0.026788	1	1	90	7	26692	comp126441_c1
GO:0009319	cytochrome o ubiquinol oxidase complex	cellular_component	0.026788	1	1	90	7	26692	comp126441_c1
GO:0030136	clathrin-coated vesicle	cellular_component	0.027668	1	2	90	54	26692	comp95264_c0,comp48010_c0
GO:0005829	cytosol	cellular_component	0.027855	1	4	90	313	26692	comp93843_c0,comp111851_c0,comp125966_c2,comp106459_c0
GO:0044710	single-organism metabolic process	biological_process	0.028295	1	30	90	5622	26692	comp125966_c2,comp116356_c0,comp109451_c0,comp116305_c0,comp47737_c0,comp93587_c0,comp94693_c0,comp126947_c0,comp126300_c0,comp121206_c0,comp116764_c0,comp47712_c0,comp122735_c0,comp118024_c0,comp93843_c0,comp114924_c0,comp123832_c0,comp120056_c3,comp120558_c0,comp112030_c0,comp118993_c0,comp123345_c5,comp126266_c0,comp112912_c0,comp126560_c0,comp116595_c0,comp116948_c0,comp126441_c1,comp118191_c…
GO:0022408	negative regulation of cell-cell adhesion	biological_process	0.028642	1	1	90	5	26692	comp123832_c0
GO:0016903	oxidoreductase activity, acting on the aldehyde or oxo group of donors	molecular_function	0.029476	1	2	90	71	26692	comp121206_c0,comp126560_c0
GO:0051580	regulation of neurotransmitter uptake	biological_process	0.029576	1	1	90	6	26692	comp120558_c0
GO:0051581	negative regulation of neurotransmitter uptake	biological_process	0.029576	1	1	90	6	26692	comp120558_c0
GO:0051589	negative regulation of neurotransmitter transport	biological_process	0.029576	1	1	90	6	26692	comp120558_c0
GO:0030036	actin cytoskeleton organization	biological_process	0.030008	1	3	90	145	26692	comp120558_c0,comp112030_c0,comp118191_c0
GO:0001504	neurotransmitter uptake	biological_process	0.030635	1	1	90	7	26692	comp120558_c0
GO:0070167	regulation of biomineral tissue development	biological_process	0.030734	1	1	90	9	26692	comp120558_c0
GO:0008440	inositol-1,4,5-trisphosphate 3-kinase activity	molecular_function	0.031166	1	1	90	7	26692	comp94693_c0
GO:0007268	synaptic transmission	biological_process	0.031574	1	3	90	194	26692	comp48283_c0,comp48010_c0,comp120558_c0
GO:0030029	actin filament-based process	biological_process	0.031867	1	3	90	150	26692	comp120558_c0,comp112030_c0,comp118191_c0
GO:0016363	nuclear matrix	cellular_component	0.0325	1	1	90	9	26692	comp47701_c0
GO:0034399	nuclear periphery	cellular_component	0.0325	1	1	90	9	26692	comp47701_c0
GO:0004332	fructose-bisphosphate aldolase activity	molecular_function	0.032936	1	1	90	8	26692	comp118024_c0
GO:0050877	neurological system process	biological_process	0.033133	1	4	90	345	26692	comp96879_c0,comp48010_c0,comp48283_c0,comp120558_c0
GO:0097193	intrinsic apoptotic signaling pathway	biological_process	0.033314	1	1	90	6	26692	comp106459_c0
GO:0007286	spermatid development	biological_process	0.03402	1	1	90	14	26692	comp121596_c0
GO:0051707	response to other organism	biological_process	0.03404	1	3	90	217	26692	comp120558_c0,comp126266_c0,comp120056_c3
GO:0010543	regulation of platelet activation	biological_process	0.035291	1	1	90	6	26692	comp123832_c0
GO:0070527	platelet aggregation	biological_process	0.035291	1	1	90	6	26692	comp123832_c0
GO:0090330	regulation of platelet aggregation	biological_process	0.035291	1	1	90	6	26692	comp123832_c0
GO:0006913	nucleocytoplasmic transport	biological_process	0.0361	1	3	90	172	26692	comp106713_c0,comp106945_c0,comp111851_c0
GO:0051169	nuclear transport	biological_process	0.0361	1	3	90	172	26692	comp106713_c0,comp106945_c0,comp111851_c0
GO:0019226	transmission of nerve impulse	biological_process	0.036146	1	3	90	206	26692	comp48010_c0,comp48283_c0,comp120558_c0
GO:0051764	actin crosslink formation	biological_process	0.036288	1	1	90	6	26692	comp112030_c0
GO:0016616	oxidoreductase activity, acting on the CH-OH group of donors, NAD or NADP as acceptor	molecular_function	0.036297	1	3	90	182	26692	comp116948_c0,comp121206_c0,comp47737_c0
GO:0008915	lipid-A-disaccharide synthase activity	molecular_function	0.036317	1	1	90	5	26692	comp122735_c0
GO:0048515	spermatid differentiation	biological_process	0.03647	1	1	90	15	26692	comp121596_c0
GO:0034394	protein localization to cell surface	biological_process	0.036502	1	1	90	5	26692	comp120558_c0
GO:0043269	regulation of ion transport	biological_process	0.036853	1	2	90	83	26692	comp48283_c0,comp120558_c0
GO:0035637	multicellular organismal signaling	biological_process	0.037078	1	3	90	208	26692	comp48010_c0,comp48283_c0,comp120558_c0
GO:0030282	bone mineralization	biological_process	0.037691	1	1	90	7	26692	comp120558_c0
GO:0004347	glucose-6-phosphate isomerase activity	molecular_function	0.037719	1	1	90	6	26692	comp126947_c0
GO:0033293	monocarboxylic acid binding	molecular_function	0.038231	1	1	90	13	26692	comp126947_c0
GO:0004683	calmodulin-dependent protein kinase activity	molecular_function	0.038232	1	1	90	8	26692	comp120056_c3
GO:0051766	inositol trisphosphate kinase activity	molecular_function	0.039313	1	1	90	9	26692	comp94693_c0
GO:0034110	regulation of homotypic cell-cell adhesion	biological_process	0.039881	1	1	90	7	26692	comp123832_c0
GO:0050795	regulation of behavior	biological_process	0.039884	1	1	90	9	26692	comp47958_c0
GO:0004470	malic enzyme activity	molecular_function	0.040789	1	1	90	9	26692	comp47737_c0
GO:0004471	malate dehydrogenase (decarboxylating) activity	molecular_function	0.040789	1	1	90	9	26692	comp47737_c0
GO:0043005	neuron projection	cellular_component	0.041131	1	2	90	80	26692	comp47958_c0,comp48283_c0
GO:0001952	regulation of cell-matrix adhesion	biological_process	0.041662	1	1	90	8	26692	comp120558_c0
GO:0048041	focal adhesion assembly	biological_process	0.041918	1	1	90	8	26692	comp120558_c0
GO:0006890	retrograde vesicle-mediated transport, Golgi to ER	biological_process	0.042018	1	1	90	8	26692	comp125764_c3
GO:0042301	phosphate ion binding	molecular_function	0.042286	1	1	90	10	26692	comp115268_c0
GO:0008556	potassium-transporting ATPase activity	molecular_function	0.042376	1	1	90	16	26692	comp123345_c5
GO:0030278	regulation of ossification	biological_process	0.042885	1	1	90	10	26692	comp120558_c0
GO:0042262	DNA protection	biological_process	0.043239	1	1	90	13	26692	comp47958_c0
GO:0008839	4-hydroxy-tetrahydrodipicolinate reductase	molecular_function	0.043481	1	1	90	10	26692	comp126560_c0
GO:0009605	response to external stimulus	biological_process	0.044226	1	3	90	203	26692	comp123832_c0,comp106459_c0,comp47958_c0
GO:0031109	microtubule polymerization or depolymerization	biological_process	0.044311	1	1	90	11	26692	comp94312_c0
GO:0031110	regulation of microtubule polymerization or depolymerization	biological_process	0.044311	1	1	90	11	26692	comp94312_c0
GO:0007045	cell-substrate adherens junction assembly	biological_process	0.044488	1	1	90	9	26692	comp120558_c0
GO:0051017	actin filament bundle assembly	biological_process	0.044534	1	1	90	11	26692	comp112030_c0
GO:0061572	actin filament bundle organization	biological_process	0.044534	1	1	90	11	26692	comp112030_c0
GO:0030193	regulation of blood coagulation	biological_process	0.044726	1	1	90	12	26692	comp123832_c0
GO:1900046	regulation of hemostasis	biological_process	0.044726	1	1	90	12	26692	comp123832_c0
GO:0044057	regulation of system process	biological_process	0.045274	1	2	90	92	26692	comp48283_c0,comp120558_c0
GO:0030155	regulation of cell adhesion	biological_process	0.046667	1	2	90	68	26692	comp123832_c0,comp120558_c0
GO:0007162	negative regulation of cell adhesion	biological_process	0.046707	1	1	90	8	26692	comp123832_c0
GO:0007276	gamete generation	biological_process	0.046769	1	2	90	96	26692	comp121596_c0,comp106459_c0
GO:0019751	polyol metabolic process	biological_process	0.046871	1	2	90	82	26692	comp93843_c0,comp118024_c0
GO:0006108	malate metabolic process	biological_process	0.047315	1	1	90	12	26692	comp47737_c0
GO:0009089	lysine biosynthetic process via diaminopimelate	biological_process	0.047853	1	1	90	12	26692	comp126560_c0
GO:0046451	diaminopimelate metabolic process	biological_process	0.047853	1	1	90	12	26692	comp126560_c0
GO:0009247	glycolipid biosynthetic process	biological_process	0.047878	1	2	90	98	26692	comp93587_c0,comp122735_c0
GO:0046467	membrane lipid biosynthetic process	biological_process	0.047878	1	2	90	98	26692	comp122735_c0,comp93587_c0
GO:0003911	DNA ligase (NAD+) activity	molecular_function	0.048436	1	1	90	15	26692	comp80495_c0
GO:0019637	organophosphate metabolic process	biological_process	0.048482	1	11	90	1519	26692	comp125966_c2,comp118993_c0,comp123345_c5,comp93587_c0,comp126947_c0,comp116595_c0,comp122735_c0,comp118024_c0,comp93843_c0,comp123832_c0,comp122480_c0
GO:0034109	homotypic cell-cell adhesion	biological_process	0.048696	1	1	90	8	26692	comp123832_c0
GO:0031214	biomineral tissue development	biological_process	0.04879	1	1	90	12	26692	comp120558_c0
GO:0051287	NAD binding	molecular_function	0.048911	1	2	90	94	26692	comp121206_c0,comp47737_c0
GO:0016301	kinase activity	molecular_function	0.049167	1	10	90	1213	26692	comp123832_c0,comp120056_c3,comp47958_c0,comp94693_c0,comp116595_c0,comp126266_c0,comp112912_c0,comp116356_c0,comp118993_c0,comp125966_c2
GO:0050818	regulation of coagulation	biological_process	0.049807	1	1	90	13	26692	comp123832_c0
GO:0007267	cell-cell signaling	biological_process	0.049898	1	3	90	239	26692	comp48010_c0,comp48283_c0,comp120558_c0
GO:0097458	neuron part	cellular_component	0.050274	1	2	90	91	26692	comp48283_c0,comp47958_c0
GO:0016614	oxidoreductase activity, acting on CH-OH group of donors	molecular_function	0.050763	1	3	90	208	26692	comp116948_c0,comp47737_c0,comp121206_c0
GO:0085029	extracellular matrix assembly	biological_process	0.051291	1	1	90	12	26692	comp120558_c0
GO:0008610	lipid biosynthetic process	biological_process	0.052169	1	6	90	611	26692	comp121206_c0,comp120056_c3,comp112912_c0,comp93587_c0,comp122735_c0,comp116356_c0
GO:0009245	lipid A biosynthetic process	biological_process	0.053231	1	1	90	9	26692	comp122735_c0
GO:0046493	lipid A metabolic process	biological_process	0.053231	1	1	90	9	26692	comp122735_c0
GO:1901269	lipooligosaccharide metabolic process	biological_process	0.053231	1	1	90	9	26692	comp122735_c0
GO:1901271	lipooligosaccharide biosynthetic process	biological_process	0.053231	1	1	90	9	26692	comp122735_c0
GO:0009069	serine family amino acid metabolic process	biological_process	0.053484	1	6	90	583	26692	comp123832_c0,comp120056_c3,comp126266_c0,comp47737_c0,comp112912_c0,comp116356_c0
GO:0015837	amine transport	biological_process	0.053644	1	1	90	19	26692	comp48283_c0
GO:0016615	malate dehydrogenase activity	molecular_function	0.054716	1	1	90	16	26692	comp47737_c0
GO:0016868	intramolecular transferase activity, phosphotransferases	molecular_function	0.054791	1	1	90	14	26692	comp123726_c0
GO:0042787	protein ubiquitination involved in ubiquitin-dependent protein catabolic process	biological_process	0.055399	1	1	90	11	26692	comp106459_c0
GO:0010810	regulation of cell-substrate adhesion	biological_process	0.055819	1	1	90	11	26692	comp120558_c0
GO:0006935	chemotaxis	biological_process	0.055907	1	2	90	94	26692	comp47958_c0,comp106459_c0
GO:0034333	adherens junction assembly	biological_process	0.057424	1	1	90	11	26692	comp120558_c0
GO:0022407	regulation of cell-cell adhesion	biological_process	0.057671	1	1	90	9	26692	comp123832_c0
GO:0042330	taxis	biological_process	0.057728	1	2	90	97	26692	comp47958_c0,comp106459_c0
GO:0016773	phosphotransferase activity, alcohol group as acceptor	molecular_function	0.05907	1	9	90	1064	26692	comp125966_c2,comp116356_c0,comp118993_c0,comp126266_c0,comp112912_c0,comp94693_c0,comp47958_c0,comp123832_c0,comp120056_c3
GO:0032504	multicellular organism reproduction	biological_process	0.059107	1	2	90	109	26692	comp106459_c0,comp121596_c0
GO:0048609	multicellular organismal reproductive process	biological_process	0.059107	1	2	90	109	26692	comp121596_c0,comp106459_c0
GO:0009607	response to biotic stimulus	biological_process	0.059398	1	3	90	273	26692	comp120558_c0,comp126266_c0,comp120056_c3
GO:0017176	phosphatidylinositol N-acetylglucosaminyltransferase activity	molecular_function	0.059527	1	1	90	18	26692	comp93587_c0
GO:0007281	germ cell development	biological_process	0.059649	1	1	90	19	26692	comp121596_c0
GO:0006534	cysteine metabolic process	biological_process	0.059716	1	1	90	16	26692	comp47737_c0
GO:0042742	defense response to bacterium	biological_process	0.060929	1	2	90	115	26692	comp120056_c3,comp126266_c0
GO:0006810	transport	biological_process	0.061712	1	24	90	4544	26692	comp47770_c0,comp121206_c0,comp48010_c0,comp123784_c1,comp106713_c0,comp125791_c0,comp47712_c0,comp120056_c3,comp95264_c0,comp123832_c0,comp123784_c5,comp111851_c0,comp112030_c0,comp120558_c0,comp125764_c3,comp122895_c7,comp80061_c0,comp106945_c0,comp123345_c5,comp126266_c0,comp47761_c0,comp103348_c0,comp48283_c0,comp102782_c0
GO:0005769	early endosome	cellular_component	0.061738	1	1	90	19	26692	comp106459_c0
GO:0000042	protein targeting to Golgi	biological_process	0.061785	1	1	90	9	26692	comp47761_c0
GO:0000301	retrograde transport, vesicle recycling within Golgi	biological_process	0.061785	1	1	90	9	26692	comp47761_c0
GO:0072600	establishment of protein localization to Golgi	biological_process	0.061785	1	1	90	9	26692	comp47761_c0
GO:0004674	protein serine/threonine kinase activity	molecular_function	0.0619	1	5	90	435	26692	comp116356_c0,comp112912_c0,comp126266_c0,comp120056_c3,comp123832_c0
GO:0016853	isomerase activity	molecular_function	0.061926	1	3	90	242	26692	comp126947_c0,comp93843_c0,comp123726_c0
GO:0007044	cell-substrate junction assembly	biological_process	0.062249	1	1	90	11	26692	comp120558_c0
GO:0034332	adherens junction organization	biological_process	0.06239	1	1	90	12	26692	comp120558_c0
GO:0015459	potassium channel regulator activity	molecular_function	0.062604	1	1	90	17	26692	comp126266_c0
GO:0019870	potassium channel inhibitor activity	molecular_function	0.062604	1	1	90	17	26692	comp126266_c0
GO:0004499	N,N-dimethylaniline monooxygenase activity	molecular_function	0.062608	1	1	90	22	26692	comp126300_c0
GO:0051234	establishment of localization	biological_process	0.063033	1	24	90	4552	26692	comp48283_c0,comp102782_c0,comp47761_c0,comp103348_c0,comp106945_c0,comp123345_c5,comp126266_c0,comp122895_c7,comp125764_c3,comp80061_c0,comp120558_c0,comp112030_c0,comp111851_c0,comp120056_c3,comp123784_c5,comp95264_c0,comp123832_c0,comp47712_c0,comp125791_c0,comp106713_c0,comp121206_c0,comp123784_c1,comp48010_c0,comp47770_c0
GO:0016459	myosin complex	cellular_component	0.063616	1	3	90	237	26692	comp111851_c0,comp119115_c0,comp102867_c1
GO:0061041	regulation of wound healing	biological_process	0.063707	1	1	90	15	26692	comp123832_c0
GO:0016832	aldehyde-lyase activity	molecular_function	0.063975	1	1	90	15	26692	comp118024_c0
GO:0034067	protein localization to Golgi apparatus	biological_process	0.064458	1	1	90	10	26692	comp47761_c0
GO:0006919	activation of cysteine-type endopeptidase activity involved in apoptotic process	biological_process	0.064545	1	1	90	16	26692	comp126239_c1
GO:0097202	activation of cysteine-type endopeptidase activity	biological_process	0.064545	1	1	90	16	26692	comp126239_c1
GO:0003008	system process	biological_process	0.066236	1	4	90	441	26692	comp120558_c0,comp48283_c0,comp48010_c0,comp96879_c0
GO:0008194	UDP-glycosyltransferase activity	molecular_function	0.066718	1	2	90	105	26692	comp93587_c0,comp122735_c0
GO:0009538	photosystem I reaction center	cellular_component	0.068621	1	1	90	18	26692	comp116194_c0
GO:0043280	positive regulation of cysteine-type endopeptidase activity involved in apoptotic process	biological_process	0.068652	1	1	90	18	26692	comp126239_c1
GO:2001056	positive regulation of cysteine-type endopeptidase activity	biological_process	0.068652	1	1	90	18	26692	comp126239_c1
GO:0002064	epithelial cell development	biological_process	0.069216	1	1	90	28	26692	comp121596_c0
GO:0016482	cytoplasmic transport	biological_process	0.069825	1	4	90	363	26692	comp106945_c0,comp111851_c0,comp106713_c0,comp47761_c0
GO:0005218	intracellular ligand-gated calcium channel activity	molecular_function	0.069947	1	1	90	19	26692	comp125791_c0
GO:0005219	ryanodine-sensitive calcium-release channel activity	molecular_function	0.069947	1	1	90	19	26692	comp125791_c0
GO:0016780	phosphotransferase activity, for other substituted phosphate groups	molecular_function	0.070043	1	1	90	18	26692	comp112030_c0
GO:0005635	nuclear envelope	cellular_component	0.070166	1	3	90	217	26692	comp106713_c0,comp106945_c0,comp111851_c0
GO:0051402	neuron apoptotic process	biological_process	0.073642	1	1	90	17	26692	comp106459_c0
GO:0009617	response to bacterium	biological_process	0.073857	1	2	90	128	26692	comp126266_c0,comp120056_c3
GO:0045216	cell-cell junction organization	biological_process	0.074692	1	1	90	17	26692	comp120558_c0
GO:0070997	neuron death	biological_process	0.074882	1	1	90	18	26692	comp106459_c0
GO:0009411	response to UV	biological_process	0.075545	1	1	90	17	26692	comp88245_c1
GO:0004511	tyrosine 3-monooxygenase activity	molecular_function	0.076387	1	1	90	18	26692	comp114924_c0
GO:0008028	monocarboxylic acid transmembrane transporter activity	molecular_function	0.076919	1	1	90	22	26692	comp122895_c7
GO:0008022	protein C-terminus binding	molecular_function	0.077005	1	1	90	15	26692	comp106459_c0
GO:0008654	phospholipid biosynthetic process	biological_process	0.077584	1	2	90	115	26692	comp122735_c0,comp93587_c0
GO:0050808	synapse organization	biological_process	0.07879	1	1	90	19	26692	comp48283_c0
GO:0045121	membrane raft	cellular_component	0.079404	1	1	90	21	26692	comp120558_c0
GO:0044255	cellular lipid metabolic process	biological_process	0.079531	1	7	90	841	26692	comp122735_c0,comp118993_c0,comp116356_c0,comp112912_c0,comp93587_c0,comp93843_c0,comp120056_c3
GO:0097190	apoptotic signaling pathway	biological_process	0.079536	1	1	90	18	26692	comp106459_c0
GO:0016682	oxidoreductase activity, acting on diphenols and related substances as donors, oxygen as acceptor	molecular_function	0.079826	1	1	90	22	26692	comp126441_c1
GO:0010950	positive regulation of endopeptidase activity	biological_process	0.080105	1	1	90	20	26692	comp126239_c1
GO:0010952	positive regulation of peptidase activity	biological_process	0.080105	1	1	90	20	26692	comp126239_c1
GO:0015850	organic hydroxy compound transport	biological_process	0.080628	1	1	90	22	26692	comp48283_c0
GO:0003854	3-beta-hydroxy-delta5-steroid dehydrogenase activity	molecular_function	0.080679	1	1	90	25	26692	comp121206_c0
GO:0008144	drug binding	molecular_function	0.080831	1	1	90	19	26692	comp126947_c0
GO:0032501	multicellular organismal process	biological_process	0.082912	1	11	90	1796	26692	comp94584_c0,comp103348_c0,comp121596_c0,comp48283_c0,comp96879_c0,comp123832_c0,comp125271_c3,comp106459_c0,comp120558_c0,comp93587_c0,comp48010_c0
GO:0034329	cell junction assembly	biological_process	0.0834	1	1	90	17	26692	comp120558_c0
GO:0033043	regulation of organelle organization	biological_process	0.084502	1	2	90	120	26692	comp94312_c0,comp120558_c0
GO:0005247	voltage-gated chloride channel activity	molecular_function	0.086624	1	1	90	19	26692	comp102782_c0
GO:0016011	dystroglycan complex	cellular_component	0.086738	1	1	90	23	26692	comp115268_c0
GO:0016012	sarcoglycan complex	cellular_component	0.086738	1	1	90	23	26692	comp115268_c0
GO:0008443	phosphofructokinase activity	molecular_function	0.088118	1	1	90	22	26692	comp125966_c2
GO:0044430	cytoskeletal part	cellular_component	0.088144	1	7	90	966	26692	comp80293_c1,comp47718_c0,comp47696_c0,comp102867_c1,comp106713_c0,comp119115_c0,comp111851_c0
GO:0051186	cofactor metabolic process	biological_process	0.088296	1	5	90	608	26692	comp93843_c0,comp118024_c0,comp126947_c0,comp125966_c2,comp112030_c0
GO:0050865	regulation of cell activation	biological_process	0.088485	1	1	90	23	26692	comp123832_c0
GO:0044780	bacterial-type flagellum assembly	biological_process	0.088549	1	1	90	19	26692	comp123832_c0
GO:0050821	protein stabilization	biological_process	0.088586	1	1	90	21	26692	comp115268_c0
GO:0008207	C21-steroid hormone metabolic process	biological_process	0.088795	1	1	90	31	26692	comp121206_c0
GO:0006066	alcohol metabolic process	biological_process	0.089363	1	2	90	121	26692	comp118024_c0,comp93843_c0
GO:0044264	cellular polysaccharide metabolic process	biological_process	0.089809	1	4	90	361	26692	comp116356_c0,comp126947_c0,comp120056_c3,comp112912_c0
GO:0043281	regulation of cysteine-type endopeptidase activity involved in apoptotic process	biological_process	0.09002	1	1	90	24	26692	comp126239_c1
GO:2000116	regulation of cysteine-type endopeptidase activity	biological_process	0.09002	1	1	90	24	26692	comp126239_c1
GO:0009085	lysine biosynthetic process	biological_process	0.090284	1	1	90	19	26692	comp126560_c0
GO:0048731	system development	biological_process	0.090446	1	5	90	589	26692	comp93587_c0,comp94584_c0,comp120558_c0,comp106459_c0,comp103348_c0
GO:0033764	steroid dehydrogenase activity, acting on the CH-OH group of donors, NAD or NADP as acceptor	molecular_function	0.090833	1	1	90	28	26692	comp121206_c0
GO:0071705	nitrogen compound transport	biological_process	0.091128	1	3	90	259	26692	comp48283_c0,comp106945_c0,comp120558_c0
GO:0033218	amide binding	molecular_function	0.091342	1	1	90	25	26692	comp126947_c0
GO:0051046	regulation of secretion	biological_process	0.092076	1	1	90	33	26692	comp48283_c0
GO:0010508	positive regulation of autophagy	biological_process	0.092312	1	2	90	143	26692	comp47958_c0,comp123832_c0
GO:0009896	positive regulation of catabolic process	biological_process	0.093665	1	2	90	144	26692	comp47958_c0,comp123832_c0
GO:0031331	positive regulation of cellular catabolic process	biological_process	0.093665	1	2	90	144	26692	comp47958_c0,comp123832_c0
GO:0048513	organ development	biological_process	0.093676	1	4	90	435	26692	comp120558_c0,comp103348_c0,comp94584_c0,comp93587_c0
GO:0044456	synapse part	cellular_component	0.095024	1	2	90	121	26692	comp95264_c0,comp48010_c0
GO:0008653	lipopolysaccharide metabolic process	biological_process	0.0951	1	3	90	202	26692	comp112912_c0,comp120056_c3,comp116356_c0
GO:0009103	lipopolysaccharide biosynthetic process	biological_process	0.0951	1	3	90	202	26692	comp112912_c0,comp120056_c3,comp116356_c0
GO:0001897	cytolysis by symbiont of host cells	biological_process	0.095587	1	1	90	26	26692	comp112912_c0
GO:0019836	hemolysis by symbiont of host erythrocytes	biological_process	0.095587	1	1	90	26	26692	comp112912_c0
GO:0006406	mRNA export from nucleus	biological_process	0.095672	1	1	90	26	26692	comp106945_c0
GO:0034330	cell junction organization	biological_process	0.096253	1	1	90	20	26692	comp120558_c0
GO:0016229	steroid dehydrogenase activity	molecular_function	0.096457	1	1	90	30	26692	comp121206_c0
GO:1901576	organic substance biosynthetic process	biological_process	0.096486	1	30	90	6711	26692	comp112912_c0,comp126270_c0,comp125437_c0,comp80495_c0,comp126560_c0,comp116595_c0,comp121877_c8,comp125384_c0,comp120558_c0,comp112030_c0,comp118191_c0,comp122480_c0,comp116948_c0,comp126511_c0,comp93587_c0,comp47737_c0,comp121206_c0,comp126947_c0,comp47770_c0,comp125966_c2,comp116356_c0,comp118024_c0,comp93843_c0,comp127073_c0,comp120056_c3,comp123832_c0,comp116764_c0,comp122735_c0,comp123726_c…
GO:0001907	killing by symbiont of host cells	biological_process	0.096652	1	1	90	27	26692	comp112912_c0
GO:0044004	disruption by symbiont of host cell	biological_process	0.096652	1	1	90	27	26692	comp112912_c0
GO:0003993	acid phosphatase activity	molecular_function	0.09698	1	1	90	22	26692	comp109451_c0
GO:0001503	ossification	biological_process	0.09743	1	1	90	26	26692	comp120558_c0
GO:0032886	regulation of microtubule-based process	biological_process	0.09767	1	1	90	28	26692	comp94312_c0
GO:0070507	regulation of microtubule cytoskeleton organization	biological_process	0.09767	1	1	90	28	26692	comp94312_c0
GO:0003909	DNA ligase activity	molecular_function	0.098045	1	1	90	25	26692	comp80495_c0
GO:0030135	coated vesicle	cellular_component	0.098105	1	2	90	122	26692	comp95264_c0,comp48010_c0
GO:0016714	oxidoreductase activity, acting on paired donors, with incorporation or reduction of molecular oxygen, reduced pteridine as one donor, and incorporation of one atom of oxygen	molecular_function	0.098334	1	1	90	23	26692	comp114924_c0
GO:0005856	cytoskeleton	cellular_component	0.099169	1	8	90	1162	26692	comp106713_c0,comp80293_c1,comp47718_c0,comp47696_c0,comp111851_c0,comp119115_c0,comp102867_c1,comp47701_c0
GO:0008209	androgen metabolic process	biological_process	0.099754	1	1	90	32	26692	comp121206_c0
GO:0009987	cellular process	biological_process	0.10048	1	67	90	16908	26692	comp118910_c0,comp47761_c0,comp102867_c1,comp118191_c0,comp120558_c0,comp112030_c0,comp122895_c7,comp125764_c3,comp126270_c0,comp126266_c0,comp47958_c0,comp123784_c5,comp120056_c3,comp116948_c1,comp47737_c0,comp126441_c1,comp47774_c0,comp122480_c0,comp48283_c0,comp126476_c1,comp80495_c0,comp126560_c0,comp106945_c0,comp47744_c1,comp127073_c0,comp109451_c0,comp47770_c0,comp106713_c0,comp126239_c1,c…
GO:0008210	estrogen metabolic process	biological_process	0.10146	1	1	90	33	26692	comp121206_c0
GO:0009271	phage shock	biological_process	0.10216	1	1	90	36	26692	comp120558_c0
GO:0006520	cellular amino acid metabolic process	biological_process	0.10335	1	10	90	1511	26692	comp120056_c3,comp123832_c0,comp114924_c0,comp116948_c0,comp126560_c0,comp112912_c0,comp126266_c0,comp47737_c0,comp116356_c0,comp112030_c0
GO:0008308	voltage-gated anion channel activity	molecular_function	0.10342	1	1	90	24	26692	comp102782_c0
GO:1901605	alpha-amino acid metabolic process	biological_process	0.10389	1	9	90	1309	26692	comp114924_c0,comp120056_c3,comp123832_c0,comp116948_c0,comp112912_c0,comp47737_c0,comp126266_c0,comp126560_c0,comp116356_c0
GO:0006644	phospholipid metabolic process	biological_process	0.1045	1	3	90	260	26692	comp93587_c0,comp122735_c0,comp118993_c0
GO:0019497	hexachlorocyclohexane metabolic process	biological_process	0.10481	1	1	90	24	26692	comp109451_c0
GO:0019953	sexual reproduction	biological_process	0.10508	1	2	90	135	26692	comp121596_c0,comp106459_c0
GO:0005976	polysaccharide metabolic process	biological_process	0.1055	1	4	90	385	26692	comp116356_c0,comp120056_c3,comp126947_c0,comp112912_c0
GO:0015278	calcium-release channel activity	molecular_function	0.10709	1	1	90	27	26692	comp125791_c0
GO:0097285	cell-type specific apoptotic process	biological_process	0.10808	1	1	90	27	26692	comp106459_c0
GO:0044179	hemolysis in other organism	biological_process	0.1082	1	1	90	30	26692	comp112912_c0
GO:0051715	cytolysis in other organism	biological_process	0.1082	1	1	90	30	26692	comp112912_c0
GO:0051801	cytolysis in other organism involved in symbiotic interaction	biological_process	0.1082	1	1	90	30	26692	comp112912_c0
GO:0052331	hemolysis in other organism involved in symbiotic interaction	biological_process	0.1082	1	1	90	30	26692	comp112912_c0
GO:0051240	positive regulation of multicellular organismal process	biological_process	0.10921	1	1	90	35	26692	comp120558_c0
GO:0051818	disruption of cells of other organism involved in symbiotic interaction	biological_process	0.10925	1	1	90	31	26692	comp112912_c0
GO:0051883	killing of cells in other organism involved in symbiotic interaction	biological_process	0.10925	1	1	90	31	26692	comp112912_c0
GO:0006606	protein import into nucleus	biological_process	0.10955	1	2	90	135	26692	comp111851_c0,comp106713_c0
GO:0044744	protein targeting to nucleus	biological_process	0.10955	1	2	90	135	26692	comp106713_c0,comp111851_c0
GO:0005217	intracellular ligand-gated ion channel activity	molecular_function	0.11155	1	1	90	31	26692	comp125791_c0
GO:0009126	purine nucleoside monophosphate metabolic process	biological_process	0.11156	1	1	90	23	26692	comp122480_c0
GO:0009127	purine nucleoside monophosphate biosynthetic process	biological_process	0.11156	1	1	90	23	26692	comp122480_c0
GO:0009167	purine ribonucleoside monophosphate metabolic process	biological_process	0.11156	1	1	90	23	26692	comp122480_c0
GO:0009168	purine ribonucleoside monophosphate biosynthetic process	biological_process	0.11156	1	1	90	23	26692	comp122480_c0
GO:0044702	single organism reproductive process	biological_process	0.11159	1	2	90	137	26692	comp106459_c0,comp121596_c0
GO:0051170	nuclear import	biological_process	0.11239	1	2	90	136	26692	comp106713_c0,comp111851_c0
GO:0006915	apoptotic process	biological_process	0.11353	1	3	90	298	26692	comp112912_c0,comp106459_c0,comp126239_c1
GO:0012501	programmed cell death	biological_process	0.11379	1	3	90	299	26692	comp112912_c0,comp126239_c1,comp106459_c0
GO:0033365	protein localization to organelle	biological_process	0.11417	1	3	90	269	26692	comp47761_c0,comp106713_c0,comp111851_c0
GO:0034504	protein localization to nucleus	biological_process	0.11434	1	2	90	141	26692	comp111851_c0,comp106713_c0
GO:0010506	regulation of autophagy	biological_process	0.1144	1	2	90	159	26692	comp123832_c0,comp47958_c0
GO:0051239	regulation of multicellular organismal process	biological_process	0.11489	1	3	90	287	26692	comp120558_c0,comp123832_c0,comp48283_c0
GO:0004143	diacylglycerol kinase activity	molecular_function	0.11544	1	1	90	22	26692	comp118993_c0
GO:0044781	bacterial-type flagellum organization	biological_process	0.11581	1	1	90	25	26692	comp123832_c0
GO:0005921	gap junction	cellular_component	0.11618	1	1	90	39	26692	comp103348_c0
GO:0046983	protein dimerization activity	molecular_function	0.11634	1	4	90	509	26692	comp47958_c0,comp47718_c0,comp125437_c0,comp111851_c0
GO:0051179	localization	biological_process	0.1166	1	24	90	4837	26692	comp125791_c0,comp47712_c0,comp123784_c5,comp95264_c0,comp123832_c0,comp120056_c3,comp111851_c0,comp47770_c0,comp48010_c0,comp123784_c1,comp121206_c0,comp106713_c0,comp103348_c0,comp47761_c0,comp102782_c0,comp48283_c0,comp112030_c0,comp120558_c0,comp80061_c0,comp125764_c3,comp122895_c7,comp123345_c5,comp126266_c0,comp106945_c0
GO:0015035	protein disulfide oxidoreductase activity	molecular_function	0.11711	1	1	90	37	26692	comp127073_c0
GO:0007205	protein kinase C-activating G-protein coupled receptor signaling pathway	biological_process	0.11755	1	1	90	23	26692	comp118993_c0
GO:0046486	glycerolipid metabolic process	biological_process	0.11851	1	3	90	282	26692	comp93587_c0,comp93843_c0,comp118993_c0
GO:0009058	biosynthetic process	biological_process	0.1201	1	30	90	6844	26692	comp122480_c0,comp118191_c0,comp126511_c0,comp116948_c0,comp126560_c0,comp80495_c0,comp116595_c0,comp125437_c0,comp112912_c0,comp126270_c0,comp125384_c0,comp120558_c0,comp121877_c8,comp112030_c0,comp120056_c3,comp123832_c0,comp93843_c0,comp127073_c0,comp118024_c0,comp122735_c0,comp125791_c0,comp123726_c0,comp116764_c0,comp121206_c0,comp126947_c0,comp93587_c0,comp47737_c0,comp116356_c0,comp47770_c…
GO:0031640	killing of cells of other organism	biological_process	0.12048	1	1	90	35	26692	comp112912_c0
GO:0044364	disruption of cells of other organism	biological_process	0.12048	1	1	90	35	26692	comp112912_c0
GO:0015036	disulfide oxidoreductase activity	molecular_function	0.12056	1	1	90	38	26692	comp127073_c0
GO:0052548	regulation of endopeptidase activity	biological_process	0.12095	1	1	90	30	26692	comp126239_c1
GO:0006081	cellular aldehyde metabolic process	biological_process	0.12116	1	1	90	36	26692	comp93843_c0
GO:0016886	ligase activity, forming phosphoric ester bonds	molecular_function	0.1228	1	1	90	35	26692	comp80495_c0
GO:0044445	cytosolic part	cellular_component	0.12303	1	2	90	188	26692	comp125966_c2,comp111851_c0
GO:1901615	organic hydroxy compound metabolic process	biological_process	0.12353	1	2	90	147	26692	comp118024_c0,comp93843_c0
GO:0044707	single-multicellular organism process	biological_process	0.12359	1	10	90	1712	26692	comp103348_c0,comp94584_c0,comp96879_c0,comp123832_c0,comp48283_c0,comp120558_c0,comp106459_c0,comp125271_c3,comp48010_c0,comp93587_c0
GO:0045502	dynein binding	molecular_function	0.12407	1	2	90	179	26692	comp111851_c0,comp47718_c0
GO:0043648	dicarboxylic acid metabolic process	biological_process	0.12574	1	2	90	166	26692	comp126560_c0,comp47737_c0
GO:0044281	small molecule metabolic process	biological_process	0.12607	1	19	90	3605	26692	comp122480_c0,comp116948_c0,comp126560_c0,comp116595_c0,comp112912_c0,comp126266_c0,comp123345_c5,comp112030_c0,comp120056_c3,comp123832_c0,comp93843_c0,comp118024_c0,comp114924_c0,comp126947_c0,comp47737_c0,comp116305_c0,comp116356_c0,comp109451_c0,comp125966_c2
GO:0016709	oxidoreductase activity, acting on paired donors, with incorporation or reduction of molecular oxygen, NAD(P)H as one donor, and incorporation of one atom of oxygen	molecular_function	0.12616	1	1	90	36	26692	comp126300_c0
GO:0044765	single-organism transport	biological_process	0.12633	1	17	90	3358	26692	comp125791_c0,comp111851_c0,comp120056_c3,comp123784_c5,comp106713_c0,comp121206_c0,comp48010_c0,comp123784_c1,comp47761_c0,comp48283_c0,comp102782_c0,comp120558_c0,comp112030_c0,comp106945_c0,comp123345_c5,comp125764_c3,comp122895_c7
GO:0016592	mediator complex	cellular_component	0.12686	1	2	90	159	26692	comp123832_c0,comp47770_c0
GO:0042196	chlorinated hydrocarbon metabolic process	biological_process	0.12691	1	1	90	32	26692	comp109451_c0
GO:0042197	halogenated hydrocarbon metabolic process	biological_process	0.12691	1	1	90	32	26692	comp109451_c0
GO:0001906	cell killing	biological_process	0.12716	1	1	90	38	26692	comp112912_c0
GO:0006664	glycolipid metabolic process	biological_process	0.12728	1	2	90	157	26692	comp122735_c0,comp93587_c0
GO:0006753	nucleoside phosphate metabolic process	biological_process	0.1275	1	8	90	1205	26692	comp122480_c0,comp123832_c0,comp93843_c0,comp118024_c0,comp125966_c2,comp116595_c0,comp126947_c0,comp123345_c5
GO:0043025	neuronal cell body	cellular_component	0.12815	1	1	90	32	26692	comp48283_c0
GO:0030168	platelet activation	biological_process	0.12818	1	2	90	182	26692	comp123832_c0,comp125271_c3
GO:0000155	phosphorelay sensor kinase activity	molecular_function	0.12909	1	1	90	39	26692	comp47958_c0
GO:0006771	riboflavin metabolic process	biological_process	0.1291	1	1	90	31	26692	comp109451_c0
GO:0042726	flavin-containing compound metabolic process	biological_process	0.1291	1	1	90	31	26692	comp109451_c0
GO:0031967	organelle envelope	cellular_component	0.12998	1	5	90	737	26692	comp106945_c0,comp111851_c0,comp106713_c0,comp123784_c5,comp123784_c1
GO:0001104	RNA polymerase II transcription cofactor activity	molecular_function	0.13025	1	2	90	160	26692	comp123832_c0,comp47770_c0
GO:0005737	cytoplasm	cellular_component	0.13031	1	22	90	4552	26692	comp121656_c7,comp112912_c0,comp125437_c0,comp126239_c1,comp126511_c0,comp47701_c0,comp48283_c0,comp124327_c0,comp102867_c1,comp47696_c0,comp125966_c2,comp47718_c0,comp106459_c0,comp47737_c0,comp126300_c0,comp48010_c0,comp123784_c1,comp111851_c0,comp93843_c0,comp95264_c0,comp123784_c5,comp123832_c0
GO:0051539	4 iron, 4 sulfur cluster binding	molecular_function	0.13146	1	1	90	35	26692	comp123726_c0
GO:0007601	visual perception	biological_process	0.13162	1	1	90	36	26692	comp96879_c0
GO:0050953	sensory perception of light stimulus	biological_process	0.13162	1	1	90	36	26692	comp96879_c0
GO:0032956	regulation of actin cytoskeleton organization	biological_process	0.13196	1	1	90	34	26692	comp120558_c0
GO:0019239	deaminase activity	molecular_function	0.13238	1	1	90	27	26692	comp122480_c0
GO:0006605	protein targeting	biological_process	0.13402	1	3	90	296	26692	comp106713_c0,comp111851_c0,comp47761_c0
GO:0016247	channel regulator activity	molecular_function	0.13413	1	2	90	177	26692	comp123832_c0,comp126266_c0
GO:0001076	RNA polymerase II transcription factor binding transcription factor activity	molecular_function	0.13416	1	2	90	163	26692	comp47770_c0,comp123832_c0
GO:0006405	RNA export from nucleus	biological_process	0.1351	1	1	90	33	26692	comp106945_c0
GO:0044297	cell body	cellular_component	0.13512	1	1	90	34	26692	comp48283_c0
GO:0009521	photosystem	cellular_component	0.13715	1	2	90	184	26692	comp115268_c0,comp116194_c0
GO:0009311	oligosaccharide metabolic process	biological_process	0.13717	1	2	90	162	26692	comp126947_c0,comp122735_c0
GO:0006874	cellular calcium ion homeostasis	biological_process	0.13746	1	1	90	44	26692	comp125791_c0
GO:0072503	cellular divalent inorganic cation homeostasis	biological_process	0.13746	1	1	90	44	26692	comp125791_c0
GO:0016491	oxidoreductase activity	molecular_function	0.1378	1	10	90	1972	26692	comp47737_c0,comp126300_c0,comp121206_c0,comp126560_c0,comp116764_c0,comp116948_c0,comp126441_c1,comp114924_c0,comp127073_c0,comp118191_c0
GO:0019725	cellular homeostasis	biological_process	0.13804	1	2	90	182	26692	comp127073_c0,comp125791_c0
GO:0032970	regulation of actin filament-based process	biological_process	0.13928	1	1	90	37	26692	comp120558_c0
GO:0006643	membrane lipid metabolic process	biological_process	0.13929	1	2	90	166	26692	comp122735_c0,comp93587_c0
GO:0034754	cellular hormone metabolic process	biological_process	0.13954	1	1	90	46	26692	comp121206_c0
GO:0033692	cellular polysaccharide biosynthetic process	biological_process	0.13988	1	3	90	263	26692	comp116356_c0,comp120056_c3,comp112912_c0
GO:0008219	cell death	biological_process	0.14029	1	3	90	340	26692	comp112912_c0,comp106459_c0,comp126239_c1
GO:0016265	death	biological_process	0.14052	1	3	90	341	26692	comp106459_c0,comp126239_c1,comp112912_c0
GO:0045202	synapse	cellular_component	0.14101	1	2	90	161	26692	comp48010_c0,comp95264_c0
GO:0051168	nuclear export	biological_process	0.14194	1	1	90	36	26692	comp106945_c0
GO:0006914	autophagy	biological_process	0.14233	1	3	90	351	26692	comp47958_c0,comp102867_c1,comp123832_c0
GO:0031965	nuclear membrane	cellular_component	0.14315	1	1	90	41	26692	comp106945_c0
GO:0015718	monocarboxylic acid transport	biological_process	0.14362	1	1	90	43	26692	comp122895_c7
GO:0007411	axon guidance	biological_process	0.14423	1	1	90	32	26692	comp106459_c0
GO:0097485	neuron projection guidance	biological_process	0.14423	1	1	90	32	26692	comp106459_c0
GO:0006950	response to stress	biological_process	0.14424	1	9	90	1751	26692	comp47958_c0,comp123832_c0,comp88245_c1,comp120056_c3,comp120558_c0,comp125271_c3,comp126266_c0,comp112912_c0,comp80495_c0
GO:0000271	polysaccharide biosynthetic process	biological_process	0.14447	1	3	90	270	26692	comp120056_c3,comp112912_c0,comp116356_c0
GO:0030198	extracellular matrix organization	biological_process	0.14472	1	1	90	33	26692	comp120558_c0
GO:0043062	extracellular structure organization	biological_process	0.14472	1	1	90	33	26692	comp120558_c0
GO:0016010	dystrophin-associated glycoprotein complex	cellular_component	0.14514	1	1	90	40	26692	comp115268_c0
GO:0052547	regulation of peptidase activity	biological_process	0.14594	1	1	90	37	26692	comp126239_c1
GO:0032940	secretion by cell	biological_process	0.14694	1	2	90	180	26692	comp48283_c0,comp48010_c0
GO:0007010	cytoskeleton organization	biological_process	0.14858	1	4	90	484	26692	comp94312_c0,comp118191_c0,comp120558_c0,comp112030_c0
GO:0030424	axon	cellular_component	0.14869	1	1	90	44	26692	comp48283_c0
GO:0009615	response to virus	biological_process	0.14878	1	1	90	53	26692	comp120558_c0
GO:0019200	carbohydrate kinase activity	molecular_function	0.15053	1	1	90	38	26692	comp125966_c2
GO:0004497	monooxygenase activity	molecular_function	0.15062	1	2	90	229	26692	comp114924_c0,comp126300_c0
GO:0004017	adenylate kinase activity	molecular_function	0.15392	1	1	90	56	26692	comp116595_c0
GO:0007596	blood coagulation	biological_process	0.15393	1	2	90	209	26692	comp125271_c3,comp123832_c0
GO:0005057	receptor signaling protein activity	molecular_function	0.15399	1	1	90	34	26692	comp118910_c0
GO:0016667	oxidoreductase activity, acting on a sulfur group of donors	molecular_function	0.15432	1	2	90	227	26692	comp127073_c0,comp116764_c0
GO:0055074	calcium ion homeostasis	biological_process	0.15438	1	1	90	48	26692	comp125791_c0
GO:0072507	divalent inorganic cation homeostasis	biological_process	0.15438	1	1	90	48	26692	comp125791_c0
GO:0042445	hormone metabolic process	biological_process	0.15456	1	1	90	51	26692	comp121206_c0
GO:0009522	photosystem I	cellular_component	0.15465	1	1	90	46	26692	comp116194_c0
GO:0034637	cellular carbohydrate biosynthetic process	biological_process	0.1554	1	3	90	277	26692	comp116356_c0,comp120056_c3,comp112912_c0
GO:0005254	chloride channel activity	molecular_function	0.15702	1	1	90	37	26692	comp102782_c0
GO:1901575	organic substance catabolic process	biological_process	0.15758	1	10	90	1644	26692	comp93843_c0,comp118024_c0,comp123832_c0,comp123726_c0,comp47958_c0,comp47737_c0,comp126947_c0,comp106459_c0,comp125966_c2,comp118993_c0
GO:0051049	regulation of transport	biological_process	0.15816	1	2	90	170	26692	comp48283_c0,comp120558_c0
GO:0032040	small-subunit processome	cellular_component	0.15989	1	1	90	48	26692	comp127073_c0
GO:0005246	calcium channel regulator activity	molecular_function	0.16095	1	1	90	52	26692	comp123832_c0
GO:0022412	cellular process involved in reproduction in multicellular organism	biological_process	0.16176	1	1	90	50	26692	comp121596_c0
GO:0050662	coenzyme binding	molecular_function	0.16214	1	3	90	346	26692	comp47737_c0,comp126300_c0,comp121206_c0
GO:0005604	basement membrane	cellular_component	0.16315	1	2	90	174	26692	comp111851_c0,comp47958_c0
GO:0003779	actin binding	molecular_function	0.16316	1	3	90	298	26692	comp118191_c0,comp112030_c0,comp47701_c0
GO:0046903	secretion	biological_process	0.16389	1	2	90	194	26692	comp48283_c0,comp48010_c0
GO:0031975	envelope	cellular_component	0.16447	1	5	90	793	26692	comp106713_c0,comp106945_c0,comp111851_c0,comp123784_c1,comp123784_c5
GO:0016866	intramolecular transferase activity	molecular_function	0.16484	1	1	90	48	26692	comp123726_c0
GO:0007599	hemostasis	biological_process	0.16527	1	2	90	220	26692	comp123832_c0,comp125271_c3
GO:0019752	carboxylic acid metabolic process	biological_process	0.16708	1	10	90	1695	26692	comp116356_c0,comp112030_c0,comp126560_c0,comp112912_c0,comp47737_c0,comp126266_c0,comp116948_c0,comp120056_c3,comp123832_c0,comp114924_c0
GO:0034357	photosynthetic membrane	cellular_component	0.1671	1	2	90	217	26692	comp116194_c0,comp115268_c0
GO:0050817	coagulation	biological_process	0.16715	1	2	90	221	26692	comp123832_c0,comp125271_c3
GO:0048856	anatomical structure development	biological_process	0.16729	1	6	90	925	26692	comp94584_c0,comp120558_c0,comp106459_c0,comp103348_c0,comp121596_c0,comp93587_c0
GO:0017038	protein import	biological_process	0.16784	1	2	90	177	26692	comp106713_c0,comp111851_c0
GO:0008652	cellular amino acid biosynthetic process	biological_process	0.16796	1	3	90	378	26692	comp126560_c0,comp112030_c0,comp116948_c0
GO:0006289	nucleotide-excision repair	biological_process	0.16836	1	1	90	43	26692	comp88245_c1
GO:0044763	single-organism cellular process	biological_process	0.16906	1	41	90	9384	26692	comp48010_c0,comp106713_c0,comp116305_c0,comp109451_c0,comp125271_c3,comp88245_c1,comp114924_c0,comp47744_c1,comp127073_c0,comp121596_c0,comp125791_c0,comp80495_c0,comp125437_c0,comp106945_c0,comp112912_c0,comp118993_c0,comp126476_c1,comp122480_c0,comp96879_c0,comp48283_c0,comp126511_c0,comp47774_c0,comp116948_c0,comp123784_c1,comp106459_c0,comp123832_c0,comp123784_c5,comp111851_c0,comp116948_c1,…
GO:0003774	motor activity	molecular_function	0.16955	1	3	90	362	26692	comp111851_c0,comp119115_c0,comp102867_c1
GO:0051028	mRNA transport	biological_process	0.17182	1	1	90	46	26692	comp106945_c0
GO:0005253	anion channel activity	molecular_function	0.17253	1	1	90	42	26692	comp102782_c0
GO:0019201	nucleotide kinase activity	molecular_function	0.1726	1	1	90	61	26692	comp116595_c0
GO:0006805	xenobiotic metabolic process	biological_process	0.17353	1	1	90	47	26692	comp109451_c0
GO:0009410	response to xenobiotic stimulus	biological_process	0.17353	1	1	90	47	26692	comp109451_c0
GO:0071466	cellular response to xenobiotic stimulus	biological_process	0.17353	1	1	90	47	26692	comp109451_c0
GO:0008855	exodeoxyribonuclease VII activity	molecular_function	0.17492	1	1	90	49	26692	comp47958_c0
GO:0009318	exodeoxyribonuclease VII complex	cellular_component	0.17492	1	1	90	49	26692	comp47958_c0
GO:0043436	oxoacid metabolic process	biological_process	0.17535	1	10	90	1715	26692	comp116356_c0,comp112030_c0,comp126560_c0,comp126266_c0,comp47737_c0,comp112912_c0,comp116948_c0,comp123832_c0,comp120056_c3,comp114924_c0
GO:0050878	regulation of body fluid levels	biological_process	0.17652	1	2	90	225	26692	comp123832_c0,comp125271_c3
GO:0006082	organic acid metabolic process	biological_process	0.17667	1	10	90	1718	26692	comp126560_c0,comp112912_c0,comp126266_c0,comp47737_c0,comp116356_c0,comp112030_c0,comp120056_c3,comp123832_c0,comp114924_c0,comp116948_c0
GO:0001775	cell activation	biological_process	0.17747	1	2	90	230	26692	comp125271_c3,comp123832_c0
GO:0009067	aspartate family amino acid biosynthetic process	biological_process	0.18008	1	1	90	46	26692	comp126560_c0
GO:0000096	sulfur amino acid metabolic process	biological_process	0.1806	1	1	90	53	26692	comp47737_c0
GO:0004114	3',5'-cyclic-nucleotide phosphodiesterase activity	molecular_function	0.18073	1	1	90	42	26692	comp116305_c0
GO:0005643	nuclear pore	cellular_component	0.18087	1	2	90	172	26692	comp111851_c0,comp106713_c0
GO:0016628	oxidoreductase activity, acting on the CH-CH group of donors, NAD or NADP as acceptor	molecular_function	0.18108	1	1	90	46	26692	comp126560_c0
GO:0022414	reproductive process	biological_process	0.1827	1	2	90	194	26692	comp106459_c0,comp121596_c0
GO:0004529	exodeoxyribonuclease activity	molecular_function	0.18381	1	1	90	52	26692	comp47958_c0
GO:0016895	exodeoxyribonuclease activity, producing 5'-phosphomonoesters	molecular_function	0.18381	1	1	90	52	26692	comp47958_c0
GO:0006813	potassium ion transport	biological_process	0.18469	1	2	90	206	26692	comp123345_c5,comp121206_c0
GO:0050661	NADP binding	molecular_function	0.18482	1	1	90	55	26692	comp126300_c0
GO:0015108	chloride transmembrane transporter activity	molecular_function	0.18511	1	1	90	41	26692	comp102782_c0
GO:0006012	galactose metabolic process	biological_process	0.18528	1	1	90	56	26692	comp125966_c2
GO:1901564	organonitrogen compound metabolic process	biological_process	0.18664	1	18	90	3581	26692	comp116948_c0,comp116595_c0,comp126560_c0,comp112912_c0,comp126266_c0,comp123345_c5,comp112030_c0,comp120056_c3,comp123832_c0,comp118024_c0,comp93843_c0,comp114924_c0,comp126947_c0,comp47737_c0,comp116305_c0,comp109451_c0,comp116356_c0,comp125966_c2
GO:0000160	phosphorelay signal transduction system	biological_process	0.18707	1	1	90	57	26692	comp47958_c0
GO:0046930	pore complex	cellular_component	0.18731	1	2	90	177	26692	comp111851_c0,comp106713_c0
GO:0043065	positive regulation of apoptotic process	biological_process	0.18777	1	1	90	47	26692	comp106459_c0
GO:0043068	positive regulation of programmed cell death	biological_process	0.18777	1	1	90	47	26692	comp106459_c0
GO:0010942	positive regulation of cell death	biological_process	0.18882	1	1	90	48	26692	comp106459_c0
GO:0006796	phosphate-containing compound metabolic process	biological_process	0.18896	1	16	90	2983	26692	comp122480_c0,comp123345_c5,comp126266_c0,comp112912_c0,comp116595_c0,comp118993_c0,comp93843_c0,comp118024_c0,comp123832_c0,comp120056_c3,comp47958_c0,comp122735_c0,comp93587_c0,comp126947_c0,comp125966_c2,comp116356_c0
GO:0031668	cellular response to extracellular stimulus	biological_process	0.19102	1	1	90	65	26692	comp47958_c0
GO:0071496	cellular response to external stimulus	biological_process	0.19102	1	1	90	65	26692	comp47958_c0
GO:0005768	endosome	cellular_component	0.1915	1	1	90	57	26692	comp106459_c0
GO:0006506	GPI anchor biosynthetic process	biological_process	0.19333	1	1	90	63	26692	comp93587_c0
GO:0007409	axonogenesis	biological_process	0.19428	1	1	90	48	26692	comp106459_c0
GO:0004672	protein kinase activity	molecular_function	0.19478	1	6	90	833	26692	comp120056_c3,comp123832_c0,comp112912_c0,comp126266_c0,comp47958_c0,comp116356_c0
GO:0061564	axon development	biological_process	0.1951	1	1	90	49	26692	comp106459_c0
GO:0007015	actin filament organization	biological_process	0.19703	1	1	90	53	26692	comp112030_c0
GO:0006090	pyruvate metabolic process	biological_process	0.19717	1	1	90	68	26692	comp47737_c0
GO:0044436	thylakoid part	cellular_component	0.19745	1	2	90	240	26692	comp116194_c0,comp115268_c0
GO:0009579	thylakoid	cellular_component	0.19781	1	2	90	241	26692	comp116194_c0,comp115268_c0
GO:0031406	carboxylic acid binding	molecular_function	0.19855	1	1	90	59	26692	comp126947_c0
GO:0004673	protein histidine kinase activity	molecular_function	0.1986	1	1	90	58	26692	comp47958_c0
GO:0009365	protein histidine kinase complex	cellular_component	0.1986	1	1	90	58	26692	comp47958_c0
GO:0004112	cyclic-nucleotide phosphodiesterase activity	molecular_function	0.19887	1	1	90	49	26692	comp116305_c0
GO:0009416	response to light stimulus	biological_process	0.19902	1	1	90	49	26692	comp88245_c1
GO:0008285	negative regulation of cell proliferation	biological_process	0.19931	1	1	90	48	26692	comp115669_c0
GO:0030684	preribosome	cellular_component	0.19968	1	1	90	58	26692	comp127073_c0
GO:0006497	protein lipidation	biological_process	0.20006	1	1	90	65	26692	comp93587_c0
GO:0006793	phosphorus metabolic process	biological_process	0.20039	1	16	90	3024	26692	comp118024_c0,comp93843_c0,comp123832_c0,comp120056_c3,comp47958_c0,comp122735_c0,comp93587_c0,comp126947_c0,comp125966_c2,comp116356_c0,comp122480_c0,comp126266_c0,comp123345_c5,comp112912_c0,comp116595_c0,comp118993_c0
GO:0000162	tryptophan biosynthetic process	biological_process	0.20084	1	1	90	61	26692	comp116948_c0
GO:0006571	tyrosine biosynthetic process	biological_process	0.20084	1	1	90	61	26692	comp116948_c0
GO:0009073	aromatic amino acid family biosynthetic process	biological_process	0.20084	1	1	90	61	26692	comp116948_c0
GO:0009094	L-phenylalanine biosynthetic process	biological_process	0.20084	1	1	90	61	26692	comp116948_c0
GO:0009095	aromatic amino acid family biosynthetic process, prephenate pathway	biological_process	0.20084	1	1	90	61	26692	comp116948_c0
GO:0046219	indolalkylamine biosynthetic process	biological_process	0.20084	1	1	90	61	26692	comp116948_c0
GO:1902223	erythrose 4-phosphate/phosphoenolpyruvate family amino acid biosynthetic process	biological_process	0.20084	1	1	90	61	26692	comp116948_c0
GO:0016776	phosphotransferase activity, phosphate group as acceptor	molecular_function	0.20116	1	1	90	73	26692	comp116595_c0
GO:0030030	cell projection organization	biological_process	0.20154	1	2	90	200	26692	comp123832_c0,comp106459_c0
GO:0019031	viral envelope	cellular_component	0.20289	1	3	90	416	26692	comp102867_c1,comp111851_c0,comp106713_c0
GO:0036338	viral membrane	cellular_component	0.20289	1	3	90	416	26692	comp102867_c1,comp111851_c0,comp106713_c0
GO:0003690	double-stranded DNA binding	molecular_function	0.20311	1	1	90	66	26692	comp47958_c0
GO:0005576	extracellular region	cellular_component	0.20366	1	11	90	2229	26692	comp96879_c0,comp114924_c0,comp111851_c0,comp94461_c0,comp47958_c0,comp47774_c0,comp47712_c0,comp122812_c1,comp126266_c0,comp112912_c0,comp125271_c3
GO:0009056	catabolic process	biological_process	0.20438	1	11	90	1995	26692	comp123832_c0,comp102867_c1,comp93843_c0,comp118024_c0,comp123726_c0,comp47958_c0,comp126947_c0,comp47737_c0,comp118993_c0,comp125966_c2,comp106459_c0
GO:0008509	anion transmembrane transporter activity	molecular_function	0.2051	1	2	90	208	26692	comp122895_c7,comp102782_c0
GO:0008375	acetylglucosaminyltransferase activity	molecular_function	0.20545	1	1	90	57	26692	comp93587_c0
GO:0006996	organelle organization	biological_process	0.20551	1	7	90	1163	26692	comp118191_c0,comp106945_c0,comp123832_c0,comp94312_c0,comp120558_c0,comp112030_c0,comp121596_c0
GO:0048523	negative regulation of cellular process	biological_process	0.20606	1	4	90	585	26692	comp115669_c0,comp123832_c0,comp120558_c0,comp121656_c7
GO:0016023	cytoplasmic membrane-bounded vesicle	cellular_component	0.20624	1	2	90	199	26692	comp95264_c0,comp48010_c0
GO:0030286	dynein complex	cellular_component	0.20695	1	2	90	252	26692	comp111851_c0,comp47718_c0
GO:0042158	lipoprotein biosynthetic process	biological_process	0.20767	1	1	90	69	26692	comp93587_c0
GO:0051641	cellular localization	biological_process	0.20844	1	8	90	1321	26692	comp48283_c0,comp111851_c0,comp47761_c0,comp125764_c3,comp48010_c0,comp106945_c0,comp106713_c0,comp120558_c0
GO:0006099	tricarboxylic acid cycle	biological_process	0.20944	1	1	90	54	26692	comp47737_c0
GO:0010608	posttranscriptional regulation of gene expression	biological_process	0.20949	1	2	90	224	26692	comp106459_c0,comp115268_c0
GO:0007160	cell-matrix adhesion	biological_process	0.20953	1	1	90	50	26692	comp120558_c0
GO:0009991	response to extracellular stimulus	biological_process	0.20954	1	1	90	72	26692	comp47958_c0
GO:0043161	proteasomal ubiquitin-dependent protein catabolic process	biological_process	0.21018	1	1	90	55	26692	comp106459_c0
GO:0044087	regulation of cellular component biogenesis	biological_process	0.21021	1	1	90	58	26692	comp120558_c0
GO:0009156	ribonucleoside monophosphate biosynthetic process	biological_process	0.21134	1	1	90	52	26692	comp122480_c0
GO:0009161	ribonucleoside monophosphate metabolic process	biological_process	0.21134	1	1	90	52	26692	comp122480_c0
GO:0051094	positive regulation of developmental process	biological_process	0.21138	1	1	90	63	26692	comp120558_c0
GO:0010817	regulation of hormone levels	biological_process	0.21224	1	1	90	73	26692	comp121206_c0
GO:0042803	protein homodimerization activity	molecular_function	0.21458	1	2	90	245	26692	comp111851_c0,comp47718_c0
GO:0048667	cell morphogenesis involved in neuron differentiation	biological_process	0.21467	1	1	90	53	26692	comp106459_c0
GO:0031988	membrane-bounded vesicle	cellular_component	0.2147	1	2	90	207	26692	comp95264_c0,comp48010_c0
GO:0006118	electron transport	biological_process	0.21519	1	3	90	481	26692	comp127073_c0,comp126441_c1,comp125791_c0
GO:0010498	proteasomal protein catabolic process	biological_process	0.21526	1	1	90	56	26692	comp106459_c0
GO:0009312	oligosaccharide biosynthetic process	biological_process	0.2156	1	1	90	54	26692	comp122735_c0
GO:0070588	calcium ion transmembrane transport	biological_process	0.21644	1	1	90	55	26692	comp125791_c0
GO:0048812	neuron projection morphogenesis	biological_process	0.21649	1	1	90	55	26692	comp106459_c0
GO:0042981	regulation of apoptotic process	biological_process	0.21795	1	2	90	219	26692	comp126239_c1,comp106459_c0
GO:0043067	regulation of programmed cell death	biological_process	0.21795	1	2	90	219	26692	comp126239_c1,comp106459_c0
GO:0042060	wound healing	biological_process	0.21867	1	2	90	256	26692	comp123832_c0,comp125271_c3
GO:0042435	indole-containing compound biosynthetic process	biological_process	0.21913	1	1	90	69	26692	comp116948_c0
GO:0006661	phosphatidylinositol biosynthetic process	biological_process	0.21921	1	1	90	68	26692	comp93587_c0
GO:0009117	nucleotide metabolic process	biological_process	0.21972	1	7	90	1186	26692	comp93843_c0,comp118024_c0,comp123345_c5,comp126947_c0,comp123832_c0,comp116595_c0,comp125966_c2
GO:0010941	regulation of cell death	biological_process	0.22052	1	2	90	223	26692	comp106459_c0,comp126239_c1
GO:0006767	water-soluble vitamin metabolic process	biological_process	0.22081	1	2	90	231	26692	comp112030_c0,comp109451_c0
GO:0004803	transposase activity	molecular_function	0.22325	1	1	90	73	26692	comp126511_c0
GO:0030855	epithelial cell differentiation	biological_process	0.22334	1	1	90	73	26692	comp121596_c0
GO:0015939	pantothenate metabolic process	biological_process	0.22933	1	1	90	60	26692	comp112030_c0
GO:0015940	pantothenate biosynthetic process	biological_process	0.22933	1	1	90	60	26692	comp112030_c0
GO:0005516	calmodulin binding	molecular_function	0.23036	1	1	90	69	26692	comp120056_c3
GO:0005578	proteinaceous extracellular matrix	cellular_component	0.23148	1	3	90	394	26692	comp111851_c0,comp96879_c0,comp47958_c0
GO:0009124	nucleoside monophosphate biosynthetic process	biological_process	0.23172	1	1	90	58	26692	comp122480_c0
GO:0006766	vitamin metabolic process	biological_process	0.23238	1	2	90	236	26692	comp109451_c0,comp112030_c0
GO:0050657	nucleic acid transport	biological_process	0.23251	1	1	90	64	26692	comp106945_c0
GO:0050658	RNA transport	biological_process	0.23251	1	1	90	64	26692	comp106945_c0
GO:0051236	establishment of RNA localization	biological_process	0.23251	1	1	90	64	26692	comp106945_c0
GO:0008092	cytoskeletal protein binding	molecular_function	0.23337	1	4	90	547	26692	comp118191_c0,comp102867_c1,comp112030_c0,comp47701_c0
GO:0006875	cellular metal ion homeostasis	biological_process	0.23375	1	1	90	72	26692	comp125791_c0
GO:0016775	phosphotransferase activity, nitrogenous group as acceptor	molecular_function	0.2344	1	1	90	70	26692	comp47958_c0
GO:0006558	L-phenylalanine metabolic process	biological_process	0.23458	1	1	90	71	26692	comp116948_c0
GO:1902221	erythrose 4-phosphate/phosphoenolpyruvate family amino acid metabolic process	biological_process	0.23458	1	1	90	71	26692	comp116948_c0
GO:1901135	carbohydrate derivative metabolic process	biological_process	0.23612	1	10	90	1823	26692	comp125966_c2,comp116356_c0,comp123345_c5,comp93587_c0,comp112912_c0,comp116595_c0,comp122735_c0,comp93843_c0,comp123832_c0,comp120056_c3
GO:0048468	cell development	biological_process	0.23659	1	2	90	225	26692	comp106459_c0,comp121596_c0
GO:0031589	cell-substrate adhesion	biological_process	0.23701	1	1	90	57	26692	comp120558_c0
GO:0016679	oxidoreductase activity, acting on diphenols and related substances as donors	molecular_function	0.23786	1	1	90	70	26692	comp126441_c1
GO:0009123	nucleoside monophosphate metabolic process	biological_process	0.23967	1	1	90	60	26692	comp122480_c0
GO:0051649	establishment of localization in cell	biological_process	0.24146	1	7	90	1173	26692	comp125764_c3,comp48010_c0,comp48283_c0,comp106945_c0,comp111851_c0,comp106713_c0,comp47761_c0
GO:0044444	cytoplasmic part	cellular_component	0.24242	1	15	90	3320	26692	comp126300_c0,comp48010_c0,comp123784_c1,comp112912_c0,comp47696_c0,comp125966_c2,comp47718_c0,comp106459_c0,comp124327_c0,comp95264_c0,comp123784_c5,comp111851_c0,comp93843_c0,comp126511_c0,comp126239_c1
GO:0006403	RNA localization	biological_process	0.24246	1	1	90	66	26692	comp106945_c0
GO:0009055	electron carrier activity	molecular_function	0.24294	1	2	90	301	26692	comp127073_c0,comp125791_c0
GO:0006873	cellular ion homeostasis	biological_process	0.24452	1	1	90	75	26692	comp125791_c0
GO:0030003	cellular cation homeostasis	biological_process	0.24452	1	1	90	75	26692	comp125791_c0
GO:0030054	cell junction	cellular_component	0.24485	1	2	90	230	26692	comp103348_c0,comp118191_c0
GO:0009309	amine biosynthetic process	biological_process	0.24524	1	1	90	73	26692	comp116948_c0
GO:0042401	cellular biogenic amine biosynthetic process	biological_process	0.24524	1	1	90	73	26692	comp116948_c0
GO:0005262	calcium channel activity	molecular_function	0.24524	1	1	90	73	26692	comp125791_c0
GO:0044767	single-organism developmental process	biological_process	0.24525	1	5	90	832	26692	comp93587_c0,comp94584_c0,comp106459_c0,comp103348_c0,comp121596_c0
GO:0015662	ATPase activity, coupled to transmembrane movement of ions, phosphorylative mechanism	molecular_function	0.24648	1	1	90	58	26692	comp123345_c5
GO:0046474	glycerophospholipid biosynthetic process	biological_process	0.24651	1	1	90	76	26692	comp93587_c0
GO:0009060	aerobic respiration	biological_process	0.24787	1	1	90	67	26692	comp47737_c0
GO:0003006	developmental process involved in reproduction	biological_process	0.24791	1	1	90	80	26692	comp121596_c0
GO:0019012	virion	cellular_component	0.24825	1	5	90	901	26692	comp106945_c0,comp111851_c0,comp106713_c0,comp123832_c0,comp102867_c1
GO:0006270	DNA replication initiation	biological_process	0.24995	1	1	90	73	26692	comp127073_c0
GO:0009314	response to radiation	biological_process	0.25078	1	1	90	67	26692	comp88245_c1
GO:0003712	transcription cofactor activity	molecular_function	0.25085	1	2	90	237	26692	comp123832_c0,comp47770_c0
GO:0045454	cell redox homeostasis	biological_process	0.25192	1	1	90	81	26692	comp127073_c0
GO:0080134	regulation of response to stress	biological_process	0.25386	1	1	90	72	26692	comp123832_c0
GO:0031410	cytoplasmic vesicle	cellular_component	0.25427	1	2	90	230	26692	comp95264_c0,comp48010_c0
GO:0048193	Golgi vesicle transport	biological_process	0.25547	1	2	90	237	26692	comp125764_c3,comp47761_c0
GO:0006694	steroid biosynthetic process	biological_process	0.25631	1	1	90	81	26692	comp121206_c0
GO:0048518	positive regulation of biological process	biological_process	0.25637	1	4	90	680	26692	comp123832_c0,comp47958_c0,comp106459_c0,comp120558_c0
GO:0006821	chloride transport	biological_process	0.25675	1	1	90	60	26692	comp102782_c0
GO:0006505	GPI anchor metabolic process	biological_process	0.25717	1	1	90	81	26692	comp93587_c0
GO:0051051	negative regulation of transport	biological_process	0.2574	1	1	90	56	26692	comp120558_c0
GO:0031175	neuron projection development	biological_process	0.25921	1	1	90	66	26692	comp106459_c0
GO:0055065	metal ion homeostasis	biological_process	0.25991	1	1	90	81	26692	comp125791_c0
GO:0007610	behavior	biological_process	0.26076	1	1	90	94	26692	comp47958_c0
GO:0032880	regulation of protein localization	biological_process	0.26178	1	1	90	63	26692	comp120558_c0
GO:0045017	glycerolipid biosynthetic process	biological_process	0.26193	1	1	90	81	26692	comp93587_c0
GO:0031982	vesicle	cellular_component	0.26237	1	2	90	237	26692	comp95264_c0,comp48010_c0
GO:0009288	bacterial-type flagellum	cellular_component	0.26431	1	1	90	78	26692	comp47958_c0
GO:0000989	transcription factor binding transcription factor activity	molecular_function	0.26514	1	2	90	248	26692	comp123832_c0,comp47770_c0
GO:0055086	nucleobase-containing small molecule metabolic process	biological_process	0.26592	1	9	90	1774	26692	comp126947_c0,comp116595_c0,comp123345_c5,comp116305_c0,comp125966_c2,comp123832_c0,comp122480_c0,comp93843_c0,comp118024_c0
GO:0019205	nucleobase-containing compound kinase activity	molecular_function	0.26749	1	1	90	93	26692	comp116595_c0
GO:0009967	positive regulation of signal transduction	biological_process	0.27186	1	1	90	84	26692	comp106459_c0
GO:0006313	transposition, DNA-mediated	biological_process	0.27186	1	1	90	93	26692	comp126511_c0
GO:0032196	transposition	biological_process	0.27186	1	1	90	93	26692	comp126511_c0
GO:0016272	prefoldin complex	cellular_component	0.27441	1	1	90	102	26692	comp111851_c0
GO:0030154	cell differentiation	biological_process	0.27451	1	3	90	452	26692	comp120558_c0,comp106459_c0,comp121596_c0
GO:0006891	intra-Golgi vesicle-mediated transport	biological_process	0.27641	1	1	90	67	26692	comp47761_c0
GO:0009611	response to wounding	biological_process	0.27679	1	2	90	303	26692	comp123832_c0,comp125271_c3
GO:0055082	cellular chemical homeostasis	biological_process	0.27684	1	1	90	93	26692	comp125791_c0
GO:0016053	organic acid biosynthetic process	biological_process	0.27699	1	3	90	485	26692	comp116948_c0,comp112030_c0,comp126560_c0
GO:0046394	carboxylic acid biosynthetic process	biological_process	0.27699	1	3	90	485	26692	comp126560_c0,comp112030_c0,comp116948_c0
GO:0051128	regulation of cellular component organization	biological_process	0.27802	1	2	90	243	26692	comp94312_c0,comp120558_c0
GO:0048037	cofactor binding	molecular_function	0.2789	1	3	90	453	26692	comp121206_c0,comp126300_c0,comp47737_c0
GO:1901681	sulfur compound binding	molecular_function	0.27895	1	1	90	75	26692	comp126947_c0
GO:0007399	nervous system development	biological_process	0.28055	1	2	90	240	26692	comp106459_c0,comp120558_c0
GO:0010647	positive regulation of cell communication	biological_process	0.28125	1	1	90	88	26692	comp106459_c0
GO:0023056	positive regulation of signaling	biological_process	0.28393	1	1	90	89	26692	comp106459_c0
GO:1901607	alpha-amino acid biosynthetic process	biological_process	0.28583	1	2	90	293	26692	comp116948_c0,comp126560_c0
GO:0009405	pathogenesis	biological_process	0.28644	1	3	90	539	26692	comp122735_c0,comp111851_c0,comp126266_c0
GO:0008202	steroid metabolic process	biological_process	0.28664	1	1	90	92	26692	comp121206_c0
GO:0016796	exonuclease activity, active with either ribo- or deoxyribonucleic acids and producing 5'-phosphomonoesters	molecular_function	0.28715	1	1	90	74	26692	comp47958_c0
GO:0044424	intracellular part	cellular_component	0.28937	1	37	90	9015	26692	comp116194_c0,comp126511_c0,comp119115_c0,comp48283_c0,comp124327_c0,comp121877_c8,comp125384_c0,comp106945_c0,comp112912_c0,comp125437_c0,comp121596_c0,comp125791_c0,comp127073_c0,comp95264_c0,comp47770_c0,comp80293_c1,comp47718_c0,comp106713_c0,comp48010_c0,comp126239_c1,comp47701_c0,comp102867_c1,comp121656_c7,comp126270_c0,comp116595_c0,comp47958_c0,comp111851_c0,comp93843_c0,comp115268_c0,co…
GO:0015103	inorganic anion transmembrane transporter activity	molecular_function	0.29181	1	1	90	83	26692	comp102782_c0
GO:0044237	cellular metabolic process	biological_process	0.29238	1	46	90	11723	26692	comp121596_c0,comp125791_c0,comp127073_c0,comp114924_c0,comp88245_c1,comp47770_c0,comp116305_c0,comp109451_c0,comp93587_c0,comp121206_c0,comp126947_c0,comp116948_c0,comp116194_c0,comp126511_c0,comp126441_c1,comp122480_c0,comp121877_c8,comp125384_c0,comp118993_c0,comp112912_c0,comp126560_c0,comp80495_c0,comp125437_c0,comp125172_c7,comp116764_c0,comp122735_c0,comp47958_c0,comp123726_c0,comp111851_c…
GO:0019829	cation-transporting ATPase activity	molecular_function	0.29306	1	1	90	82	26692	comp123345_c5
GO:0048519	negative regulation of biological process	biological_process	0.29524	1	4	90	676	26692	comp115669_c0,comp123832_c0,comp120558_c0,comp121656_c7
GO:0044420	extracellular matrix part	cellular_component	0.29542	1	2	90	240	26692	comp111851_c0,comp47958_c0
GO:0015931	nucleobase-containing compound transport	biological_process	0.29557	1	1	90	86	26692	comp106945_c0
GO:0032879	regulation of localization	biological_process	0.29676	1	2	90	244	26692	comp48283_c0,comp120558_c0
GO:0015085	calcium ion transmembrane transporter activity	molecular_function	0.29736	1	1	90	83	26692	comp125791_c0
GO:0031227	intrinsic to endoplasmic reticulum membrane	cellular_component	0.29906	1	1	90	99	26692	comp126300_c0
GO:0042592	homeostatic process	biological_process	0.30263	1	2	90	308	26692	comp125791_c0,comp127073_c0
GO:0000904	cell morphogenesis involved in differentiation	biological_process	0.30406	1	1	90	81	26692	comp106459_c0
GO:0006570	tyrosine metabolic process	biological_process	0.30536	1	2	90	252	26692	comp116948_c0,comp114924_c0
GO:0016758	transferase activity, transferring hexosyl groups	molecular_function	0.30634	1	2	90	294	26692	comp93587_c0,comp122735_c0
GO:0042802	identical protein binding	molecular_function	0.30873	1	2	90	302	26692	comp111851_c0,comp47718_c0
GO:0047134	protein-disulfide reductase activity	molecular_function	0.31067	1	1	90	118	26692	comp116764_c0
GO:0016151	nickel cation binding	molecular_function	0.31097	1	1	90	131	26692	comp116764_c0
GO:0005743	mitochondrial inner membrane	cellular_component	0.31255	1	2	90	327	26692	comp123784_c1,comp123784_c5
GO:0005911	cell-cell junction	cellular_component	0.31312	1	1	90	102	26692	comp103348_c0
GO:0031012	extracellular matrix	cellular_component	0.31325	1	3	90	455	26692	comp47958_c0,comp96879_c0,comp111851_c0
GO:0043566	structure-specific DNA binding	molecular_function	0.31649	1	1	90	103	26692	comp47958_c0
GO:0048666	neuron development	biological_process	0.3181	1	1	90	85	26692	comp106459_c0
GO:0042157	lipoprotein metabolic process	biological_process	0.31841	1	1	90	107	26692	comp93587_c0
GO:0000988	protein binding transcription factor activity	molecular_function	0.32225	1	2	90	294	26692	comp47770_c0,comp123832_c0
GO:0005622	intracellular	cellular_component	0.32305	1	40	90	9806	26692	comp102867_c1,comp126239_c1,comp47701_c0,comp126270_c0,comp116595_c0,comp121656_c7,comp93843_c0,comp111851_c0,comp123784_c5,comp123832_c0,comp115268_c0,comp47958_c0,comp47737_c0,comp123784_c1,comp126300_c0,comp106459_c0,comp125966_c2,comp47696_c0,comp119115_c0,comp48283_c0,comp124327_c0,comp116194_c0,comp126511_c0,comp112912_c0,comp106945_c0,comp125437_c0,comp125172_c7,comp121877_c8,comp125384_c0…
GO:0005875	microtubule associated complex	cellular_component	0.32337	1	2	90	324	26692	comp111851_c0,comp47718_c0
GO:0008134	transcription factor binding	molecular_function	0.32501	1	2	90	293	26692	comp111851_c0,comp47718_c0
GO:1901137	carbohydrate derivative biosynthetic process	biological_process	0.32525	1	5	90	928	26692	comp120056_c3,comp112912_c0,comp93587_c0,comp122735_c0,comp116356_c0
GO:0051536	iron-sulfur cluster binding	molecular_function	0.32569	1	2	90	360	26692	comp123726_c0,comp126239_c1
GO:0051540	metal cluster binding	molecular_function	0.32569	1	2	90	360	26692	comp126239_c1,comp123726_c0
GO:0005623	cell	cellular_component	0.32574	1	43	90	10644	26692	comp124327_c0,comp48283_c0,comp119115_c0,comp116194_c0,comp126511_c0,comp103348_c0,comp125437_c0,comp125172_c7,comp106945_c0,comp112912_c0,comp118993_c0,comp121877_c8,comp125384_c0,comp95264_c0,comp127073_c0,comp125791_c0,comp121596_c0,comp48010_c0,comp106713_c0,comp115669_c0,comp80293_c1,comp47718_c0,comp47770_c0,comp102867_c1,comp47701_c0,comp126239_c1,comp116595_c0,comp126270_c0,comp123345_c5,…
GO:0044464	cell part	cellular_component	0.32574	1	43	90	10644	26692	comp47696_c0,comp106459_c0,comp125966_c2,comp126300_c0,comp123784_c1,comp47737_c0,comp47958_c0,comp115268_c0,comp123832_c0,comp123784_c5,comp111851_c0,comp93843_c0,comp121656_c7,comp120558_c0,comp116595_c0,comp126270_c0,comp123345_c5,comp47701_c0,comp126239_c1,comp102867_c1,comp47770_c0,comp80293_c1,comp47718_c0,comp48010_c0,comp106713_c0,comp115669_c0,comp121596_c0,comp125791_c0,comp95264_c0,com…
GO:0016668	oxidoreductase activity, acting on a sulfur group of donors, NAD(P) as acceptor	molecular_function	0.3283	1	1	90	123	26692	comp116764_c0
GO:0055080	cation homeostasis	biological_process	0.32873	1	1	90	103	26692	comp125791_c0
GO:0012505	endomembrane system	cellular_component	0.33	1	4	90	728	26692	comp126300_c0,comp106713_c0,comp106945_c0,comp111851_c0
GO:0040012	regulation of locomotion	biological_process	0.3308	1	1	90	80	26692	comp47958_c0
GO:0090407	organophosphate biosynthetic process	biological_process	0.33155	1	3	90	545	26692	comp122735_c0,comp93587_c0,comp122480_c0
GO:0005982	starch metabolic process	biological_process	0.332	1	1	90	104	26692	comp126947_c0
GO:0005985	sucrose metabolic process	biological_process	0.33471	1	1	90	105	26692	comp126947_c0
GO:0009395	phospholipid catabolic process	biological_process	0.335	1	1	90	88	26692	comp118993_c0
GO:0046943	carboxylic acid transmembrane transporter activity	molecular_function	0.33573	1	1	90	102	26692	comp122895_c7
GO:0015002	heme-copper terminal oxidase activity	molecular_function	0.33666	1	1	90	128	26692	comp126441_c1
GO:0042127	regulation of cell proliferation	biological_process	0.33823	1	1	90	111	26692	comp115669_c0
GO:0004536	deoxyribonuclease activity	molecular_function	0.33882	1	1	90	114	26692	comp47958_c0
GO:0019866	organelle inner membrane	cellular_component	0.33958	1	2	90	348	26692	comp123784_c5,comp123784_c1
GO:0005342	organic acid transmembrane transporter activity	molecular_function	0.34061	1	1	90	103	26692	comp122895_c7
GO:0016043	cellular component organization	biological_process	0.34262	1	10	90	2094	26692	comp125271_c3,comp106459_c0,comp112030_c0,comp120558_c0,comp106945_c0,comp94312_c0,comp121596_c0,comp118191_c0,comp48283_c0,comp123832_c0
GO:0008514	organic anion transmembrane transporter activity	molecular_function	0.34414	1	1	90	106	26692	comp122895_c7
GO:0051704	multi-organism process	biological_process	0.34467	1	7	90	1591	26692	comp120558_c0,comp106459_c0,comp122735_c0,comp126266_c0,comp112912_c0,comp111851_c0,comp120056_c3
GO:0009888	tissue development	biological_process	0.34571	1	2	90	300	26692	comp120558_c0,comp121596_c0
GO:0009628	response to abiotic stimulus	biological_process	0.34577	1	1	90	118	26692	comp88245_c1
GO:0019028	viral capsid	cellular_component	0.34641	1	3	90	558	26692	comp111851_c0,comp102867_c1,comp123832_c0
GO:0030031	cell projection assembly	biological_process	0.34726	1	1	90	102	26692	comp123832_c0
GO:0005783	endoplasmic reticulum	cellular_component	0.34744	1	3	90	552	26692	comp112912_c0,comp126300_c0,comp124327_c0
GO:0006820	anion transport	biological_process	0.3492	1	2	90	316	26692	comp122895_c7,comp102782_c0
GO:0005984	disaccharide metabolic process	biological_process	0.34928	1	1	90	111	26692	comp126947_c0
GO:0048584	positive regulation of response to stimulus	biological_process	0.34995	1	1	90	116	26692	comp106459_c0
GO:0042221	response to chemical stimulus	biological_process	0.34995	1	3	90	569	26692	comp106459_c0,comp47958_c0,comp109451_c0
GO:0006323	DNA packaging	biological_process	0.35064	1	1	90	102	26692	comp121596_c0
GO:0006807	nitrogen compound metabolic process	biological_process	0.35113	1	34	90	8555	26692	comp47737_c0,comp116356_c0,comp125966_c2,comp120056_c3,comp123832_c0,comp93843_c0,comp118024_c0,comp47958_c0,comp116764_c0,comp116595_c0,comp126266_c0,comp126270_c0,comp123345_c5,comp112030_c0,comp120558_c0,comp118191_c0,comp126947_c0,comp116305_c0,comp109451_c0,comp47770_c0,comp88245_c1,comp127073_c0,comp114924_c0,comp121596_c0,comp125791_c0,comp125437_c0,comp80495_c0,comp126560_c0,comp112912_c0…
GO:0050801	ion homeostasis	biological_process	0.3521	1	1	90	114	26692	comp125791_c0
GO:0048858	cell projection morphogenesis	biological_process	0.35235	1	1	90	111	26692	comp106459_c0
GO:0030001	metal ion transport	biological_process	0.35474	1	4	90	804	26692	comp123345_c5,comp121206_c0,comp112030_c0,comp125791_c0
GO:0032990	cell part morphogenesis	biological_process	0.35502	1	1	90	112	26692	comp106459_c0
GO:0004842	ubiquitin-protein ligase activity	molecular_function	0.35541	1	2	90	267	26692	comp106459_c0,comp125172_c7
GO:0006553	lysine metabolic process	biological_process	0.35551	1	1	90	105	26692	comp126560_c0
GO:0043228	non-membrane-bounded organelle	cellular_component	0.35559	1	12	90	2818	26692	comp119115_c0,comp111851_c0,comp93843_c0,comp102867_c1,comp121596_c0,comp47701_c0,comp126511_c0,comp47958_c0,comp106713_c0,comp47696_c0,comp80293_c1,comp47718_c0
GO:0043232	intracellular non-membrane-bounded organelle	cellular_component	0.35559	1	12	90	2818	26692	comp111851_c0,comp119115_c0,comp93843_c0,comp102867_c1,comp47701_c0,comp121596_c0,comp126511_c0,comp47958_c0,comp106713_c0,comp47696_c0,comp47718_c0,comp80293_c1
GO:0019787	small conjugating protein ligase activity	molecular_function	0.3567	1	2	90	268	26692	comp125172_c7,comp106459_c0
GO:0006468	protein phosphorylation	biological_process	0.35887	1	5	90	848	26692	comp116356_c0,comp126266_c0,comp112912_c0,comp123832_c0,comp120056_c3
GO:0006816	calcium ion transport	biological_process	0.36016	1	1	90	118	26692	comp125791_c0
GO:0006357	regulation of transcription from RNA polymerase II promoter	biological_process	0.36157	1	2	90	321	26692	comp47770_c0,comp123832_c0
GO:0006568	tryptophan metabolic process	biological_process	0.36189	1	1	90	121	26692	comp116948_c0
GO:0006586	indolalkylamine metabolic process	biological_process	0.36189	1	1	90	121	26692	comp116948_c0
GO:0043229	intracellular organelle	cellular_component	0.36195	1	30	90	7403	26692	comp95264_c0,comp123784_c5,comp123832_c0,comp93843_c0,comp111851_c0,comp47958_c0,comp125791_c0,comp121596_c0,comp123784_c1,comp48010_c0,comp126300_c0,comp106713_c0,comp47718_c0,comp80293_c1,comp106459_c0,comp47770_c0,comp47696_c0,comp102867_c1,comp124327_c0,comp119115_c0,comp47701_c0,comp126511_c0,comp126239_c1,comp116595_c0,comp125437_c0,comp126270_c0,comp112912_c0,comp106945_c0,comp125384_c0,co…
GO:0043226	organelle	cellular_component	0.36306	1	30	90	7407	26692	comp119115_c0,comp102867_c1,comp124327_c0,comp126239_c1,comp126511_c0,comp47701_c0,comp126270_c0,comp112912_c0,comp106945_c0,comp125437_c0,comp116595_c0,comp121877_c8,comp125384_c0,comp93843_c0,comp111851_c0,comp95264_c0,comp123832_c0,comp123784_c5,comp47958_c0,comp125791_c0,comp121596_c0,comp106713_c0,comp48010_c0,comp123784_c1,comp126300_c0,comp80293_c1,comp47718_c0,comp106459_c0,comp47770_c0,c…
GO:0009523	photosystem II	cellular_component	0.36509	1	1	90	135	26692	comp115268_c0
GO:0015979	photosynthesis	biological_process	0.36557	1	2	90	350	26692	comp115268_c0,comp116194_c0
GO:0006811	ion transport	biological_process	0.36745	1	9	90	2123	26692	comp125791_c0,comp120056_c3,comp102782_c0,comp48283_c0,comp112030_c0,comp120558_c0,comp122895_c7,comp121206_c0,comp123345_c5
GO:0043604	amide biosynthetic process	biological_process	0.37154	1	1	90	109	26692	comp112030_c0
GO:0010646	regulation of cell communication	biological_process	0.37521	1	4	90	642	26692	comp48283_c0,comp120558_c0,comp106459_c0,comp121656_c7
GO:0006308	DNA catabolic process	biological_process	0.3754	1	1	90	128	26692	comp47958_c0
GO:0042430	indole-containing compound metabolic process	biological_process	0.37654	1	1	90	129	26692	comp116948_c0
GO:0006812	cation transport	biological_process	0.37819	1	7	90	1608	26692	comp120558_c0,comp112030_c0,comp125791_c0,comp48283_c0,comp123345_c5,comp121206_c0,comp120056_c3
GO:0023051	regulation of signaling	biological_process	0.37945	1	4	90	649	26692	comp120558_c0,comp106459_c0,comp121656_c7,comp48283_c0
GO:0009072	aromatic amino acid family metabolic process	biological_process	0.38273	1	2	90	310	26692	comp116948_c0,comp114924_c0
GO:0046488	phosphatidylinositol metabolic process	biological_process	0.38306	1	1	90	115	26692	comp93587_c0
GO:0006352	DNA-dependent transcription, initiation	biological_process	0.38463	1	1	90	129	26692	comp116764_c0
GO:0044428	nuclear part	cellular_component	0.3848	1	11	90	2539	26692	comp47701_c0,comp121596_c0,comp123832_c0,comp111851_c0,comp47770_c0,comp121877_c8,comp47718_c0,comp116595_c0,comp125437_c0,comp106945_c0,comp106713_c0
GO:0044423	virion part	cellular_component	0.38658	1	4	90	843	26692	comp111851_c0,comp106713_c0,comp102867_c1,comp123832_c0
GO:0007600	sensory perception	biological_process	0.38806	1	1	90	145	26692	comp96879_c0
GO:0030182	neuron differentiation	biological_process	0.38881	1	1	90	114	26692	comp106459_c0
GO:0071840	cellular component organization or biogenesis	biological_process	0.3898	1	12	90	2819	26692	comp93843_c0,comp118191_c0,comp48283_c0,comp123832_c0,comp126511_c0,comp121596_c0,comp106945_c0,comp94312_c0,comp112030_c0,comp106459_c0,comp120558_c0,comp125271_c3
GO:0004527	exonuclease activity	molecular_function	0.39187	1	1	90	107	26692	comp47958_c0
GO:0006261	DNA-dependent DNA replication	biological_process	0.3924	1	1	90	138	26692	comp127073_c0
GO:0042625	ATPase activity, coupled to transmembrane movement of ions	molecular_function	0.39415	1	1	90	108	26692	comp123345_c5
GO:0044242	cellular lipid catabolic process	biological_process	0.3971	1	1	90	117	26692	comp118993_c0
GO:0048869	cellular developmental process	biological_process	0.39854	1	3	90	561	26692	comp121596_c0,comp106459_c0,comp120558_c0
GO:0034613	cellular protein localization	biological_process	0.39878	1	5	90	934	26692	comp106713_c0,comp106945_c0,comp111851_c0,comp120558_c0,comp47761_c0
GO:0070727	cellular macromolecule localization	biological_process	0.40137	1	5	90	936	26692	comp47761_c0,comp120558_c0,comp106713_c0,comp106945_c0,comp111851_c0
GO:0048583	regulation of response to stimulus	biological_process	0.40153	1	4	90	672	26692	comp123832_c0,comp106459_c0,comp121656_c7,comp47958_c0
GO:0022836	gated channel activity	molecular_function	0.40286	1	2	90	376	26692	comp125791_c0,comp102782_c0
GO:0022839	ion gated channel activity	molecular_function	0.40286	1	2	90	376	26692	comp125791_c0,comp102782_c0
GO:0016705	oxidoreductase activity, acting on paired donors, with incorporation or reduction of molecular oxygen	molecular_function	0.40419	1	2	90	442	26692	comp126300_c0,comp114924_c0
GO:0005215	transporter activity	molecular_function	0.40766	1	10	90	2420	26692	comp47712_c0,comp103348_c0,comp125791_c0,comp102782_c0,comp123784_c5,comp95264_c0,comp123345_c5,comp122895_c7,comp80061_c0,comp123784_c1
GO:0008081	phosphoric diester hydrolase activity	molecular_function	0.41007	1	1	90	117	26692	comp116305_c0
GO:0006952	defense response	biological_process	0.41018	1	2	90	409	26692	comp120056_c3,comp126266_c0
GO:0006073	cellular glucan metabolic process	biological_process	0.41032	1	1	90	133	26692	comp126947_c0
GO:0044042	glucan metabolic process	biological_process	0.41032	1	1	90	133	26692	comp126947_c0
GO:0015698	inorganic anion transport	biological_process	0.41105	1	1	90	131	26692	comp102782_c0
GO:0007275	multicellular organismal development	biological_process	0.41217	1	5	90	1019	26692	comp120558_c0,comp103348_c0,comp106459_c0,comp94584_c0,comp93587_c0
GO:0046034	ATP metabolic process	biological_process	0.41297	1	2	90	411	26692	comp123345_c5,comp116595_c0
GO:0072594	establishment of protein localization to organelle	biological_process	0.4148	1	1	90	113	26692	comp47761_c0
GO:0016044	cellular membrane organization	biological_process	0.41619	1	1	90	125	26692	comp106945_c0
GO:0032991	macromolecular complex	cellular_component	0.41684	1	23	90	5833	26692	comp47958_c0,comp111851_c0,comp127073_c0,comp93843_c0,comp115268_c0,comp123832_c0,comp47696_c0,comp47770_c0,comp125271_c3,comp125966_c2,comp80293_c1,comp47718_c0,comp106459_c0,comp106713_c0,comp116194_c0,comp126511_c0,comp126441_c1,comp119115_c0,comp102867_c1,comp121877_c8,comp123345_c5,comp125437_c0,comp116595_c0
GO:0016830	carbon-carbon lyase activity	molecular_function	0.41688	1	1	90	140	26692	comp118024_c0
GO:0016310	phosphorylation	biological_process	0.41784	1	7	90	1433	26692	comp126266_c0,comp112912_c0,comp123832_c0,comp120056_c3,comp125966_c2,comp116356_c0,comp47958_c0
GO:0006650	glycerophospholipid metabolic process	biological_process	0.42191	1	1	90	132	26692	comp93587_c0
GO:0048878	chemical homeostasis	biological_process	0.42417	1	1	90	153	26692	comp125791_c0
GO:0016627	oxidoreductase activity, acting on the CH-CH group of donors	molecular_function	0.42653	1	1	90	136	26692	comp126560_c0
GO:0048699	generation of neurons	biological_process	0.4273	1	1	90	128	26692	comp106459_c0
GO:0015849	organic acid transport	biological_process	0.42746	1	1	90	149	26692	comp122895_c7
GO:0046942	carboxylic acid transport	biological_process	0.42746	1	1	90	149	26692	comp122895_c7
GO:0042995	cell projection	cellular_component	0.42801	1	2	90	367	26692	comp48283_c0,comp47958_c0
GO:0048522	positive regulation of cellular process	biological_process	0.42953	1	3	90	633	26692	comp106459_c0,comp47958_c0,comp123832_c0
GO:0031981	nuclear lumen	cellular_component	0.43109	1	9	90	2169	26692	comp47770_c0,comp47718_c0,comp121877_c8,comp116595_c0,comp125437_c0,comp47701_c0,comp121596_c0,comp111851_c0,comp123832_c0
GO:0005577	fibrinogen complex	cellular_component	0.43398	1	1	90	169	26692	comp125271_c3
GO:0005886	plasma membrane	cellular_component	0.43632	1	5	90	1104	26692	comp123345_c5,comp115268_c0,comp123832_c0,comp103348_c0,comp120558_c0
GO:0044003	modification by symbiont of host morphology or physiology	biological_process	0.4406	1	1	90	155	26692	comp112912_c0
GO:0032502	developmental process	biological_process	0.44289	1	6	90	1321	26692	comp94584_c0,comp120558_c0,comp103348_c0,comp106459_c0,comp121596_c0,comp93587_c0
GO:0050660	flavin adenine dinucleotide binding	molecular_function	0.4475	1	1	90	139	26692	comp126300_c0
GO:0051817	modification of morphology or physiology of other organism involved in symbiotic interaction	biological_process	0.44844	1	1	90	159	26692	comp112912_c0
GO:0022008	neurogenesis	biological_process	0.45042	1	1	90	138	26692	comp106459_c0
GO:0008200	ion channel inhibitor activity	molecular_function	0.45099	1	1	90	159	26692	comp126266_c0
GO:0016248	channel inhibitor activity	molecular_function	0.45099	1	1	90	159	26692	comp126266_c0
GO:0031224	intrinsic to membrane	cellular_component	0.45211	1	18	90	4609	26692	comp113930_c0,comp123345_c5,comp122895_c7,comp120558_c0,comp103348_c0,comp126441_c1,comp93587_c0,comp47737_c0,comp106713_c0,comp126300_c0,comp123784_c1,comp47770_c0,comp111851_c0,comp120056_c3,comp95264_c0,comp123784_c5,comp47958_c0,comp125791_c0
GO:0046907	intracellular transport	biological_process	0.45223	1	5	90	1001	26692	comp125764_c3,comp106713_c0,comp111851_c0,comp106945_c0,comp47761_c0
GO:0060429	epithelium development	biological_process	0.45514	1	1	90	146	26692	comp121596_c0
GO:0035821	modification of morphology or physiology of other organism	biological_process	0.45543	1	1	90	163	26692	comp112912_c0
GO:0019898	extrinsic to membrane	cellular_component	0.45618	1	1	90	152	26692	comp102867_c1
GO:0015081	sodium ion transmembrane transporter activity	molecular_function	0.45648	1	1	90	166	26692	comp123345_c5
GO:0051345	positive regulation of hydrolase activity	biological_process	0.45703	1	1	90	119	26692	comp126239_c1
GO:0031966	mitochondrial membrane	cellular_component	0.45732	1	2	90	441	26692	comp123784_c5,comp123784_c1
GO:0016772	transferase activity, transferring phosphorus-containing groups	molecular_function	0.4577	1	11	90	2733	26692	comp116356_c0,comp118993_c0,comp125966_c2,comp112030_c0,comp94693_c0,comp116595_c0,comp126266_c0,comp112912_c0,comp47958_c0,comp123832_c0,comp120056_c3
GO:0044283	small molecule biosynthetic process	biological_process	0.45823	1	3	90	662	26692	comp116948_c0,comp112030_c0,comp126560_c0
GO:0044451	nucleoplasm part	cellular_component	0.45916	1	7	90	1656	26692	comp116595_c0,comp125437_c0,comp123832_c0,comp111851_c0,comp47770_c0,comp47718_c0,comp121877_c8
GO:0015079	potassium ion transmembrane transporter activity	molecular_function	0.45977	1	1	90	164	26692	comp123345_c5
GO:0006886	intracellular protein transport	biological_process	0.46017	1	4	90	775	26692	comp106713_c0,comp111851_c0,comp106945_c0,comp47761_c0
GO:0016567	protein ubiquitination	biological_process	0.46467	1	2	90	344	26692	comp125172_c7,comp106459_c0
GO:0009968	negative regulation of signal transduction	biological_process	0.46521	1	1	90	131	26692	comp121656_c7
GO:0010648	negative regulation of cell communication	biological_process	0.46521	1	1	90	131	26692	comp121656_c7
GO:0023057	negative regulation of signaling	biological_process	0.46521	1	1	90	131	26692	comp121656_c7
GO:0005739	mitochondrion	cellular_component	0.46561	1	3	90	729	26692	comp123784_c5,comp123784_c1,comp126239_c1
GO:0006366	transcription from RNA polymerase II promoter	biological_process	0.46679	1	2	90	395	26692	comp123832_c0,comp47770_c0
GO:0070013	intracellular organelle lumen	cellular_component	0.47062	1	9	90	2234	26692	comp125437_c0,comp116595_c0,comp47770_c0,comp121877_c8,comp47718_c0,comp123832_c0,comp111851_c0,comp47701_c0,comp121596_c0
GO:0016881	acid-amino acid ligase activity	molecular_function	0.47066	1	2	90	347	26692	comp106459_c0,comp125172_c7
GO:0043233	organelle lumen	cellular_component	0.47155	1	9	90	2236	26692	comp47718_c0,comp121877_c8,comp47770_c0,comp125437_c0,comp116595_c0,comp121596_c0,comp47701_c0,comp123832_c0,comp111851_c0
GO:0000228	nuclear chromosome	cellular_component	0.47196	1	1	90	171	26692	comp121596_c0
GO:0043234	protein complex	cellular_component	0.4732	1	20	90	5054	26692	comp126441_c1,comp116194_c0,comp102867_c1,comp119115_c0,comp121877_c8,comp116595_c0,comp125437_c0,comp123345_c5,comp47958_c0,comp123832_c0,comp115268_c0,comp111851_c0,comp125966_c2,comp80293_c1,comp47718_c0,comp106459_c0,comp47770_c0,comp47696_c0,comp125271_c3,comp106713_c0
GO:0015276	ligand-gated ion channel activity	molecular_function	0.47485	1	1	90	191	26692	comp125791_c0
GO:0022834	ligand-gated channel activity	molecular_function	0.47485	1	1	90	191	26692	comp125791_c0
GO:0032446	protein modification by small protein conjugation	biological_process	0.47858	1	2	90	355	26692	comp125172_c7,comp106459_c0
GO:0031974	membrane-enclosed lumen	cellular_component	0.47912	1	9	90	2254	26692	comp123832_c0,comp111851_c0,comp47701_c0,comp121596_c0,comp116595_c0,comp125437_c0,comp47770_c0,comp121877_c8,comp47718_c0
GO:0005654	nucleoplasm	cellular_component	0.4802	1	7	90	1689	26692	comp121877_c8,comp47718_c0,comp47770_c0,comp111851_c0,comp123832_c0,comp125437_c0,comp116595_c0
GO:0042364	water-soluble vitamin biosynthetic process	biological_process	0.4805	1	1	90	174	26692	comp112030_c0
GO:0009110	vitamin biosynthetic process	biological_process	0.48256	1	1	90	175	26692	comp112030_c0
GO:0044249	cellular biosynthetic process	biological_process	0.48695	1	24	90	6559	26692	comp126511_c0,comp116948_c0,comp122480_c0,comp118191_c0,comp125384_c0,comp121877_c8,comp112030_c0,comp120558_c0,comp126560_c0,comp80495_c0,comp116595_c0,comp125437_c0,comp112912_c0,comp126270_c0,comp122735_c0,comp125791_c0,comp116764_c0,comp120056_c3,comp123832_c0,comp93843_c0,comp127073_c0,comp116356_c0,comp47770_c0,comp93587_c0
GO:0008152	metabolic process	biological_process	0.49291	1	51	90	13994	26692	comp102867_c1,comp118191_c0,comp126239_c1,comp116595_c0,comp126270_c0,comp126266_c0,comp123345_c5,comp112030_c0,comp120558_c0,comp120056_c3,comp115268_c0,comp123832_c0,comp111851_c0,comp93843_c0,comp118024_c0,comp122735_c0,comp47958_c0,comp123726_c0,comp47712_c0,comp116764_c0,comp126300_c0,comp94693_c0,comp47737_c0,comp116356_c0,comp125966_c2,comp106459_c0,comp122480_c0,comp126511_c0,comp116194_c…
GO:0044711	single-organism biosynthetic process	biological_process	0.49522	1	3	90	698	26692	comp116948_c0,comp112030_c0,comp126560_c0
GO:0003735	structural constituent of ribosome	molecular_function	0.49565	1	2	90	551	26692	comp126511_c0,comp93843_c0
GO:0005244	voltage-gated ion channel activity	molecular_function	0.49641	1	1	90	182	26692	comp102782_c0
GO:0022832	voltage-gated channel activity	molecular_function	0.49641	1	1	90	182	26692	comp102782_c0
GO:0042398	cellular modified amino acid biosynthetic process	biological_process	0.49792	1	1	90	191	26692	comp112030_c0
GO:0000287	magnesium ion binding	molecular_function	0.49952	1	1	90	151	26692	comp112030_c0
GO:0044421	extracellular region part	cellular_component	0.50304	1	4	90	910	26692	comp47958_c0,comp125271_c3,comp96879_c0,comp111851_c0
GO:0004197	cysteine-type endopeptidase activity	molecular_function	0.50397	1	1	90	185	26692	comp122735_c0
GO:0071704	organic substance metabolic process	biological_process	0.50471	1	45	90	12132	26692	comp120558_c0,comp112030_c0,comp116595_c0,comp126270_c0,comp123345_c5,comp126266_c0,comp118191_c0,comp116356_c0,comp125966_c2,comp106459_c0,comp94693_c0,comp47737_c0,comp122735_c0,comp47958_c0,comp123726_c0,comp47712_c0,comp116764_c0,comp115268_c0,comp120056_c3,comp123832_c0,comp111851_c0,comp118024_c0,comp93843_c0,comp118993_c0,comp121877_c8,comp125384_c0,comp80495_c0,comp126560_c0,comp125172_c7…
GO:0009059	macromolecule biosynthetic process	biological_process	0.50497	1	20	90	5478	26692	comp126511_c0,comp118191_c0,comp125384_c0,comp121877_c8,comp120558_c0,comp112030_c0,comp112912_c0,comp126270_c0,comp80495_c0,comp125437_c0,comp116595_c0,comp116764_c0,comp125791_c0,comp93843_c0,comp127073_c0,comp120056_c3,comp123832_c0,comp47770_c0,comp116356_c0,comp93587_c0
GO:0016192	vesicle-mediated transport	biological_process	0.50555	1	3	90	608	26692	comp125764_c3,comp47761_c0,comp47770_c0
GO:0022607	cellular component assembly	biological_process	0.50896	1	4	90	948	26692	comp123832_c0,comp120558_c0,comp112030_c0,comp125271_c3
GO:0031325	positive regulation of cellular metabolic process	biological_process	0.51196	1	2	90	458	26692	comp123832_c0,comp47958_c0
GO:0005740	mitochondrial envelope	cellular_component	0.51266	1	2	90	509	26692	comp123784_c1,comp123784_c5
GO:0031300	intrinsic to organelle membrane	cellular_component	0.51401	1	1	90	194	26692	comp126300_c0
GO:0015711	organic anion transport	biological_process	0.51435	1	1	90	180	26692	comp122895_c7
GO:0048585	negative regulation of response to stimulus	biological_process	0.51455	1	1	90	161	26692	comp121656_c7
GO:0044446	intracellular organelle part	cellular_component	0.51484	1	18	90	4666	26692	comp121877_c8,comp106945_c0,comp116595_c0,comp125437_c0,comp47701_c0,comp119115_c0,comp102867_c1,comp47770_c0,comp47696_c0,comp47718_c0,comp80293_c1,comp106713_c0,comp126300_c0,comp123784_c1,comp121596_c0,comp111851_c0,comp123784_c5,comp123832_c0
GO:0071103	DNA conformation change	biological_process	0.51997	1	1	90	182	26692	comp121596_c0
GO:0070925	organelle assembly	biological_process	0.52013	1	1	90	198	26692	comp123832_c0
GO:0030674	protein binding, bridging	molecular_function	0.52138	1	1	90	205	26692	comp125271_c3
GO:0060090	binding, bridging	molecular_function	0.52138	1	1	90	205	26692	comp125271_c3
GO:0044425	membrane part	cellular_component	0.52252	1	21	90	5625	26692	comp122895_c7,comp123345_c5,comp113930_c0,comp120558_c0,comp102867_c1,comp126441_c1,comp116194_c0,comp103348_c0,comp123784_c1,comp126300_c0,comp106713_c0,comp47737_c0,comp93587_c0,comp47770_c0,comp95264_c0,comp123784_c5,comp115268_c0,comp120056_c3,comp111851_c0,comp125791_c0,comp47958_c0
GO:0000226	microtubule cytoskeleton organization	biological_process	0.52388	1	1	90	190	26692	comp94312_c0
GO:0009893	positive regulation of metabolic process	biological_process	0.52472	1	2	90	470	26692	comp47958_c0,comp123832_c0
GO:0071702	organic substance transport	biological_process	0.52505	1	7	90	1604	26692	comp47761_c0,comp120558_c0,comp106713_c0,comp48283_c0,comp111851_c0,comp106945_c0,comp122895_c7
GO:0051258	protein polymerization	biological_process	0.52876	1	1	90	226	26692	comp125271_c3
GO:0044422	organelle part	cellular_component	0.52902	1	18	90	4694	26692	comp106945_c0,comp125437_c0,comp116595_c0,comp121877_c8,comp119115_c0,comp102867_c1,comp47701_c0,comp106713_c0,comp123784_c1,comp126300_c0,comp80293_c1,comp47718_c0,comp47770_c0,comp47696_c0,comp111851_c0,comp123832_c0,comp123784_c5,comp121596_c0
GO:0015031	protein transport	biological_process	0.52984	1	5	90	1115	26692	comp47761_c0,comp120558_c0,comp111851_c0,comp106945_c0,comp106713_c0
GO:2000026	regulation of multicellular organismal development	biological_process	0.53127	1	1	90	171	26692	comp120558_c0
GO:0045184	establishment of protein localization	biological_process	0.53166	1	5	90	1118	26692	comp106713_c0,comp106945_c0,comp111851_c0,comp120558_c0,comp47761_c0
GO:0044238	primary metabolic process	biological_process	0.53535	1	43	90	11645	26692	comp121877_c8,comp125384_c0,comp118993_c0,comp112912_c0,comp80495_c0,comp125172_c7,comp126560_c0,comp125437_c0,comp116948_c0,comp126511_c0,comp122480_c0,comp47770_c0,comp116305_c0,comp93587_c0,comp121206_c0,comp126947_c0,comp121596_c0,comp125791_c0,comp114924_c0,comp127073_c0,comp88245_c1,comp120558_c0,comp112030_c0,comp126266_c0,comp126270_c0,comp123345_c5,comp116595_c0,comp118191_c0,comp125966_…
GO:0042578	phosphoric ester hydrolase activity	molecular_function	0.53796	1	2	90	390	26692	comp109451_c0,comp116305_c0
GO:0022804	active transmembrane transporter activity	molecular_function	0.5385	1	2	90	443	26692	comp123345_c5,comp122895_c7
GO:0044265	cellular macromolecule catabolic process	biological_process	0.53855	1	2	90	430	26692	comp47958_c0,comp106459_c0
GO:0043231	intracellular membrane-bounded organelle	cellular_component	0.53914	1	23	90	5995	26692	comp124327_c0,comp126239_c1,comp47701_c0,comp126270_c0,comp106945_c0,comp112912_c0,comp116595_c0,comp125437_c0,comp125384_c0,comp121877_c8,comp111851_c0,comp123784_c5,comp95264_c0,comp123832_c0,comp125791_c0,comp121596_c0,comp106713_c0,comp48010_c0,comp123784_c1,comp126300_c0,comp106459_c0,comp47718_c0,comp47770_c0
GO:0043227	membrane-bounded organelle	cellular_component	0.5412	1	23	90	6001	26692	comp125384_c0,comp121877_c8,comp126270_c0,comp112912_c0,comp106945_c0,comp125437_c0,comp116595_c0,comp126239_c1,comp47701_c0,comp124327_c0,comp106459_c0,comp47718_c0,comp47770_c0,comp106713_c0,comp48010_c0,comp123784_c1,comp126300_c0,comp125791_c0,comp121596_c0,comp111851_c0,comp95264_c0,comp123832_c0,comp123784_c5
GO:0016021	integral to membrane	cellular_component	0.54297	1	17	90	4572	26692	comp126441_c1,comp103348_c0,comp122895_c7,comp123345_c5,comp113930_c0,comp120558_c0,comp95264_c0,comp123784_c5,comp120056_c3,comp111851_c0,comp47958_c0,comp125791_c0,comp123784_c1,comp47737_c0,comp106713_c0,comp93587_c0,comp47770_c0
GO:0003824	catalytic activity	molecular_function	0.5478	1	40	90	10894	26692	comp112912_c0,comp80495_c0,comp125172_c7,comp126560_c0,comp118993_c0,comp119115_c0,comp122480_c0,comp116948_c0,comp126511_c0,comp126441_c1,comp93587_c0,comp121206_c0,comp48010_c0,comp126947_c0,comp116305_c0,comp109451_c0,comp114924_c0,comp127073_c0,comp88245_c1,comp123345_c5,comp126266_c0,comp116595_c0,comp112030_c0,comp118191_c0,comp102867_c1,comp47737_c0,comp126300_c0,comp94693_c0,comp106459_c0…
GO:0044085	cellular component biogenesis	biological_process	0.55122	1	6	90	1671	26692	comp123832_c0,comp93843_c0,comp126511_c0,comp125271_c3,comp120558_c0,comp112030_c0
GO:0072509	divalent inorganic cation transmembrane transporter activity	molecular_function	0.55259	1	1	90	203	26692	comp125791_c0
GO:1901360	organic cyclic compound metabolic process	biological_process	0.55292	1	28	90	7671	26692	comp125791_c0,comp47958_c0,comp121596_c0,comp116764_c0,comp123832_c0,comp88245_c1,comp114924_c0,comp93843_c0,comp127073_c0,comp118024_c0,comp109451_c0,comp116305_c0,comp125966_c2,comp47770_c0,comp126947_c0,comp121206_c0,comp126511_c0,comp116948_c0,comp122480_c0,comp118191_c0,comp121877_c8,comp125384_c0,comp120558_c0,comp125437_c0,comp80495_c0,comp116595_c0,comp123345_c5,comp126270_c0
GO:0016042	lipid catabolic process	biological_process	0.55509	1	1	90	194	26692	comp118993_c0
GO:0006814	sodium ion transport	biological_process	0.55596	1	1	90	218	26692	comp123345_c5
GO:0015291	secondary active transmembrane transporter activity	molecular_function	0.55602	1	1	90	207	26692	comp122895_c7
GO:0004518	nuclease activity	molecular_function	0.56025	1	2	90	462	26692	comp88245_c1,comp47958_c0
GO:0044429	mitochondrial part	cellular_component	0.56103	1	2	90	547	26692	comp123784_c5,comp123784_c1
GO:0006790	sulfur compound metabolic process	biological_process	0.56278	1	1	90	207	26692	comp47737_c0
GO:0043167	ion binding	molecular_function	0.56361	1	30	90	7769	26692	comp118993_c0,comp121877_c8,comp124019_c0,comp112030_c0,comp47850_c0,comp126560_c0,comp116595_c0,comp112912_c0,comp106945_c0,comp126266_c0,comp122119_c0,comp47727_c0,comp96879_c0,comp119115_c0,comp116305_c0,comp116356_c0,comp106459_c0,comp125966_c2,comp126300_c0,comp48010_c0,comp126947_c0,comp115669_c0,comp125791_c0,comp116764_c0,comp120056_c3,comp115268_c0,comp123832_c0,comp111851_c0,comp127073_…
GO:0000003	reproduction	biological_process	0.56427	1	2	90	475	26692	comp121596_c0,comp106459_c0
GO:0016020	membrane	cellular_component	0.5661	1	30	90	8207	26692	comp102867_c1,comp102782_c0,comp126441_c1,comp116194_c0,comp116948_c0,comp103348_c0,comp122895_c7,comp123345_c5,comp106945_c0,comp112912_c0,comp113930_c0,comp120558_c0,comp126476_c1,comp95264_c0,comp123832_c0,comp123784_c5,comp115268_c0,comp120056_c3,comp116948_c1,comp47744_c1,comp111851_c0,comp125791_c0,comp47958_c0,comp123784_c1,comp126300_c0,comp47737_c0,comp106713_c0,comp93587_c0,comp116356_c…
GO:0005179	hormone activity	molecular_function	0.56777	1	1	90	260	26692	comp47774_c0
GO:0016879	ligase activity, forming carbon-nitrogen bonds	molecular_function	0.56834	1	2	90	419	26692	comp106459_c0,comp125172_c7
GO:0036094	small molecule binding	molecular_function	0.56908	1	14	90	3359	26692	comp47712_c0,comp119115_c0,comp111851_c0,comp102782_c0,comp120056_c3,comp123832_c0,comp125966_c2,comp116356_c0,comp112912_c0,comp47737_c0,comp126266_c0,comp121206_c0,comp126300_c0,comp48010_c0
GO:0042626	ATPase activity, coupled to transmembrane movement of substances	molecular_function	0.5697	1	1	90	197	26692	comp123345_c5
GO:0070838	divalent metal ion transport	biological_process	0.57126	1	1	90	225	26692	comp125791_c0
GO:0043492	ATPase activity, coupled to movement of substances	molecular_function	0.57209	1	1	90	198	26692	comp123345_c5
GO:0006576	cellular biogenic amine metabolic process	biological_process	0.57231	1	1	90	209	26692	comp116948_c0
GO:0051082	unfolded protein binding	molecular_function	0.57617	1	1	90	243	26692	comp111851_c0
GO:0044106	cellular amine metabolic process	biological_process	0.58068	1	1	90	216	26692	comp116948_c0
GO:0000902	cell morphogenesis	biological_process	0.58107	1	1	90	204	26692	comp106459_c0
GO:0016757	transferase activity, transferring glycosyl groups	molecular_function	0.58241	1	2	90	508	26692	comp93587_c0,comp122735_c0
GO:0061024	membrane organization	biological_process	0.58392	1	1	90	207	26692	comp106945_c0
GO:0006464	cellular protein modification process	biological_process	0.58452	1	9	90	2157	26692	comp112912_c0,comp93587_c0,comp126266_c0,comp125172_c7,comp106459_c0,comp116356_c0,comp120056_c3,comp123832_c0,comp116764_c0
GO:0036211	protein modification process	biological_process	0.58452	1	9	90	2157	26692	comp112912_c0,comp93587_c0,comp126266_c0,comp125172_c7,comp106459_c0,comp116356_c0,comp120056_c3,comp123832_c0,comp116764_c0
GO:0043085	positive regulation of catalytic activity	biological_process	0.58546	1	1	90	188	26692	comp126239_c1
GO:0034645	cellular macromolecule biosynthetic process	biological_process	0.58638	1	19	90	5424	26692	comp120056_c3,comp123832_c0,comp127073_c0,comp93843_c0,comp125791_c0,comp116764_c0,comp93587_c0,comp116356_c0,comp47770_c0,comp118191_c0,comp126511_c0,comp80495_c0,comp116595_c0,comp125437_c0,comp112912_c0,comp126270_c0,comp125384_c0,comp120558_c0,comp121877_c8
GO:0031090	organelle membrane	cellular_component	0.58658	1	4	90	1100	26692	comp106945_c0,comp123784_c1,comp123784_c5,comp126300_c0
GO:0006457	protein folding	biological_process	0.58733	1	1	90	260	26692	comp111851_c0
GO:0030529	ribonucleoprotein complex	cellular_component	0.58849	1	3	90	921	26692	comp93843_c0,comp127073_c0,comp126511_c0
GO:0015399	primary active transmembrane transporter activity	molecular_function	0.59186	1	1	90	212	26692	comp123345_c5
GO:0015405	P-P-bond-hydrolysis-driven transmembrane transporter activity	molecular_function	0.59186	1	1	90	212	26692	comp123345_c5
GO:0034641	cellular nitrogen compound metabolic process	biological_process	0.59372	1	27	90	7540	26692	comp118191_c0,comp122480_c0,comp116948_c0,comp126511_c0,comp123345_c5,comp126270_c0,comp116595_c0,comp80495_c0,comp125437_c0,comp112030_c0,comp125384_c0,comp121877_c8,comp120558_c0,comp127073_c0,comp93843_c0,comp118024_c0,comp123832_c0,comp88245_c1,comp116764_c0,comp121596_c0,comp47958_c0,comp125791_c0,comp126947_c0,comp47770_c0,comp125966_c2,comp116305_c0,comp109451_c0
GO:0016788	hydrolase activity, acting on ester bonds	molecular_function	0.594	1	5	90	1202	26692	comp88245_c1,comp109451_c0,comp47958_c0,comp126511_c0,comp116305_c0
GO:0055085	transmembrane transport	biological_process	0.59622	1	5	90	1382	26692	comp102782_c0,comp122895_c7,comp123784_c1,comp123784_c5,comp125791_c0
GO:0072511	divalent inorganic cation transport	biological_process	0.60107	1	1	90	244	26692	comp125791_c0
GO:0043603	cellular amide metabolic process	biological_process	0.60527	1	1	90	226	26692	comp112030_c0
GO:0070647	protein modification by small protein conjugation or removal	biological_process	0.60738	1	2	90	439	26692	comp125172_c7,comp106459_c0
GO:0005634	nucleus	cellular_component	0.60743	1	16	90	4237	26692	comp121877_c8,comp125384_c0,comp125437_c0,comp116595_c0,comp126270_c0,comp112912_c0,comp106945_c0,comp47701_c0,comp106459_c0,comp47718_c0,comp47770_c0,comp106713_c0,comp125791_c0,comp121596_c0,comp123832_c0,comp111851_c0
GO:0010468	regulation of gene expression	biological_process	0.61082	1	10	90	2729	26692	comp47770_c0,comp106459_c0,comp120558_c0,comp121877_c8,comp125384_c0,comp126270_c0,comp125437_c0,comp116595_c0,comp115268_c0,comp123832_c0
GO:0004519	endonuclease activity	molecular_function	0.61284	1	1	90	246	26692	comp88245_c1
GO:0009308	amine metabolic process	biological_process	0.61313	1	1	90	233	26692	comp116948_c0
GO:0005667	transcription factor complex	cellular_component	0.61385	1	5	90	1392	26692	comp116595_c0,comp125437_c0,comp111851_c0,comp121877_c8,comp47718_c0
GO:0032989	cellular component morphogenesis	biological_process	0.61542	1	1	90	228	26692	comp106459_c0
GO:0040011	locomotion	biological_process	0.61732	1	2	90	502	26692	comp106459_c0,comp47958_c0
GO:0008283	cell proliferation	biological_process	0.61997	1	1	90	267	26692	comp115669_c0
GO:0030414	peptidase inhibitor activity	molecular_function	0.62172	1	1	90	260	26692	comp94461_c0
GO:0050793	regulation of developmental process	biological_process	0.62201	1	1	90	217	26692	comp120558_c0
GO:0044093	positive regulation of molecular function	biological_process	0.62467	1	1	90	217	26692	comp126239_c1
GO:0061134	peptidase regulator activity	molecular_function	0.62642	1	1	90	262	26692	comp94461_c0
GO:0016651	oxidoreductase activity, acting on NAD(P)H	molecular_function	0.62817	1	1	90	293	26692	comp116764_c0
GO:0051336	regulation of hydrolase activity	biological_process	0.62843	1	2	90	398	26692	comp123832_c0,comp126239_c1
GO:0046872	metal ion binding	molecular_function	0.6288	1	18	90	5004	26692	comp106945_c0,comp116595_c0,comp47850_c0,comp126560_c0,comp124019_c0,comp121877_c8,comp112030_c0,comp118993_c0,comp96879_c0,comp47727_c0,comp122119_c0,comp115669_c0,comp106459_c0,comp116305_c0,comp114924_c0,comp127073_c0,comp116764_c0,comp125791_c0
GO:0042254	ribosome biogenesis	biological_process	0.63	1	2	90	681	26692	comp126511_c0,comp93843_c0
GO:0008104	protein localization	biological_process	0.63085	1	5	90	1258	26692	comp47761_c0,comp120558_c0,comp106945_c0,comp111851_c0,comp106713_c0
GO:0006144	purine nucleobase metabolic process	biological_process	0.6322	1	2	90	603	26692	comp116595_c0,comp116305_c0
GO:0008234	cysteine-type peptidase activity	molecular_function	0.63322	1	1	90	251	26692	comp122735_c0
GO:0071944	cell periphery	cellular_component	0.63457	1	5	90	1353	26692	comp103348_c0,comp120558_c0,comp115268_c0,comp123832_c0,comp123345_c5
GO:0006325	chromatin organization	biological_process	0.63509	1	1	90	228	26692	comp121596_c0
GO:0033554	cellular response to stress	biological_process	0.63657	1	3	90	934	26692	comp47958_c0,comp88245_c1,comp80495_c0
GO:0016874	ligase activity	molecular_function	0.63941	1	3	90	750	26692	comp80495_c0,comp125172_c7,comp106459_c0
GO:0000166	nucleotide binding	molecular_function	0.64004	1	13	90	3250	26692	comp116356_c0,comp125966_c2,comp121206_c0,comp126300_c0,comp48010_c0,comp112912_c0,comp126266_c0,comp47737_c0,comp120056_c3,comp123832_c0,comp111851_c0,comp119115_c0,comp102782_c0
GO:1901265	nucleoside phosphate binding	molecular_function	0.64004	1	13	90	3250	26692	comp125966_c2,comp116356_c0,comp126266_c0,comp47737_c0,comp112912_c0,comp48010_c0,comp121206_c0,comp126300_c0,comp102782_c0,comp119115_c0,comp111851_c0,comp123832_c0,comp120056_c3
GO:0006511	ubiquitin-dependent protein catabolic process	biological_process	0.64062	1	1	90	224	26692	comp106459_c0
GO:0019941	modification-dependent protein catabolic process	biological_process	0.6425	1	1	90	225	26692	comp106459_c0
GO:0043632	modification-dependent macromolecule catabolic process	biological_process	0.6425	1	1	90	225	26692	comp106459_c0
GO:0016820	hydrolase activity, acting on acid anhydrides, catalyzing transmembrane movement of substances	molecular_function	0.64454	1	1	90	245	26692	comp123345_c5
GO:0009057	macromolecule catabolic process	biological_process	0.64469	1	2	90	537	26692	comp106459_c0,comp47958_c0
GO:0022900	electron transport chain	biological_process	0.64538	1	1	90	297	26692	comp126441_c1
GO:0046483	heterocycle metabolic process	biological_process	0.64557	1	26	90	7440	26692	comp126270_c0,comp123345_c5,comp125437_c0,comp80495_c0,comp116595_c0,comp125384_c0,comp120558_c0,comp121877_c8,comp118191_c0,comp122480_c0,comp116948_c0,comp126511_c0,comp126947_c0,comp125966_c2,comp47770_c0,comp109451_c0,comp116305_c0,comp127073_c0,comp93843_c0,comp118024_c0,comp88245_c1,comp123832_c0,comp116764_c0,comp125791_c0,comp47958_c0,comp121596_c0
GO:0005840	ribosome	cellular_component	0.64761	1	2	90	698	26692	comp126511_c0,comp93843_c0
GO:0015630	microtubule cytoskeleton	cellular_component	0.64892	1	2	90	586	26692	comp111851_c0,comp47718_c0
GO:0065007	biological regulation	biological_process	0.64959	1	28	90	7665	26692	comp106459_c0,comp47770_c0,comp125271_c3,comp116305_c0,comp115669_c0,comp48010_c0,comp121206_c0,comp125791_c0,comp47958_c0,comp127073_c0,comp123832_c0,comp115268_c0,comp121877_c8,comp125384_c0,comp120558_c0,comp121656_c7,comp118993_c0,comp126270_c0,comp112912_c0,comp125437_c0,comp94312_c0,comp116595_c0,comp126239_c1,comp47774_c0,comp118910_c0,comp48283_c0,comp122480_c0,comp96879_c0
GO:0006575	cellular modified amino acid metabolic process	biological_process	0.65227	1	1	90	285	26692	comp112030_c0
GO:0044271	cellular nitrogen compound biosynthetic process	biological_process	0.65261	1	13	90	3741	26692	comp47770_c0,comp125384_c0,comp120558_c0,comp112030_c0,comp121877_c8,comp125437_c0,comp116595_c0,comp126270_c0,comp116948_c0,comp116764_c0,comp123832_c0,comp122480_c0,comp118191_c0
GO:0044459	plasma membrane part	cellular_component	0.65572	1	2	90	565	26692	comp115268_c0,comp123345_c5
GO:0051603	proteolysis involved in cellular protein catabolic process	biological_process	0.65637	1	1	90	237	26692	comp106459_c0
GO:1901362	organic cyclic compound biosynthetic process	biological_process	0.65716	1	13	90	3769	26692	comp116948_c0,comp116764_c0,comp118191_c0,comp123832_c0,comp122480_c0,comp121877_c8,comp125384_c0,comp120558_c0,comp47770_c0,comp126270_c0,comp125437_c0,comp116595_c0,comp121206_c0
GO:0044257	cellular protein catabolic process	biological_process	0.65747	1	1	90	238	26692	comp106459_c0
GO:0005789	endoplasmic reticulum membrane	cellular_component	0.66068	1	1	90	300	26692	comp126300_c0
GO:0005216	ion channel activity	molecular_function	0.66103	1	2	90	611	26692	comp102782_c0,comp125791_c0
GO:0022838	substrate-specific channel activity	molecular_function	0.66103	1	2	90	611	26692	comp125791_c0,comp102782_c0
GO:0022613	ribonucleoprotein complex biogenesis	biological_process	0.66111	1	2	90	717	26692	comp126511_c0,comp93843_c0
GO:0042175	nuclear outer membrane-endoplasmic reticulum membrane network	cellular_component	0.66321	1	1	90	304	26692	comp126300_c0
GO:0043169	cation binding	molecular_function	0.6638	1	18	90	5117	26692	comp106945_c0,comp126560_c0,comp47850_c0,comp116595_c0,comp121877_c8,comp124019_c0,comp112030_c0,comp118993_c0,comp96879_c0,comp47727_c0,comp122119_c0,comp115669_c0,comp106459_c0,comp116305_c0,comp127073_c0,comp114924_c0,comp116764_c0,comp125791_c0
GO:0071822	protein complex subunit organization	biological_process	0.6677	1	2	90	589	26692	comp112030_c0,comp125271_c3
GO:0006351	transcription, DNA-dependent	biological_process	0.67016	1	10	90	2920	26692	comp125384_c0,comp121877_c8,comp120558_c0,comp47770_c0,comp126270_c0,comp125437_c0,comp116595_c0,comp116764_c0,comp118191_c0,comp123832_c0
GO:0009108	coenzyme biosynthetic process	biological_process	0.67101	1	1	90	304	26692	comp112030_c0
GO:0070887	cellular response to chemical stimulus	biological_process	0.67462	1	1	90	290	26692	comp109451_c0
GO:0015267	channel activity	molecular_function	0.67514	1	2	90	628	26692	comp125791_c0,comp102782_c0
GO:0022803	passive transmembrane transporter activity	molecular_function	0.67514	1	2	90	628	26692	comp102782_c0,comp125791_c0
GO:0006725	cellular aromatic compound metabolic process	biological_process	0.67805	1	26	90	7516	26692	comp123832_c0,comp88245_c1,comp93843_c0,comp127073_c0,comp114924_c0,comp118024_c0,comp47958_c0,comp125791_c0,comp121596_c0,comp116764_c0,comp126947_c0,comp116305_c0,comp125966_c2,comp47770_c0,comp122480_c0,comp118191_c0,comp126511_c0,comp116948_c0,comp80495_c0,comp125437_c0,comp116595_c0,comp126270_c0,comp123345_c5,comp125384_c0,comp120558_c0,comp121877_c8
GO:0032774	RNA biosynthetic process	biological_process	0.6785	1	10	90	2938	26692	comp118191_c0,comp123832_c0,comp116764_c0,comp126270_c0,comp125437_c0,comp116595_c0,comp47770_c0,comp121877_c8,comp120558_c0,comp125384_c0
GO:0005261	cation channel activity	molecular_function	0.68676	1	1	90	311	26692	comp125791_c0
GO:0048610	cellular process involved in reproduction	biological_process	0.68749	1	1	90	276	26692	comp121596_c0
GO:0032787	monocarboxylic acid metabolic process	biological_process	0.68767	1	1	90	307	26692	comp47737_c0
GO:0046873	metal ion transmembrane transporter activity	molecular_function	0.68878	1	2	90	633	26692	comp123345_c5,comp125791_c0
GO:0019058	viral infectious cycle	biological_process	0.68986	1	1	90	301	26692	comp106459_c0
GO:0030163	protein catabolic process	biological_process	0.69122	1	1	90	261	26692	comp106459_c0
GO:0006139	nucleobase-containing compound metabolic process	biological_process	0.69308	1	24	90	7018	26692	comp125966_c2,comp47770_c0,comp116305_c0,comp126947_c0,comp116764_c0,comp47958_c0,comp125791_c0,comp121596_c0,comp93843_c0,comp118024_c0,comp127073_c0,comp123832_c0,comp88245_c1,comp125384_c0,comp120558_c0,comp121877_c8,comp123345_c5,comp126270_c0,comp80495_c0,comp116595_c0,comp125437_c0,comp126511_c0,comp118191_c0,comp122480_c0
GO:0004553	hydrolase activity, hydrolyzing O-glycosyl compounds	molecular_function	0.69433	1	1	90	298	26692	comp47737_c0
GO:0044267	cellular protein metabolic process	biological_process	0.6945	1	12	90	3378	26692	comp126511_c0,comp116764_c0,comp123832_c0,comp120056_c3,comp93843_c0,comp111851_c0,comp116356_c0,comp106459_c0,comp125172_c7,comp126266_c0,comp93587_c0,comp112912_c0
GO:0005887	integral to plasma membrane	cellular_component	0.69702	1	1	90	288	26692	comp123345_c5
GO:0006310	DNA recombination	biological_process	0.69853	1	1	90	299	26692	comp126511_c0
GO:0043412	macromolecule modification	biological_process	0.70007	1	9	90	2394	26692	comp125172_c7,comp93587_c0,comp112912_c0,comp126266_c0,comp116356_c0,comp106459_c0,comp120056_c3,comp123832_c0,comp116764_c0
GO:0051701	interaction with host	biological_process	0.7009	1	1	90	323	26692	comp112912_c0
GO:0009112	nucleobase metabolic process	biological_process	0.70114	1	2	90	670	26692	comp116305_c0,comp116595_c0
GO:0045333	cellular respiration	biological_process	0.70251	1	1	90	355	26692	comp47737_c0
GO:0031226	intrinsic to plasma membrane	cellular_component	0.70306	1	1	90	291	26692	comp123345_c5
GO:0031329	regulation of cellular catabolic process	biological_process	0.7081	1	2	90	504	26692	comp123832_c0,comp47958_c0
GO:0044432	endoplasmic reticulum part	cellular_component	0.70994	1	1	90	343	26692	comp126300_c0
GO:0009066	aspartate family amino acid metabolic process	biological_process	0.71005	1	1	90	303	26692	comp126560_c0
GO:0034654	nucleobase-containing compound biosynthetic process	biological_process	0.71172	1	11	90	3331	26692	comp118191_c0,comp122480_c0,comp123832_c0,comp116764_c0,comp126270_c0,comp125437_c0,comp116595_c0,comp47770_c0,comp121877_c8,comp120558_c0,comp125384_c0
GO:0030554	adenyl nucleotide binding	molecular_function	0.71221	1	9	90	2343	26692	comp125966_c2,comp116356_c0,comp126266_c0,comp112912_c0,comp48010_c0,comp102782_c0,comp119115_c0,comp123832_c0,comp120056_c3
GO:0016791	phosphatase activity	molecular_function	0.71309	1	1	90	267	26692	comp109451_c0
GO:0017111	nucleoside-triphosphatase activity	molecular_function	0.71432	1	5	90	1454	26692	comp102867_c1,comp120056_c3,comp123345_c5,comp119115_c0,comp111851_c0
GO:0019438	aromatic compound biosynthetic process	biological_process	0.7152	1	12	90	3637	26692	comp118191_c0,comp122480_c0,comp123832_c0,comp116764_c0,comp116948_c0,comp126270_c0,comp116595_c0,comp125437_c0,comp47770_c0,comp125384_c0,comp121877_c8,comp120558_c0
GO:0009894	regulation of catabolic process	biological_process	0.71676	1	2	90	512	26692	comp123832_c0,comp47958_c0
GO:0017076	purine nucleotide binding	molecular_function	0.72335	1	10	90	2662	26692	comp123832_c0,comp120056_c3,comp102782_c0,comp119115_c0,comp111851_c0,comp48010_c0,comp126266_c0,comp112912_c0,comp116356_c0,comp125966_c2
GO:0016462	pyrophosphatase activity	molecular_function	0.72369	1	5	90	1470	26692	comp120056_c3,comp102867_c1,comp111851_c0,comp119115_c0,comp123345_c5
GO:0043623	cellular protein complex assembly	biological_process	0.72872	1	1	90	356	26692	comp125271_c3
GO:0006355	regulation of transcription, DNA-dependent	biological_process	0.73188	1	8	90	2441	26692	comp123832_c0,comp121877_c8,comp125384_c0,comp120558_c0,comp47770_c0,comp125437_c0,comp116595_c0,comp126270_c0
GO:0015980	energy derivation by oxidation of organic compounds	biological_process	0.73368	1	1	90	383	26692	comp47737_c0
GO:0018130	heterocycle biosynthetic process	biological_process	0.73388	1	12	90	3690	26692	comp123832_c0,comp122480_c0,comp118191_c0,comp116764_c0,comp116948_c0,comp125437_c0,comp116595_c0,comp126270_c0,comp125384_c0,comp121877_c8,comp120558_c0,comp47770_c0
GO:0006259	DNA metabolic process	biological_process	0.73406	1	7	90	2493	26692	comp121596_c0,comp126511_c0,comp47958_c0,comp125791_c0,comp127073_c0,comp80495_c0,comp88245_c1
GO:2001141	regulation of RNA biosynthetic process	biological_process	0.73415	1	8	90	2446	26692	comp116595_c0,comp125437_c0,comp126270_c0,comp47770_c0,comp121877_c8,comp120558_c0,comp125384_c0,comp123832_c0
GO:0016818	hydrolase activity, acting on acid anhydrides, in phosphorus-containing anhydrides	molecular_function	0.73538	1	5	90	1499	26692	comp111851_c0,comp119115_c0,comp123345_c5,comp120056_c3,comp102867_c1
GO:0009144	purine nucleoside triphosphate metabolic process	biological_process	0.7355	1	3	90	897	26692	comp123832_c0,comp116595_c0,comp123345_c5
GO:0009205	purine ribonucleoside triphosphate metabolic process	biological_process	0.7355	1	3	90	897	26692	comp123345_c5,comp123832_c0,comp116595_c0
GO:0016798	hydrolase activity, acting on glycosyl bonds	molecular_function	0.73577	1	1	90	331	26692	comp47737_c0
GO:0016740	transferase activity	molecular_function	0.73907	1	14	90	4236	26692	comp112030_c0,comp125966_c2,comp118993_c0,comp116356_c0,comp93587_c0,comp112912_c0,comp126266_c0,comp116595_c0,comp94693_c0,comp122735_c0,comp47958_c0,comp118191_c0,comp120056_c3,comp123832_c0
GO:0043933	macromolecular complex subunit organization	biological_process	0.73938	1	2	90	681	26692	comp112030_c0,comp125271_c3
GO:0009199	ribonucleoside triphosphate metabolic process	biological_process	0.73994	1	3	90	903	26692	comp123345_c5,comp123832_c0,comp116595_c0
GO:1901363	heterocyclic compound binding	molecular_function	0.7426	1	27	90	7898	26692	comp126511_c0,comp119115_c0,comp118191_c0,comp102782_c0,comp125384_c0,comp116595_c0,comp125437_c0,comp112912_c0,comp106945_c0,comp126270_c0,comp126266_c0,comp121596_c0,comp122735_c0,comp47958_c0,comp116764_c0,comp120056_c3,comp123832_c0,comp111851_c0,comp116356_c0,comp125966_c2,comp121206_c0,comp126300_c0,comp122819_c0,comp48010_c0,comp126947_c0,comp115669_c0,comp47737_c0
GO:0097159	organic cyclic compound binding	molecular_function	0.74411	1	27	90	7906	26692	comp121596_c0,comp122735_c0,comp47958_c0,comp116764_c0,comp120056_c3,comp123832_c0,comp111851_c0,comp116356_c0,comp125966_c2,comp126300_c0,comp122819_c0,comp121206_c0,comp48010_c0,comp126947_c0,comp115669_c0,comp47737_c0,comp126511_c0,comp119115_c0,comp118191_c0,comp102782_c0,comp125384_c0,comp125437_c0,comp116595_c0,comp112912_c0,comp106945_c0,comp126270_c0,comp126266_c0
GO:0009141	nucleoside triphosphate metabolic process	biological_process	0.74489	1	3	90	911	26692	comp123345_c5,comp123832_c0,comp116595_c0
GO:0006281	DNA repair	biological_process	0.74835	1	2	90	778	26692	comp80495_c0,comp88245_c1
GO:0033036	macromolecule localization	biological_process	0.74859	1	5	90	1429	26692	comp106713_c0,comp111851_c0,comp106945_c0,comp120558_c0,comp47761_c0
GO:0005615	extracellular space	cellular_component	0.75462	1	1	90	365	26692	comp125271_c3
GO:0003700	sequence-specific DNA binding transcription factor activity	molecular_function	0.75805	1	3	90	1064	26692	comp121877_c8,comp116595_c0,comp125437_c0
GO:0001071	nucleic acid binding transcription factor activity	molecular_function	0.75836	1	3	90	1065	26692	comp116595_c0,comp125437_c0,comp121877_c8
GO:0060255	regulation of macromolecule metabolic process	biological_process	0.75841	1	10	90	3053	26692	comp47770_c0,comp125384_c0,comp106459_c0,comp121877_c8,comp120558_c0,comp116595_c0,comp125437_c0,comp126270_c0,comp115268_c0,comp123832_c0
GO:0007017	microtubule-based process	biological_process	0.76128	1	1	90	380	26692	comp94312_c0
GO:0043168	anion binding	molecular_function	0.76733	1	12	90	3257	26692	comp116356_c0,comp125966_c2,comp126947_c0,comp48010_c0,comp126300_c0,comp126266_c0,comp112912_c0,comp123832_c0,comp120056_c3,comp115268_c0,comp111851_c0,comp119115_c0
GO:0004857	enzyme inhibitor activity	molecular_function	0.76886	1	1	90	394	26692	comp94461_c0
GO:0043565	sequence-specific DNA binding	molecular_function	0.76981	1	2	90	764	26692	comp116595_c0,comp118191_c0
GO:0009150	purine ribonucleotide metabolic process	biological_process	0.77009	1	3	90	948	26692	comp123345_c5,comp123832_c0,comp116595_c0
GO:0051276	chromosome organization	biological_process	0.77083	1	1	90	353	26692	comp121596_c0
GO:0006260	DNA replication	biological_process	0.77187	1	3	90	1248	26692	comp125791_c0,comp80495_c0,comp127073_c0
GO:1901293	nucleoside phosphate biosynthetic process	biological_process	0.77409	1	1	90	400	26692	comp122480_c0
GO:0006163	purine nucleotide metabolic process	biological_process	0.77692	1	3	90	965	26692	comp123345_c5,comp116595_c0,comp123832_c0
GO:0019222	regulation of metabolic process	biological_process	0.77976	1	12	90	3574	26692	comp115268_c0,comp123832_c0,comp47958_c0,comp126239_c1,comp125437_c0,comp116595_c0,comp126270_c0,comp47770_c0,comp120558_c0,comp106459_c0,comp121877_c8,comp125384_c0
GO:1901566	organonitrogen compound biosynthetic process	biological_process	0.78235	1	3	90	1072	26692	comp116948_c0,comp112030_c0,comp126560_c0
GO:0006974	response to DNA damage stimulus	biological_process	0.78249	1	2	90	827	26692	comp88245_c1,comp80495_c0
GO:0005488	binding	molecular_function	0.783	1	56	90	15690	26692	comp47718_c0,comp125271_c3,comp116305_c0,comp115669_c0,comp48010_c0,comp126947_c0,comp122819_c0,comp121206_c0,comp125791_c0,comp121596_c0,comp114924_c0,comp127073_c0,comp125384_c0,comp121877_c8,comp124019_c0,comp118993_c0,comp106945_c0,comp112912_c0,comp80061_c0,comp126560_c0,comp47850_c0,comp125437_c0,comp119317_c0,comp125172_c7,comp47774_c0,comp126511_c0,comp116194_c0,comp119115_c0,comp96879_c0…
GO:0050896	response to stimulus	biological_process	0.78374	1	19	90	5718	26692	comp109451_c0,comp116305_c0,comp106459_c0,comp125271_c3,comp47958_c0,comp123832_c0,comp88245_c1,comp120056_c3,comp121656_c7,comp118993_c0,comp120558_c0,comp125437_c0,comp80495_c0,comp126266_c0,comp112912_c0,comp118910_c0,comp47774_c0,comp96879_c0,comp122480_c0
GO:0016817	hydrolase activity, acting on acid anhydrides	molecular_function	0.78383	1	5	90	1618	26692	comp111851_c0,comp119115_c0,comp123345_c5,comp120056_c3,comp102867_c1
GO:0009259	ribonucleotide metabolic process	biological_process	0.78434	1	3	90	973	26692	comp123345_c5,comp116595_c0,comp123832_c0
GO:0019693	ribose phosphate metabolic process	biological_process	0.78434	1	3	90	973	26692	comp123345_c5,comp123832_c0,comp116595_c0
GO:0003677	DNA binding	molecular_function	0.78899	1	9	90	2941	26692	comp116595_c0,comp125437_c0,comp126270_c0,comp125384_c0,comp118191_c0,comp126511_c0,comp121596_c0,comp47958_c0,comp116764_c0
GO:0050790	regulation of catalytic activity	biological_process	0.7891	1	2	90	598	26692	comp123832_c0,comp126239_c1
GO:0010467	gene expression	biological_process	0.79028	1	14	90	4446	26692	comp47770_c0,comp120558_c0,comp125384_c0,comp106459_c0,comp121877_c8,comp126270_c0,comp125437_c0,comp116595_c0,comp116764_c0,comp126511_c0,comp118191_c0,comp93843_c0,comp115268_c0,comp123832_c0
GO:0016829	lyase activity	molecular_function	0.79348	1	1	90	412	26692	comp118024_c0
GO:0042278	purine nucleoside metabolic process	biological_process	0.79788	1	3	90	1001	26692	comp123345_c5,comp123832_c0,comp116595_c0
GO:0046128	purine ribonucleoside metabolic process	biological_process	0.79788	1	3	90	1001	26692	comp123345_c5,comp116595_c0,comp123832_c0
GO:2000112	regulation of cellular macromolecule biosynthetic process	biological_process	0.79936	1	8	90	2621	26692	comp123832_c0,comp47770_c0,comp121877_c8,comp120558_c0,comp125384_c0,comp125437_c0,comp116595_c0,comp126270_c0
GO:0005524	ATP binding	molecular_function	0.79983	1	8	90	2293	26692	comp126266_c0,comp112912_c0,comp48010_c0,comp125966_c2,comp116356_c0,comp119115_c0,comp123832_c0,comp120056_c3
GO:0023052	signaling	biological_process	0.79985	1	14	90	4228	26692	comp48283_c0,comp96879_c0,comp122480_c0,comp47774_c0,comp47958_c0,comp118910_c0,comp48010_c0,comp125437_c0,comp106459_c0,comp120558_c0,comp125271_c3,comp121656_c7,comp116305_c0,comp118993_c0
GO:0044700	single organism signaling	biological_process	0.79985	1	14	90	4228	26692	comp48010_c0,comp125437_c0,comp120558_c0,comp106459_c0,comp125271_c3,comp121656_c7,comp118993_c0,comp116305_c0,comp48283_c0,comp96879_c0,comp122480_c0,comp47774_c0,comp47958_c0,comp118910_c0
GO:0035639	purine ribonucleoside triphosphate binding	molecular_function	0.80027	1	9	90	2594	26692	comp111851_c0,comp119115_c0,comp120056_c3,comp123832_c0,comp112912_c0,comp126266_c0,comp48010_c0,comp125966_c2,comp116356_c0
GO:0016887	ATPase activity	molecular_function	0.80186	1	2	90	680	26692	comp123345_c5,comp120056_c3
GO:0010556	regulation of macromolecule biosynthetic process	biological_process	0.80266	1	8	90	2629	26692	comp123832_c0,comp125437_c0,comp116595_c0,comp126270_c0,comp121877_c8,comp125384_c0,comp120558_c0,comp47770_c0
GO:0001883	purine nucleoside binding	molecular_function	0.80267	1	9	90	2600	26692	comp120056_c3,comp123832_c0,comp111851_c0,comp119115_c0,comp116356_c0,comp125966_c2,comp48010_c0,comp112912_c0,comp126266_c0
GO:0032550	purine ribonucleoside binding	molecular_function	0.80267	1	9	90	2600	26692	comp119115_c0,comp111851_c0,comp120056_c3,comp123832_c0,comp112912_c0,comp126266_c0,comp48010_c0,comp125966_c2,comp116356_c0
GO:0032559	adenyl ribonucleotide binding	molecular_function	0.80279	1	8	90	2301	26692	comp125966_c2,comp116356_c0,comp112912_c0,comp126266_c0,comp48010_c0,comp119115_c0,comp120056_c3,comp123832_c0
GO:0009119	ribonucleoside metabolic process	biological_process	0.8039	1	3	90	1014	26692	comp116595_c0,comp123832_c0,comp123345_c5
GO:0009966	regulation of signal transduction	biological_process	0.80398	1	2	90	608	26692	comp121656_c7,comp106459_c0
GO:0032549	ribonucleoside binding	molecular_function	0.80477	1	9	90	2603	26692	comp48010_c0,comp126266_c0,comp112912_c0,comp116356_c0,comp125966_c2,comp123832_c0,comp120056_c3,comp119115_c0,comp111851_c0
GO:0031326	regulation of cellular biosynthetic process	biological_process	0.80478	1	8	90	2636	26692	comp123832_c0,comp125437_c0,comp116595_c0,comp126270_c0,comp47770_c0,comp120558_c0,comp125384_c0,comp121877_c8
GO:0009889	regulation of biosynthetic process	biological_process	0.80567	1	8	90	2638	26692	comp123832_c0,comp47770_c0,comp125384_c0,comp121877_c8,comp120558_c0,comp126270_c0,comp116595_c0,comp125437_c0
GO:0051252	regulation of RNA metabolic process	biological_process	0.80585	1	8	90	2606	26692	comp47770_c0,comp125384_c0,comp121877_c8,comp120558_c0,comp125437_c0,comp116595_c0,comp126270_c0,comp123832_c0
GO:0032555	purine ribonucleotide binding	molecular_function	0.80643	1	9	90	2614	26692	comp126266_c0,comp112912_c0,comp48010_c0,comp125966_c2,comp116356_c0,comp119115_c0,comp111851_c0,comp123832_c0,comp120056_c3
GO:0034622	cellular macromolecular complex assembly	biological_process	0.80709	1	1	90	448	26692	comp125271_c3
GO:0044403	symbiosis, encompassing mutualism through parasitism	biological_process	0.81227	1	2	90	807	26692	comp106459_c0,comp112912_c0
GO:0044419	interspecies interaction between organisms	biological_process	0.81414	1	2	90	812	26692	comp106459_c0,comp112912_c0
GO:0009116	nucleoside metabolic process	biological_process	0.81514	1	3	90	1045	26692	comp123345_c5,comp123832_c0,comp116595_c0
GO:0032553	ribonucleotide binding	molecular_function	0.81554	1	9	90	2641	26692	comp111851_c0,comp119115_c0,comp123832_c0,comp120056_c3,comp125966_c2,comp116356_c0,comp126266_c0,comp112912_c0,comp48010_c0
GO:0001882	nucleoside binding	molecular_function	0.81591	1	9	90	2641	26692	comp48010_c0,comp112912_c0,comp126266_c0,comp116356_c0,comp125966_c2,comp120056_c3,comp123832_c0,comp119115_c0,comp111851_c0
GO:0065009	regulation of molecular function	biological_process	0.82103	1	2	90	654	26692	comp126239_c1,comp123832_c0
GO:0006412	translation	biological_process	0.82121	1	2	90	926	26692	comp126511_c0,comp93843_c0
GO:0008168	methyltransferase activity	molecular_function	0.82127	1	1	90	471	26692	comp118191_c0
GO:0007154	cell communication	biological_process	0.82632	1	14	90	4333	26692	comp116305_c0,comp118993_c0,comp121656_c7,comp125271_c3,comp106459_c0,comp120558_c0,comp125437_c0,comp48010_c0,comp118910_c0,comp47958_c0,comp47774_c0,comp122480_c0,comp96879_c0,comp48283_c0
GO:0005102	receptor binding	molecular_function	0.82746	1	2	90	873	26692	comp125271_c3,comp47774_c0
GO:0051188	cofactor biosynthetic process	biological_process	0.8303	1	1	90	452	26692	comp112030_c0
GO:1901657	glycosyl compound metabolic process	biological_process	0.83173	1	3	90	1080	26692	comp123832_c0,comp116595_c0,comp123345_c5
GO:0016741	transferase activity, transferring one-carbon groups	molecular_function	0.84138	1	1	90	499	26692	comp118191_c0
GO:0043087	regulation of GTPase activity	biological_process	0.84237	1	1	90	326	26692	comp123832_c0
GO:0042623	ATPase activity, coupled	molecular_function	0.84295	1	1	90	407	26692	comp123345_c5
GO:0033124	regulation of GTP catabolic process	biological_process	0.84308	1	1	90	327	26692	comp123832_c0
GO:0046434	organophosphate catabolic process	biological_process	0.84482	1	2	90	724	26692	comp118993_c0,comp123832_c0
GO:0009118	regulation of nucleoside metabolic process	biological_process	0.84822	1	1	90	341	26692	comp123832_c0
GO:0030811	regulation of nucleotide catabolic process	biological_process	0.84822	1	1	90	341	26692	comp123832_c0
GO:0033121	regulation of purine nucleotide catabolic process	biological_process	0.84822	1	1	90	341	26692	comp123832_c0
GO:0007049	cell cycle	biological_process	0.84825	1	2	90	843	26692	comp106459_c0,comp47958_c0
GO:1900542	regulation of purine nucleotide metabolic process	biological_process	0.84978	1	1	90	344	26692	comp123832_c0
GO:0004871	signal transducer activity	molecular_function	0.85168	1	3	90	1279	26692	comp118910_c0,comp47958_c0,comp125437_c0
GO:0060089	molecular transducer activity	molecular_function	0.85168	1	3	90	1279	26692	comp125437_c0,comp47958_c0,comp118910_c0
GO:0050789	regulation of biological process	biological_process	0.85365	1	24	90	7324	26692	comp115669_c0,comp116305_c0,comp125271_c3,comp47770_c0,comp106459_c0,comp115268_c0,comp123832_c0,comp127073_c0,comp47958_c0,comp125437_c0,comp94312_c0,comp116595_c0,comp126270_c0,comp118993_c0,comp121656_c7,comp125384_c0,comp121877_c8,comp120558_c0,comp96879_c0,comp122480_c0,comp48283_c0,comp118910_c0,comp47774_c0,comp126239_c1
GO:0006140	regulation of nucleotide metabolic process	biological_process	0.85463	1	1	90	351	26692	comp123832_c0
GO:0072521	purine-containing compound metabolic process	biological_process	0.85892	1	4	90	1522	26692	comp116305_c0,comp123345_c5,comp123832_c0,comp116595_c0
GO:0008270	zinc ion binding	molecular_function	0.8602	1	7	90	2477	26692	comp106459_c0,comp121877_c8,comp122119_c0,comp115669_c0,comp106945_c0,comp116595_c0,comp126560_c0
GO:0090304	nucleic acid metabolic process	biological_process	0.86104	1	17	90	5793	26692	comp47958_c0,comp125791_c0,comp121596_c0,comp116764_c0,comp88245_c1,comp123832_c0,comp127073_c0,comp47770_c0,comp126511_c0,comp118191_c0,comp120558_c0,comp125384_c0,comp121877_c8,comp125437_c0,comp80495_c0,comp116595_c0,comp126270_c0
GO:0009653	anatomical structure morphogenesis	biological_process	0.86462	1	1	90	481	26692	comp106459_c0
GO:0006461	protein complex assembly	biological_process	0.86532	1	1	90	520	26692	comp125271_c3
GO:0070271	protein complex biogenesis	biological_process	0.86532	1	1	90	520	26692	comp125271_c3
GO:0050794	regulation of cellular process	biological_process	0.8691	1	23	90	7115	26692	comp115669_c0,comp116305_c0,comp125271_c3,comp47770_c0,comp106459_c0,comp123832_c0,comp127073_c0,comp47958_c0,comp116595_c0,comp94312_c0,comp125437_c0,comp126270_c0,comp118993_c0,comp121656_c7,comp125384_c0,comp121877_c8,comp120558_c0,comp122480_c0,comp96879_c0,comp48283_c0,comp118910_c0,comp47774_c0,comp126239_c1
GO:0034655	nucleobase-containing compound catabolic process	biological_process	0.8692	1	2	90	786	26692	comp47958_c0,comp123832_c0
GO:0044248	cellular catabolic process	biological_process	0.87105	1	5	90	1760	26692	comp123832_c0,comp102867_c1,comp106459_c0,comp47958_c0,comp118993_c0
GO:0006928	cellular component movement	biological_process	0.88032	1	1	90	510	26692	comp106459_c0
GO:0008289	lipid binding	molecular_function	0.88411	1	1	90	458	26692	comp80061_c0
GO:0015672	monovalent inorganic cation transport	biological_process	0.88519	1	2	90	1008	26692	comp123345_c5,comp121206_c0
GO:0043170	macromolecule metabolic process	biological_process	0.88702	1	30	90	9533	26692	comp116356_c0,comp106459_c0,comp47770_c0,comp126947_c0,comp93587_c0,comp47958_c0,comp125791_c0,comp122735_c0,comp121596_c0,comp116764_c0,comp123832_c0,comp88245_c1,comp115268_c0,comp120056_c3,comp93843_c0,comp127073_c0,comp111851_c0,comp121877_c8,comp125384_c0,comp120558_c0,comp112030_c0,comp80495_c0,comp125172_c7,comp125437_c0,comp116595_c0,comp126270_c0,comp126266_c0,comp112912_c0,comp126511_c0…
GO:0044260	cellular macromolecule metabolic process	biological_process	0.8873	1	27	90	8680	26692	comp126511_c0,comp118191_c0,comp121877_c8,comp125384_c0,comp120558_c0,comp112912_c0,comp126270_c0,comp126266_c0,comp80495_c0,comp125437_c0,comp125172_c7,comp116595_c0,comp116764_c0,comp121596_c0,comp125791_c0,comp47958_c0,comp111851_c0,comp93843_c0,comp127073_c0,comp120056_c3,comp88245_c1,comp123832_c0,comp47770_c0,comp106459_c0,comp116356_c0,comp93587_c0,comp126947_c0
GO:0046700	heterocycle catabolic process	biological_process	0.88881	1	2	90	838	26692	comp123832_c0,comp47958_c0
GO:0044270	cellular nitrogen compound catabolic process	biological_process	0.88991	1	2	90	839	26692	comp47958_c0,comp123832_c0
GO:0019439	aromatic compound catabolic process	biological_process	0.89206	1	2	90	850	26692	comp47958_c0,comp123832_c0
GO:0019538	protein metabolic process	biological_process	0.89241	1	13	90	4355	26692	comp122735_c0,comp126511_c0,comp116764_c0,comp120056_c3,comp123832_c0,comp111851_c0,comp93843_c0,comp116356_c0,comp106459_c0,comp125172_c7,comp93587_c0,comp112912_c0,comp126266_c0
GO:0005525	GTP binding	molecular_function	0.89373	1	1	90	537	26692	comp111851_c0
GO:0015075	ion transmembrane transporter activity	molecular_function	0.89556	1	4	90	1772	26692	comp125791_c0,comp123345_c5,comp102782_c0,comp122895_c7
GO:1901361	organic cyclic compound catabolic process	biological_process	0.89648	1	2	90	860	26692	comp123832_c0,comp47958_c0
GO:0032561	guanyl ribonucleotide binding	molecular_function	0.89805	1	1	90	550	26692	comp111851_c0
GO:0006184	GTP catabolic process	biological_process	0.89924	1	1	90	459	26692	comp123832_c0
GO:1901069	guanosine-containing compound catabolic process	biological_process	0.89924	1	1	90	459	26692	comp123832_c0
GO:0019001	guanyl nucleotide binding	molecular_function	0.90031	1	1	90	558	26692	comp111851_c0
GO:0065003	macromolecular complex assembly	biological_process	0.90319	1	1	90	606	26692	comp125271_c3
GO:0046914	transition metal ion binding	molecular_function	0.90833	1	8	90	3091	26692	comp122119_c0,comp116764_c0,comp121877_c8,comp106459_c0,comp116595_c0,comp126560_c0,comp115669_c0,comp106945_c0
GO:0003676	nucleic acid binding	molecular_function	0.9115	1	14	90	5084	26692	comp116764_c0,comp122735_c0,comp126511_c0,comp121596_c0,comp47958_c0,comp118191_c0,comp125384_c0,comp116356_c0,comp106945_c0,comp126270_c0,comp115669_c0,comp116595_c0,comp125437_c0,comp122819_c0
GO:0046039	GTP metabolic process	biological_process	0.91209	1	1	90	489	26692	comp123832_c0
GO:1901068	guanosine-containing compound metabolic process	biological_process	0.91378	1	1	90	493	26692	comp123832_c0
GO:0022891	substrate-specific transmembrane transporter activity	molecular_function	0.91621	1	4	90	1856	26692	comp123345_c5,comp102782_c0,comp122895_c7,comp125791_c0
GO:0034220	ion transmembrane transport	biological_process	0.91712	1	1	90	674	26692	comp125791_c0
GO:0022890	inorganic cation transmembrane transporter activity	molecular_function	0.92167	1	2	90	1139	26692	comp123345_c5,comp125791_c0
GO:0019219	regulation of nucleobase-containing compound metabolic process	biological_process	0.92603	1	8	90	2971	26692	comp123832_c0,comp126270_c0,comp116595_c0,comp125437_c0,comp47770_c0,comp120558_c0,comp121877_c8,comp125384_c0
GO:0051171	regulation of nitrogen compound metabolic process	biological_process	0.92622	1	8	90	2973	26692	comp116595_c0,comp125437_c0,comp126270_c0,comp121877_c8,comp125384_c0,comp120558_c0,comp47770_c0,comp123832_c0
GO:0006508	proteolysis	biological_process	0.92831	1	2	90	1059	26692	comp122735_c0,comp106459_c0
GO:0051716	cellular response to stimulus	biological_process	0.93011	1	14	90	4932	26692	comp125437_c0,comp80495_c0,comp121656_c7,comp109451_c0,comp118993_c0,comp116305_c0,comp106459_c0,comp125271_c3,comp88245_c1,comp96879_c0,comp122480_c0,comp47958_c0,comp118910_c0,comp47774_c0
GO:0019220	regulation of phosphate metabolic process	biological_process	0.93427	1	1	90	549	26692	comp123832_c0
GO:0051174	regulation of phosphorus metabolic process	biological_process	0.93427	1	1	90	549	26692	comp123832_c0
GO:0016032	viral process	biological_process	0.93528	1	1	90	709	26692	comp106459_c0
GO:0016070	RNA metabolic process	biological_process	0.93636	1	10	90	3827	26692	comp126270_c0,comp116595_c0,comp125437_c0,comp120558_c0,comp125384_c0,comp121877_c8,comp47770_c0,comp118191_c0,comp123832_c0,comp116764_c0
GO:0009143	nucleoside triphosphate catabolic process	biological_process	0.93697	1	1	90	577	26692	comp123832_c0
GO:0009146	purine nucleoside triphosphate catabolic process	biological_process	0.93697	1	1	90	577	26692	comp123832_c0
GO:0009203	ribonucleoside triphosphate catabolic process	biological_process	0.93697	1	1	90	577	26692	comp123832_c0
GO:0009207	purine ribonucleoside triphosphate catabolic process	biological_process	0.93697	1	1	90	577	26692	comp123832_c0
GO:0006152	purine nucleoside catabolic process	biological_process	0.93723	1	1	90	578	26692	comp123832_c0
GO:0046130	purine ribonucleoside catabolic process	biological_process	0.93723	1	1	90	578	26692	comp123832_c0
GO:0009164	nucleoside catabolic process	biological_process	0.93739	1	1	90	579	26692	comp123832_c0
GO:0042454	ribonucleoside catabolic process	biological_process	0.93739	1	1	90	579	26692	comp123832_c0
GO:1901658	glycosyl compound catabolic process	biological_process	0.93739	1	1	90	579	26692	comp123832_c0
GO:0009154	purine ribonucleotide catabolic process	biological_process	0.93798	1	1	90	581	26692	comp123832_c0
GO:0009261	ribonucleotide catabolic process	biological_process	0.93798	1	1	90	581	26692	comp123832_c0
GO:0031323	regulation of cellular metabolic process	biological_process	0.93923	1	9	90	3401	26692	comp123832_c0,comp47958_c0,comp126270_c0,comp116595_c0,comp125437_c0,comp121877_c8,comp120558_c0,comp125384_c0,comp47770_c0
GO:0003723	RNA binding	molecular_function	0.93931	1	3	90	1659	26692	comp122819_c0,comp116356_c0,comp122735_c0
GO:0006195	purine nucleotide catabolic process	biological_process	0.94003	1	1	90	595	26692	comp123832_c0
GO:0072523	purine-containing compound catabolic process	biological_process	0.94098	1	1	90	598	26692	comp123832_c0
GO:0009166	nucleotide catabolic process	biological_process	0.94147	1	1	90	603	26692	comp123832_c0
GO:1901292	nucleoside phosphate catabolic process	biological_process	0.9421	1	1	90	605	26692	comp123832_c0
GO:0004175	endopeptidase activity	molecular_function	0.94481	1	1	90	749	26692	comp122735_c0
GO:0022892	substrate-specific transporter activity	molecular_function	0.94549	1	4	90	2000	26692	comp122895_c7,comp123345_c5,comp102782_c0,comp125791_c0
GO:0016787	hydrolase activity	molecular_function	0.94779	1	12	90	4379	26692	comp116305_c0,comp109451_c0,comp123345_c5,comp47737_c0,comp126511_c0,comp122735_c0,comp47958_c0,comp119115_c0,comp111851_c0,comp120056_c3,comp102867_c1,comp88245_c1
GO:0005694	chromosome	cellular_component	0.94819	1	1	90	714	26692	comp121596_c0
GO:0044764	multi-organism cellular process	biological_process	0.94961	1	1	90	769	26692	comp106459_c0
GO:0007165	signal transduction	biological_process	0.9507	1	11	90	4144	26692	comp47774_c0,comp118910_c0,comp47958_c0,comp122480_c0,comp96879_c0,comp106459_c0,comp125271_c3,comp121656_c7,comp118993_c0,comp116305_c0,comp125437_c0
GO:0005515	protein binding	molecular_function	0.95109	1	22	90	6506	26692	comp47958_c0,comp125791_c0,comp110328_c1,comp120056_c3,comp114924_c0,comp111851_c0,comp116305_c0,comp47718_c0,comp106459_c0,comp125271_c3,comp47701_c0,comp116194_c0,comp47761_c0,comp47774_c0,comp102867_c1,comp119115_c0,comp118191_c0,comp112030_c0,comp124019_c0,comp125437_c0,comp125172_c7,comp119317_c0
GO:1901136	carbohydrate derivative catabolic process	biological_process	0.95163	1	1	90	650	26692	comp123832_c0
GO:0022857	transmembrane transporter activity	molecular_function	0.95483	1	4	90	2091	26692	comp125791_c0,comp123345_c5,comp102782_c0,comp122895_c7
GO:0008324	cation transmembrane transporter activity	molecular_function	0.95921	1	2	90	1344	26692	comp125791_c0,comp123345_c5
GO:0015077	monovalent inorganic cation transmembrane transporter activity	molecular_function	0.96143	1	1	90	899	26692	comp123345_c5
GO:0080090	regulation of primary metabolic process	biological_process	0.96244	1	8	90	3289	26692	comp123832_c0,comp47770_c0,comp121877_c8,comp120558_c0,comp125384_c0,comp125437_c0,comp116595_c0,comp126270_c0
GO:0007186	G-protein coupled receptor signaling pathway	biological_process	0.96427	1	1	90	972	26692	comp118993_c0
GO:0038023	signaling receptor activity	molecular_function	0.96862	1	1	90	985	26692	comp47958_c0
GO:0035556	intracellular signal transduction	biological_process	0.97584	1	2	90	1238	26692	comp106459_c0,comp118993_c0
GO:1901565	organonitrogen compound catabolic process	biological_process	0.97881	1	1	90	845	26692	comp123832_c0
GO:0070011	peptidase activity, acting on L-amino acid peptides	molecular_function	0.98268	1	1	90	1016	26692	comp122735_c0
GO:0004872	receptor activity	molecular_function	0.98273	1	1	90	1103	26692	comp47958_c0
GO:0030234	enzyme regulator activity	molecular_function	0.98564	1	1	90	936	26692	comp94461_c0
GO:0008233	peptidase activity	molecular_function	0.9892	1	1	90	1144	26692	comp122735_c0
GO:0007166	cell surface receptor signaling pathway	biological_process	0.99672	1	1	90	1500	26692	comp118993_c0
