# Supplementary material for: Transcriptome profiles of metamorphosis in the ornamented pygmy frog Microhyla fissipes clarify the functions of thyroid hormone receptors in metamorphosis
Source: Sci Rep. 2016 Jun 2;6:27310. doi: 10.1038/srep27310 (PMC4890586; doi:10.1038/srep27310)
Supplement: Supplementary Dataset 10 [file srep27310-s11.xls]

## Sheet: Sheet1
Time course of body size of metamorphosis in Microhyla fissipes (Gosner)
Stage number	Time (h:m)	Total length(X±SD)(n=7, mm)
1	1899-12-31	0.976±0.023
2	1899-12-31 00:10:00	0.978±0.022
3	1899-12-31 00:32:00	0.979±0.043
4	1899-12-31 00:45:00	0.993±0.005
5	1899-12-31 00:58:00	1.016±0.004
6	1899-12-31 01:13:00	1.005±0.003
7	1899-12-31 01:26:00	1.014±0.005
8a	1899-12-31 01:41:00	1.022±0.006
8b	1899-12-31 02:41:00	1.036±0.011
9	1899-12-31 05:18:00	1.053±0.011
10a	1899-12-31 06:13:00	1.043±0.068
10b	1899-12-31 06:54:00	1.016±0.027
11	1899-12-31 08:24:00	0.968±0.036
12	1899-12-31 09:44:00	1.050±0.018
13	1899-12-31 11:32:00	1.092±0.057
14	1899-12-31 12:52:00	1.172±0.051
15	1899-12-31 14:33:00	1.472±0.098
16	1899-12-31 15:36:00	1.742±0.087
17	1899-12-31 17:21:00	1.767±0.119
18a	1899-12-31 19:09:00	1.957±0.074
18b	1899-12-31 23:22:00	3.143±0.409
19，20a	1.32d	3.502±0.229
20b,21a	1.77d	3.797±0.088
21b,22	2.27d	4.299±0.263
23	2.52d	4.490±0.261
24	2.82d	4.654±0.325
25a	3.04d	5.370±0.392
25b	3.44d	6.294±0.709
26	8d	9.207±0.245
27	11d	10.251±0.273
28	14d	11.603±0.266
29,30	17d	15.151±0.061
31	19d	17.338±0.141
32,33	21d	17.973±0.344
34	24d	18.877±0.360
35,36	26d	19.735±1.235
37,38a	28d	19.604±1.748
38b	31d	21.497±0.668
38c	33d	22.004±0.471
39,40	35d	22.267±0.858
41	38d	20.460±1.158
42,43a	40d	19.001±1.769
43b,44	41d	13.624±1.883
45	42d	8.143±0.269
46	43d	6.945±0.259
Time course of body size of metamorphosis in Bufo gargarizans (Gosner)
Stage number	Time(h:m)	Total length(X±SD)(n=7, mm)
1	0	N/A
2	1899-12-31 00:19:00	N/A
3	1899-12-31 03:25:00	N/A
4	1899-12-31 05:12:00	N/A
5	1899-12-31 06:10:00	N/A
6	1899-12-31 06:33:00	N/A
7	1899-12-31 07:33:00	N/A
8	1899-12-31 09:00:00	N/A
9	1899-12-31 16:33:00	N/A
10	1899-12-31 22:24:00	N/A
11	1.14d	N/A
12	1.40d	N/A
13	1.84d	N/A
14	2.46d	N/A
15	2.56d	N/A
16	2.73d	N/A
17	2.98d	N/A
18	3.43d	N/A
19	4.43d	6.67±0.367
20	4.68d	7.31±0.211
21	4.98d	8.71±0.155
22	5.46d	9.68±0.318
23	5.96d	9.86±0.446
24	7d	11.07±0.217
25	8d	12±0.369
26	10d	12.5±0.278
27	11d	13.76±0.175
28	13d	15.78±0.455
29	16d	17.02±0.473
30	18d	18.43±0.503
31	21d	19.65±0.366
32	25d	20.57±0.463
33	29d	21.22±0.384
34	36d	22.71±0.512
35	39d	23.88±0.393
36	44d	24.51±0.617
37	47d	26.02±0.584
38	51d	27.67±0.871
39	54d	29.61±0.761
40	59d	32±0.811
41	62d	29.74±1.154
42	66d	24.93±1.216
43	67d	18.21±0.989
44	68d	13.87±1.371
45	69d	10.32±0.877
46	70d	8.63±0.698
