# Supplementary material for: Transcriptome profiles of metamorphosis in the ornamented pygmy frog Microhyla fissipes clarify the functions of thyroid hormone receptors in metamorphosis
Source: Sci Rep. 2016 Jun 2;6:27310. doi: 10.1038/srep27310 (PMC4890586; doi:10.1038/srep27310)
Supplement: Supplementary Dataset 11 [file srep27310-s12.xls]

## Sheet: Sheet1
	Amplified sequences	Genes	Sequence (5’ to 3’)
	comp111682_c3	collagen alpha-1(II) chain (M.fisspies)	F: AAGAGGTGAACGTGGTTTCC
			R:GCACCCTTAGGACCATCAGT
	comp93675_c2	alpha 1 type I collagen (M.fisspies)	F: GCGACGACGGCAATGTTC
			R: GCACAGTCTGGCATTTCTTCAC
	comp47713_c0	myosin, light chain 10, regulatory (M.fisspies)	F:TTCAGTCAGGAAGAGATTACACAGATG
			R: GCAGAGGTTTTTGTAGTCCAGGTT
	comp94949_c0	myosin, light chain 2, regulatory, cardiac, slow (M.fisspies)	F: GAATGTGAAAAATGAGGAGTTGGA
			R:ACATTGTTAAGAACACGGTAAAGTTGA
	comp105529_c0	guanine nucleotide binding protein (G protein), gamma transducing activity polypeptide 1 (M.fisspies)	F: CCGGAGCCTGAGAGACACA
			R: CACTTCCATTTTCATCTTGTCCTTCT
	comp47657_c0	Them4 protein (M.fisspies)	F: CAGATCCGGAGTCCTGATGAG
			R: GAACCCAGTCTGATGAGGAGACA
	comp126565_c0	ribosomal protein L37 (M.fisspies)	F: CCAAAAAGCGCAACAACCA
			R: TTGCGAATCTGACGGACTTG
	comp77374_c0	thyroid hormone receptor alpha (M.fisspies)	F: GCAGCCGTGCGCTATGAT
			R: TGCCATCTCACCGCTTAGTG
	comp124487_c3	thyroid hormone receptor beta (M.fisspies)	F: TGGCCAAAACTGCTGATGAA
			R: GCGTGGCAGGCTCCAA
		thyroid hormone receptor alpha (B. gargarizans)	F: AAAACAGCTTGCAGCAGAG
			R: GTGGTGAGATGGCAGTGAA
		thyroid hormone receptor beta (B. gargarizans)	F: GACAGCGATACGCCTAAAT
			R: GATCATGTCACTCCGAGCC
